# Supplementary material for: Integrating Long-Read Structural Variant Analysis with single-nucleus RNA-seq to Elucidate Gene Expression Effects in Disease
Source: bioRxiv. 2026 Mar 23:2026.03.20.713192. Preprint. [Version 1] doi: 10.64898/2026.03.20.713192 (PMC13041997; doi:10.64898/2026.03.20.713192)
Supplement: Supplement 3 — Supplementary Table 1. PD5D cohort [file media-3.xlsx]

## Sheet: Table_S1
CaseID	Race	Gender	Expired.Age	PMI	LBS	Unified.LB.Stage	PlaqueTotal	Plaque.density	TangleTotal	Braak.score	Neurological.DX	Neurological.DX.Years	Neurological.DX.Age	Dementia.Y/N	Dementia.Years	Dementia.Age	DX.Summary
BN0009	White	M	64	4	no	llb. Limbic Predominant	0	zero	2.5	II	Parkinson's disease	15	49	Yes	6	58	Parkinson's disease; Dementia (history); Charcot-Marie-Tooth disease (history); GBA L444P/WT, L444P mutation
BN0329	White	M	79	4.5	no	lll. Brainstem/Limbic	0.25	zero	1.75	II	Parkinson's disease	23	56	Yes	5	74	Parkinson's disease; Dementia (history); Seizure disorder (history)
BN0339	White	M	86	2.8	no	0. No Lewy bodies	8.75	moderate	1.75	II	Control	NA	NA	0	NA	NA	Control; Microscopic changes of Alzheimer's disease, insufficient for diagnosis; Mild to moderate, patchy generalized cerebral amyloid angiopathy.
BN0341	White	M	89	2.5	no	0. No Lewy bodies	5.25	moderate	1	II	Control	NA	NA	0	NA	NA	Control; Microscopic changes of Alzheimer's disease, insufficient for diagnosis; Cerebral white matter rarefaction, frontal lobe
BN0347	White	F	95	3.5	no	0. No Lewy bodies	2	sparse	5.5	III	Mild Cognitive Impairment	NA	NA	0	NA	NA	Control; Mild Cognitive Impairment; Microscopic changes of Alzheimer's disease, insufficient for diagnosis; Argyrophilic grains, mesial temporal lobe; Small old infarct, left medial thalamus; Cerebral white matter rarefaction, frontal lobe; Several microscopic foci of cerebellar cortical sclerosis; Etat crible, putamen and caudate nucleus
BN0348	White	M	90	3	no	lla. Brainstem Predominant	9.25	moderate	1.75	II	Parkinson's disease	15	75	0	NA	NA	Parkinson's disease; microscopic lesions of Alzheimer's disease, insufficient for diagnosis
BN0415	White	M	89	2.66	yes	lla. Brainstem Predominant	9.5	moderate	3.25	III	MCI	1	88	0	NA	NA	Mild cognitive impairment (history); Microscopic changes of Alzheimer's disease, insufficient for diagnosis; Incidental Lewy body disease; Argyrophilic grains, mesial temporal lobe; Purkinje cell loss, superior vermis of cerebellum (DX changed from PD to ILBD on 09/29/16 TBG)
BN0452	White	M	85	1.8	no	0. No Lewy bodies	6.25	sparse	2.75	II	Mild Cognitive Impairment	1	84	0	NA	NA	Control/ Mild cognitive impairment; Cerebral amyloid angiopathy, Abeta type; Cerebral white matter rarefaction; Microscopic changes of Alzheimer's disease, insufficient for diagnosis; Old microscopic hemorrhagic infarctions, left superior temporal gyrus and superior parietal lobule; Several microscopic foci (8) of cerebellar cortical sclerosis **Hep B surface and core antibodies positive!! Okay t…
BN0464	White	F	90	1.83	yes	lll. Brainstem/Limbic	12.5	moderate	7	IV	Control	NA	NA	0	NA	NA	Control; Microscopic changes of Alzheimer's disease, insufficient for diagnosis; incidental Lewy bodies in multiple brain regions; Argyrophilic grains, mesial temporal lobe; Cerebral white matter rarefaction; Microscopic changes of TDP-43 proteinopathy, mesial temporal lobe (added by LS 9/17/19 based on Dugger's staining)
BN0536	White	M	82	2.2	no	0. No Lewy bodies	3	sparse	4	III	Control	NA	NA	0	NA	NA	Control; Microscopic changes of Alzheimer's disease, insufficient for diagnosis; Mild cerebral amyloid angiopathy; Small old left parieto-occipital lobe infarct, 2 x 0.4 x 0.4 cm; Old microinfarcts (3), left superior frontal sulcus and left superior parietal lobule
BN0602	White	M	84	2.66	yes	lla. Brainstem Predominant	0	zero	1	I	Mild Cognitive Impairment	3	81	0	NA	NA	Control; Mild cognitive impairment (history); Incidental Lewy bodies, limbic regions and brainstem; Status post excision of left temporal lobe meningioma; Old left middle temporal gyrus traumatic contusion; Old lacunar infarct, left globus pallidus
BN0615	White	F	87	2.5	no	0. No Lewy bodies	4.5	moderate	4.25	III	Control	NA	NA	0	NA	NA	Control; Microscopic changes of Alzheimer's disease, insufficient for diagnosis
BN0635	White	M	89	3.3	no	0. No Lewy bodies	6.5	moderate	3.5	III	Control	NA	NA	0	NA	NA	Control; Microscopic changes of Alzheimer's disease, insufficient for diagnosis; Old cystic infarct (1 x 0.8 x 0.6 cm), left lateral occipital lobe
BN0644	White	M	79	2.5	no	lV. Neocortical	7.5	moderate	3	II	Parkinson's disease	4	75	1	1	78	Parkinson's disease; Dementia (history); Microscopic lesions of Alzheimer's disease, insufficient for diagnosis (dx changed TGB 09-21-11); GBA T369M mutation
BN0651	White	F	87	2.16	no	lll. Brainstem/Limbic	2	sparse	1.5	I	Parkinson's disease	9	78	0	NA	NA	Parkinson's disease; Cerebral white matter rarefaction; Old microscopic infarcts, left pulvinar (1), left claustrum (1) and left cerebellar cortex (2); Two microscopic foci of cerebellar cortical sclerosis
BN0655	White	M	83	4.33	no	lla. Brainstem Predominant	0	zero	0.5	0	Parkinson's disease	16	67	1	3	80	Parkinson's disease; Progressive supranuclear palsy; Cerebral white matter rarefaction; Old lacunar infarcts, right putamen (1) and left caudate nucleus (1); Old microscopic infarct, left thalamus; dementia (clinically); capillary telangiectasia of dentate nucleus, cerebellum **Hep B core antibody positive!! Okay to keep frozen tissues but warn users!**
BN0662	White	F	82	4.16	no	lll. Brainstem/Limbic	0	zero	6.5	III	Parkinson's disease	19	63	1	0.5	81	Parkinson's disease; Dementia (history); Acute ischemic changes, left temporal lobe and hypothalamus; Argyrophilic grains, mesial temporal lobe; Old microscopic cortical infarct, left middle temporal gyrus; Status post bilateral subthalamic nucleus implantation of deep brain stimulating electrodes
BN0704	White	M	97	1.5	no	0. No Lewy bodies	0	zero	5	III	Control	NA	NA	0	NA	NA	Normal control; Neurofibrillary tangles, inferomesial temporal lobe; Mineralized blood vessels, globus pallidus;
BN0737	White	M	89	5.5	no	0. No Lewy bodies	0	zero	2	II	Control	NA	NA	0	NA	NA	Control; Normal brain for age
BN0746	White	F	91	5	no	0. No Lewy bodies	0	zero	5	III	Control	NA	NA	0	0	NA	Control; Normal aging changes; Old microscopic infarct, left fusiform gyrus
BN0855	White	M	71	3	no	0. No Lewy bodies	0	zero	0	I	Control	NA	NA	0	NA	NA	Control; Brain showing only very mild normal aging changes
BN0934	White	M	80	2.5	yes	llb. Limbic Predominant	0	zero	4	III	Control	NA	NA	0	NA	NA	Control brain; Cerebral amyloid angiopathy; Incidental Lewy body disease; Old microscopic infarcts, left middle frontal gyrus cortex (1), superior parietal lobule cortex (3) and left putamen (2)
BN0952	White	F	87	3	no	lV. Neocortical	2.5	frequent	0.5	II	Parkinson's disease	21	66	1	18	69	Parkinson's disease; Dementia (history); Microscopic changes of Alzheimer's disease, insufficient for diagnosis; Cerebral white matter rarefaction; Old microscopic infarcts, putamen (2) and globus pallidus (2); Hyperostosis frontalis interna
BN1022	White	F	59	3.2	no	0. No Lewy bodies	1.5	zero	0.5	I	Control	NA	NA	0	NA	NA	Normal brain (control); Sparse diffuse amyloid plaques, temporal and occipital lobes
BN1076	White	F	67	5	no	lll. Brainstem/Limbic	0	zero	3	III	Parkinson's disease	13	54	0	NA	NA	Parkinson's disease; Amyloid angiopathy, cerebral and cerebellar cortex; Neurofibrillary tangles, mesial temporal lobe; Widespread small-vessel occlusive and inflammatory changes
BN1128	White	F	79	2.22	yes	l. Olfactory Bulb-Only	1	sparse	6.5	III	Control	NA	NA	0	NA	NA	Control; Amyloid angiopathy, moderate to severe, cerebral cortex and cerebellar leptomeninges; Neurofibrillary tangles, mesial temporal lobe; Incidental Lewy bodies, olfactory bulb; Alzheimer type II astrocytosis
BN1144	White	M	92	1.9	no	0. No Lewy bodies	0	zero	5.5	IV	Mild Cognitive Impairment	5	87	0	NA	NA	Control; Mild cognitive impairment (history); Neurofibrillary tangles and non-specific glial tauopathy, mesial temporal lobe; Cerebral amyloid angiopathy; Metastatic melanoma, left occipital cortex
BN1160	White	F	91	4	yes	lla. Brainstem Predominant	11	frequent	6.5	IV	Control	NA	NA	0	NA	NA	Control; Microscopic changes of Alzheimer's disease, insufficient for diagnosis; Cerebral white matter rarefaction, parietal lobe; Microscopic changes of Lewy body disease, insufficient for diagnosis (incidental Lewy body disease); Old microscopic cerebellar cortical infarct; Old microscopic foci cerebellar cortical sclerosis (5)
BN1204	White	M	79	3.75	no	lll. Brainstem/Limbic	0	zero	6	IV	Parkinson's disease	23	56	1	3	76	Parkinson's disease; Dementia (history); Argyrophilic grains and non-specific glial tauopathy, mesial temporal lobe
BN1221	White	F	88	1.3	no	0. No Lewy bodies	14	moderate	3.5	II	Control	NA	NA	0	NA	NA	Control; Metastatic cancer, left thalamus (history of primary lung cancer); Microscopic changes of Alzheimer's disease, insufficient for diagnosis; Cerebral white matter rarefaction, parietal lobes
BN1206	White	F	74	3	no	0. No Lewy bodies	10.5	frequent	2.5	II	Control	NA	NA	0	NA	NA	Control; Cerebral white matter rarefaction, severe; Microscopic changes of Alzheimer's disease, insufficient for diagnosis
BN1266	White	M	76	3.37	no	lll. Brainstem/Limbic	0	zero	5.5	IV	Parkinson's disease	12	64	1	5	71	Parkinson's disease; Dementia (history); Neurofibrillary tangles, mesial temporal lobe; Subacute subdural hematoma, right frontotemporoparietal region
BN1305	White	M	80	2.83	no	lll. Brainstem/Limbic	0	zero	4	III	Parkinson's disease	10	70	0	NA	NA	Parkinson's disease; Cerebral white matter rarefaction, frontal lobe; Argyrophilic grains, hippocampus
BN1308	White	M	87	2.45	yes	llb. Limbic Predominant	1.5	moderate	7	IV	Control	NA	NA	0	NA	NA	Control (history); Microscopic changes of Alzheimer's disease, insufficient for diagnosis; Incidental Lewy body disease
BN1317	White	M	83	3	no	lla. Brainstem Predominant	0	zero	7	IV	Parkinson's disease	13	70	0	NA	NA	Parkinson's disease
BN1339	White	M	91	2.75	yes	l. Olfactory Bulb-Only	13	frequent	6.5	IV	Mild Cognitive Impairment	2	89	0	NA	NA	Control (history of mild cognitive impairment); Microscopic changes of Alzheimer's disease, insufficient for diagnosis; Cerebral white matter rarefaction; Incidental Lewy body disease
BN1340	White	M	73	4.1	no	0. No Lewy bodies	0	zero	2.25	II	Control	NA	NA	0	NA	NA	Control; Neurofibrillary tangles, entorhinal cortex and hippocampus
BN1351	White	F	88	3.12	yes	lla. Brainstem Predominant	13.5	frequent	7.5	III	Mild Cognitive Impairment	NA	NA	0	NA	NA	Control (history of mild cognitive impairment); Microscopic changes of Alzheimer's disease, insufficient for diagnosis; Old microscopic infarct, left cerebellar cortex; Moderate to marked Purkinje cell loss, cerebellum; Incidental Lewy body disease; Argyrophilic grains and non-specific glial tauopathy, mesial temporal lobe
BN1361	White	M	86	3.16	yes	lll. Brainstem/Limbic	9.5	frequent	9	IV	Control	NA	NA	0	NA	NA	Control; Mild cognitive impairment (history); Microscopic changes of Alzheimer's disease, insufficient for diagnosis; Incidental Lewy body disease; Cerebral white matter rarefaction; Old microscopic infarcts, middle frontal gyrus and putamen (2); Microscopic focus of cerebellar cortical sclerosis; Argyrophilic grains and non-specific glial tauopathy, mesial temporal lobe; Amyloidotic neurites, ce…
BN1412	White	M	82	4.25	no	lV. Neocortical	0	zero	5	III	Parkinson's disease	22	60	1	7	75	Parkinson's disease; Dementia (history); Arteriovenous malformation, left convexity leptomeninges and cortex, 2 x 2 x 1.5 cm; Mineralization of blood vessels, globus pallidus, dentate gyrus and dentate nucleus of cerebellum
BN1424	White	M	87	2.67	yes	lll. Brainstem/Limbic	14.5	frequent	8.5	IV	Control	NA	NA	0	NA	NA	Control; Microscopic changes of Alzheimer's disease, insufficient for diagnosis; Incidental Lewy body disease; Cerebral white matter rarefaction; Moderate to marked loss of Purkinje cells, cerebellum
BN1430	White	M	87	3.6	no	0. No Lewy bodies	0	sparse	4.5	III	Control	NA	NA	0	NA	NA	Control; Small subacute cortical infarct, left lateral occipital lobe (1 cc); Microscopic subacute cortical infarcts, left superior parietal lobule and left middle frontal gyrus; Cerebral white matter rarefaction, parietal lobe; Neurofibrillary tangles and non-specific glial tauopathy, mesial temporal lobe; Single microscopic focus of cerebellar cortical sclerosis; Arachnoid cyst, right frontal c…
BN1504	White	F	72	3.58	no	lV. Neocortical	10	moderate	2	II	Parkinson's disease	18	54	1	4	68	Parkinson's disease; Dementia (history); Microscopic changes of Alzheimer's disease, insufficient for diagnosis; Status post bilateral placement of deep brain stimulating electrodes into globus pallidus
BN1506	White	M	79	5.07	no	lV. Neocortical	0	zero	8.5	IV	Parkinson's disease	13	66	1	6	73	Parkinson's disease; Dementia (history); Non-specific glial tauopathy, mesial temporal lobe
BN1518	White	F	101	2.57	yes	lla. Brainstem Predominant	11.5	frequent	7.5	IV	Mild Cognitive Impairment	1	100	0	NA	NA	Control (mild cognitive impairment); Cerebral white matter rarefaction; Old microscopic infarcts, left putamen (1), globus pallidus (1) and cerebellar cortex (1); Microscopic foci cerebellar cortical sclerosis (6); Incidental Lewy body disease
BN1535	White	F	80	5.77	yes	lla. Brainstem Predominant	5	moderate	6	IV	Mild Cognitive Impairment	4	76	0	NA	NA	Control; Mild cognitive impairment (history); Microscopic changes of Alzheimer's disease, insufficient for diagnosis; Incidental Lewy body disease; Cerebral white matter rarefaction; Argyrophilic grains, mesial temporal lobe; Benign choroid plexus cysts
BN1546	White	F	82	2.1	no	0. No Lewy bodies	1	sparse	1.5	I	Control	NA	NA	0	NA	NA	Control (history); Moderate to severe amyloid angiopathy, cerebral cortex; Microscopic changes of Alzheimer's disease, insufficient for diagnosis; Old microscopic infarct, frontal cortex; Acute cortical microscopic infarct, precentral gyrus; Moderate to marked Purkinje cell loss, superior vermis of cerebellum
BN1554	White	M	85	3.97	no	lll. Brainstem/Limbic	0	zero	5	III	Parkinson's disease	14	71	1	2	83	Parkinson's disease; Dementia (history); Bilateral old traumatic hemorrhagic contusions of temporal lobes, orbital surfaces of frontal lobes and right frontal pole; Non-specific glial tauopathy, mesial temporal lobe
BN1567	White	M	79	5.6	yes	lll. Brainstem/Limbic	0	zero	2.5	II	Control	NA	NA	0	NA	NA	Control (history); Mild cognitive impairment (history), Incidental Lewy body disease; Cerebral white matter rarefaction; Neurofibrillary tangles, mesial temporal lobe; Old microscopic infarct, cerebellar cortex
BN1578	White	F	93	2.9	no	0. No Lewy bodies	13.5	moderate	4	III	Control	NA	NA	0	NA	NA	Control (history); Microscopic changes of Alzheimer's disease, insufficient for diagnosis; Cerebral white matter rarefaction; Non-specific glial tauopathy, mesial temporal lobe
BN1585	White	M	86	3.3	yes	lll. Brainstem/Limbic	5	frequent	5.5	IV	Mild Cognitive Impairment	8	78	0	NA	NA	Microscopic changes of Alzheimer's disease, insufficient for diagnosis; Incidental Lewy body disease; Cerebral amyloid angiopathy; Cerebral white matter rarefaction; Argyrophilic grains and non-specific glial tauopathy, mesial temporal lobe; Mild cognitive impairment (history)
BN1610	White	M	83	4.3	no	0. No Lewy bodies	5	moderate	4	III	Control	NA	NA	0	NA	NA	Control; Microscopic changes of Alzheimer's disease, insufficient for diagnosis; Cerebral white matter rarefaction; Old lacunar-sized and microscopic infarcts, cerebellar cortex
BN1614	White	M	80	2.6	no	lV. Neocortical	0	sparse	7	IV	Parkinson's disease	21	59	0	NA	NA	Parkinson's disease; Microscopic changes of Alzheimer's disease, insufficient for diagnosis; Microscopic focus of cerebellar cortical sclerosis; Mild cognitive impairment (history) **Note: Plaques seen only in occipital lobe so do not appear on our plaque total score.
BN1644	White	M	92	2.42	no	lll. Brainstem/Limbic	0.5	sparse	7	IV	Parkinson's disease	9	91	0	NA	NA	Parkinson's disease; Mild cognitive impairment (history); Cerebral white matter rarefaction; Neurofibrillary tangles, mesial temporal lobe; Old microscopic infarcts, left subiculum and putamen; Moderate to marked Purkinje cell loss, superior vermis of cerebellum
BN1719	White	F	53	4	no	0. No Lewy bodies	6	zero	2	II	Control	NA	NA	0	NA	NA	Control (history); Microscopic changes of Alzheimer's disease, insufficient for diagnosis
BN1722	White	F	91	1.82	yes	lla. Brainstem Predominant	0	sparse	7.5	IV	Mild Cognitive Impairment	7	84	0	NA	NA	Control with mild cognitive impairment (history); Microscopic changes of Alzheimer's disease, insufficient for diagnosis; Incidental Lewy body disease; Non-specific glial tauopathy, mesial temporal lobe; Cerebral white matter rarefaction; Old microscopic hemorrhages, dentate nucleus cerebellum; Moderate Purkinje cell loss, cerebellar cortex
BN1726	White	M	90	2.25	yes	lla. Brainstem Predominant	0	zero	8	IV	Mild Cognitive Impairment	9	81	0	NA	NA	Control (history of mild cognitive impairment); Incidental Lewy body disease; Neurofibrillary tangles, mesial temporal lobe; Old cortical microscopic infarct, left middle frontal gyrus; Microscopic foci cerebellar cortical sclerosis (5); Severe loss of Purkinje cells, cerebellar superior vermis
BN1730	White	F	76	3.2	no	0. No Lewy bodies	4.5	zero	8	IV	Mild Cognitive Impairment	NA	NA	0	NA	NA	Control (mild cognitive impairment, history); Microscopic changes of Alzheimer's disease, insufficient for diagnosis; Argyrophilic grains and non-specific glial tauopathy, mesial temporal lobe
BN1737	White	F	52	4.7	no	0. No Lewy bodies	0	zero	0.5	I	Control	NA	NA	0	NA	NA	Control; Metastatic adenocarcinoma, bilateral cerebellum and left superior temporal gyrus, with extensive leptomeningeal involvement of the brainstem, cerebellum and spinal cord; Neurofibrillary tangles, mesial temporal lobe
BN1741	White	F	101	2.5	yes	lla. Brainstem Predominant	10	frequent	8	IV	Mild Cognitive Impairment	NA	NA	0	NA	NA	Control; Mild cognitive impairment; Microscopic changes of Alzheimer's disease, insufficient for diagnosis; Incidental Lewy body disease; Cerebral white matter rarefaction; Old microscopic infarct, cerebellar hemispheric cortex; Non-specific glial tauopathy, mesial temporal lobe and focally in frontal cortex; Ependymoma, left lateral ventricle
BN1747	White	M	95	5.23	no	lll. Brainstem/Limbic	3.5	frequent	5	III	Parkinson's disease	3	NA	0	NA	NA	Parkinson's disease; Microscopic changes of Alzheimer's disease, insufficient for diagnosis; Cerebral white matter rarefaction; Old microscopic hemorrhage, left middle frontal gyrus white matter; Old hemorrhagic microscopic infarct, left putamen; Old microscopic non-hemorrhagic infarct, left putamen; Subacute microscopic infarct, left globus pallidus; Non-specific glial tauopathy, mesial temporal…
BN1749	White	M	77	4.33	no	lll. Brainstem/Limbic	1	zero	3	III	Parkinson's disease	15	62	0	NA	NA	Parkinson's disease; Corticobasal degeneration; Cerebral white matter rarefaction; Microscopic changes of Alzheimer's disease, insufficient for diagnosis; Non-specific glial tauopathy, mesial temporal lobe and parietal lobe; Status post bilateral globus pallidus placement, deep brain stimulating electrodes, with associated old infarction cavities in middle frontal gyri, frontal lobe deep white ma…
BN1750	White	M	90	3.4	no	0. No Lewy bodies	0.5	sparse	1.5	I	Control	NA	NA	0	NA	NA	Control; Microscopic changes of Alzheimer's disease, insufficient for diagnosis; Old microscopic infarct, left middle frontal gyrus
BN1752	White	M	96	2.92	yes	lla. Brainstem Predominant	12	frequent	5.5	IV	Control	NA	NA	0	NA	NA	Control (clinical history); Microscopic changes of Alzheimer's disease, insufficient for diagnosis; Incidental Lewy body disease; Cerebral white matter rarefaction; Non-specific glial tauopathy, amygdala; Argyrophilic grains, hippocampus; Old microscopic infarct, left transentorhinal area; Moderate to marked patchy loss of Purkinje cells, cerebellum
BN1756	White	M	79	3.17	no	lll. Brainstem/Limbic	0	zero	6.5	IV	Parkinson's disease	14	65	1	2	77	Parkinson's disease; Dementia (clinical history); Status post bilateral placement of deep brain stimulating electrodes, globus pallidus (history); Old hemorrhagic cystic cavities (0.2 x 0.2 x 0.2 cm) at site of electrode lead entry, frontal lobes; Old lacunar-sized hemorrhagic cystic infarct (0.4 x 0.4 x 0.4), left globus pallidus; Focal Wallerian degeneration, right hemisphere white matter, adja…
BN1762	White	M	86	4.7	no	0. No Lewy bodies	0	zero	6	IV	Control	NA	NA	0	NA	NA	Control; Neurofibrillary tangles, argyrophilic grains and non-specific glial tauopathy, mesial temporal lobe; Enlarged perivascular spaces with vascular mineralization, caudate nucleus, putamen, thalamus and cerebellar white matter; Old hemorrhagic necrotic area with radiation changes, left cerebellar hemisphere (history of gamma knife radiation therapy to left acoustic neuroma (2009); Persisting…
BN1805	White	M	84	3	no	lll. Brainstem/Limbic	0	zero	6.5	III	Parkinson's disease	1	83	0	NA	NA	Parkinson's disease; Mild cognitive impairment (history); Neurofibrillary tangles and non-specific glial tauopathy, mesial temporal lobe; Single microscopic focus of cortical sclerosis, cerebellum
BN1809	White	M	83	2.66	no	lV. Neocortical	1	sparse	6.5	IV	Parkinson's disease	16	67	1	8	75	Parkinson's disease; Dementia (history); Old microscopic infarct, left putamen; Microscopic changes of Alzheimer's disease, insufficient for diagnosis; Argyrophilic grains and non-specific glial tauopathy, mesial temporal lobe
BN1812	White	F	71	3.08	no	lV. Neocortical	1.5	sparse	5.5	III	Parkinson's disease	48	23	1	10	61	Parkinson's disease; Dementia (history); Microscopic changes of Alzheimer's disease, insufficient for diagnosis; Status post bilateral placement of deep brain stimulating electrodes, subthalamic nuclei
BN1814	White	M	81	4.92	no	lll. Brainstem/Limbic	0	zero	4	III	Parkinson's disease	16	65	1	4	77	Parkinson's disease; Dementia (history); Neurofibrillary tangles and non-specific glial tauopathy, mesial temporal lobe
BN1817	White	F	87	3.1	no	0. No Lewy bodies	0	zero	4.5	III	Control	NA	NA	0	NA	NA	Control (history); Neurofibrillary tangles, mesial temporal lobe; Alzheimer type II astrocytosis, putamen
BN1822	White	F	85	2.6	no	0. No Lewy bodies	13.5	frequent	6	III	Control	NA	NA	0	NA	NA	Control (history); Microscopic changes of Alzheimer's disease, insufficient for diagnosis; Moderate to focally marked Purkinje cell loss, superior vermis, cerebellum
BN1827	White	M	89	4.18	no	lV. Neocortical	4	frequent	4.5	III	Parkinson's disease	15	74	0	NA	NA	Parkinson's disease; Mild cognitive impairment (history); Cerebral white matter rarefaction; Microscopic changes of Alzheimer's disease, insufficient for diagnosis; Old lacunar-sized cortical infarct, left cerebellum; Non-specific glial tauopathy, amygdala; Status post left frontoparietal craniotomy for subdural hematoma
BN1836	White	F	87	2.02	yes	lll. Brainstem/Limbic	4.5	sparse	4.5	III	Control	NA	NA	0	NA	NA	Control (history); Incidental Lewy body disease; Microscopic changes of Alzheimer's disease, insufficient for diagnosis; Old microscopic infarcts, left cerebral cortex (2) and left cerebellar cortex (5); Microscopic foci left cerebellar cortical sclerosis (12); Alzheimer type II astrocytosis, striatum
BN1839	White	F	86	3.87	no	lll. Brainstem/Limbic	0	zero	6.5	III	Parkinson's disease	10	76	1	1	85	Parkinson's disease; Dementia (clinical history); Astrocytoma, hypothalamus, neurohypophysis and optic tract; Neurofibrillary tangles, mesial temporal lobe
BN1842	White	F	87	4	no	0. No Lewy bodies	2	sparse	4.5	III	Control	NA	NA	0	NA	NA	Cognitively normal control (history); Non-specific parkinsonism (history); Microscopic changes of Alzheimer's disease, insufficient for diagnosis; Non-specific glial tauopathy, mesial temporal lobe; Alzheimer type II astrocytosis, striatum
BN1848	White	M	87	2.72	yes	lla. Brainstem Predominant	0	zero	7.5	IV	Control	NA	NA	0	NA	NA	Control (history); Incidental Lewy body disease; Cerebral white matter rarefaction; Neurofibrillary tangles, temporal lobe; Non-specific glial tauopathy, mesial temporal lobe and focally in frontal, insular and parietal cortex
BN1849	White	M	70	4.88	yes	lla. Brainstem Predominant	2	sparse	5.5	III	Control	NA	NA	0	NA	NA	Control (history); Incidental Lewy body disease; Microscopic changes of Alzheimer's disease, insufficient for diagnosis; Non-specific glial tauopathy, mesial temporal lobe
BN1855	White	F	86	2.7	no	0. No Lewy bodies	0	zero	6	IV	Control	NA	NA	0	NA	NA	Control (history); Cerebral white matter rarefaction; Neurofibrillary tangles, mesial temporal lobe; Mild to moderate to focally marked Purkinje cell loss, cerebellum
BN1862	White	M	80	4.08	yes	llb. Limbic Predominant	0	zero	4.5	II	Control	NA	NA	0	NA	NA	Control (history); Incidental Lewy body disease; Neurofibrillary tangles, mesial temporal lobe; Old microscopic cortical infarct, left cerebellar cortex
BN1864	White	M	72	4.6	no	0. No Lewy bodies	0	zero	1	I	Control	NA	NA	0	NA	NA	Control (history); Neurofibrillary tangles, mesial temporal lobe; Focally frequent amyloidotic capillaries, primary visual area, occipital lobe; Alzheimer type II astrocytopathy
BN1865	White	M	80	4.37	no	lV. Neocortical	0.5	sparse	5.5	III	Parkinson's disease	15	65	1	3	77	Parkinson's disease; Dementia (clinical history); Microscopic changes of Alzheimer's disease, insufficient for diagnosis
BN1867	White	F	87	4.9	no	0. No Lewy bodies	12	frequent	3.5	II	Control	NA	NA	NA	NA	NA	Control (history); Microscopic changes of Alzheimer's disease, insufficient for diagnosis
BN1872	White	F	81	4.25	no	lV. Neocortical	0	zero	4	III	Parkinson's disease	14	67	0	NA	NA	Parkinson's disease; Subacute lacunar-sized infarct, occipital lobe white matter; Non-specific glial tauopathy, mesial temporal lobe; Moderate to marked loss of cerebellar Purkinje cells
BN1878	White	M	71	3.5	no	0. No Lewy bodies	0	zero	4	III	Control	NA	NA	0	NA	NA	Control; Brain normal for age; Old cortical microscopic infarct, superior parietal lobule; Neurofibrillary tangles, mesial temporal lobe; Non-specific glial tauopathy, putamen
BN1902	White	M	73	3.5	no	lV. Neocortical	0	zero	4.5	II	Parkinson's disease	10	63	1	2	71	Parkinson's disease; Dementia (clinical history); Neurofibrillary tangles, mesial temporal lobe !Hep B core Ab is positive-Interpretation unclear. Warn users but keep cultures, fixed unfixed and frozen tissues!
BN1910	White	M	92	3.67	yes	lll. Brainstem/Limbic	13	frequent	5.5	IV	Control	NA	NA	0	NA	NA	Control (history); Microscopic changes of Alzheimer's disease, insufficient for diagnosis; Incidental Lewy body disease; Microscopic focus of metastatic adenocarcinoma, cerebellar cortex (history of metastatic prostate adenocarcinoma); Old cystic microinfarct, cerebellar cortex; Microscopic foci cerebellar cortical sclerosis (4); Non-specific glial tauopathy, mesial temporal lobe
BN1934	White	M	100	3.9	no	0. No Lewy bodies	0	zero	3.5	III	Mild Cognitive Impairment	2	98	0	NA	NA	Mild cognitive impairment (clinical history); Microscopic changes of TDP-43 proteinopathy, mesial temporal lobe; Neurofibrillary tangles, argyrophilic grains and non-specific glial tauopathy, mesial temporal lobe
BN1939	White	F	93	3.45	yes	lla. Brainstem Predominant	0	zero	2	II	Control	NA	NA	0	NA	NA	Control (clinical history); Incidental Lewy body disease; Cerebral white matter rarefaction; Old microscopic infarct, globus pallidus; Microscopic focus of cortical sclerosis, cerebellum; Neurofibrillary tangles, mesial temporal lobe; Non-specific glial tauopathy, mesial temporal lobe and basal forebrain
BN1957	White	M	60	3.83	no	lV. Neocortical	0	zero	5	III	Parkinson's disease with dementia	23	37	1	2	58	Parkinson's disease; Dementia (history); Cerebral white matter rarefaction, frontal lobe; Neurofibrillary tangles and microscopic changes of TDP-43 proteinopathy, mesial temporal lobe; Status post deep brain stimulator placement, bilateral subthalamic nucleus
BN1959	White	M	84	4.07	no	lV. Neocortical	0	zero	6	IV	Parkinson's disease	24	60	1	2	82	Parkinson's disease; Dementia (history); Cerebral white matter rarefaction, occipital lobe; Non-specific glial tauopathy, amygdala and substantia nigra; Neurofibrillary tangles and microscopic changes of TDP-43 proteinopathy, mesial temporal lobe
BN1960	White	M	81	3.83	no	lV. Neocortical	12	frequent	2	III	Parkinson's disease	5	76	0	NA	NA	Parkinson's disease; Cerebral white matter rarefaction; Microscopic changes of Alzheimer's disease, insufficient for diagnosis
BN1974	White	F	94	2.75	yes	lll. Brainstem/Limbic	0	zero	5.5	IV	Control	NA	NA	0	NA	NA	Control (history); Incidental Lewy body disease; Neurofibrillary tangles and argyrophilic grains, mesial temporal lobe; Old microscopic infarct, putamen
BN1975	White	F	76	3.62	yes	lll. Brainstem/Limbic	2	sparse	5.5	IV	Control	NA	NA	0	NA	NA	Control (history); Incidental Lewy body disease; Microscopic changes of Alzheimer's disease, insufficient for diagnosis; Non-specific glial tauopathy, mesial temporal lobe
BN2003	White	M	72	2.65	no	lV. Neocortical	3	moderate	3.5	III	Parkinson's disease	12	60	1	3	69	Parkinson's disease; Dementia (clinical history); Microscopic changes of Alzheimer's disease, insufficient for diagnosis; Focal non-specific glial tauopathy, cortex of middle frontal gyrus
BN2015	White	M	90	5.4	yes	lV. Neocortical	14	frequent	6	IV	Control	NA	NA	0	NA	NA	Control (clinical history); Microscopic changes of Alzheimer's disease, insufficient for diagnosis; Incidental Lewy body disease
BN9944	White	M	69	2.2	no	0. No Lewy bodies	7.5	sparse	0	I	Control	NA	NA	0	NA	NA	Control; very mild microscopic changes of Alzheimer's disease, non-diagnostic; Alzheimer Type II astrocytosis consistent with terminal hepatic encephalopathy **Hep B core antibody positive!! Okay to keep frozen tissues but warn users!**
BN9947	White	M	84	2.5	yes	llb. Limbic Predominant	9.25	moderate	2.75	III	Control	NA	NA	0	NA	NA	Control; moderate microscopic changes of Alzheimer's disease; Alzheimer type II astrocytosis; Incidental Lewy bodies !03/16/08: DX changed to include LBs
BN9950	White	M	73	2	yes	lll. Brainstem/Limbic	0	zero	2.75	III	Control	NA	NA	0	NA	NA	Control (brain showing only normal aging changes); Incidental Lewy bodies !03/16/08: DX changed to include incidental LBs
BN9966	White	M	74	2	yes	lll. Brainstem/Limbic	7.5	moderate	4	IV	Control	NA	NA	0	NA	NA	Control; Moderate senile plaques; Argyrophilic grains in mesial temporal lobe; incidental Lewy bodies

## Sheet: Abbreviations
CaseID	Sample ID
Race	1 = White; 2 = Black; 3 = Native American; 4 = Asian; 5 = Other; 99 = unknown or unavailable
Gender	1 = male; 2 = female
Expired.Age	Age in years at the time of death.
PMI	Postmortem interval in hours.
LBS	Subject had Lewy bodies on neuropathological examination but did not meet diagnostic criteria for either Parkinson’s disease or dementia with Lewy bodies. In combination with Control, LBS would signify that the case had incidental Lewy body disease. In combination with Alzheimer’s disease, the subject would have had Alzheimer’s disease with Lewy bodies but not meeting criteria for dementia with L…
Unified.LB.Stage	Unified LB stage is the synuclein/Lewy body stage, defined with our Unified Staging System for Lewy Body Disorders (Beach TG et al Acta Neuropathol.117:613-634, 2009). Other synuclein/Lewy body staging systems, including those of Braak et al and the Dementia with Lewy Bodies Consortium, fail to classify about 40-60% of subjects and therefore we do not use these.
PlaqueTotal	Plaque total is the arithmetic sum of scores from Plaque F, T, P, H and E. Plaque F, T, P, H and E is for senile plaque density score in standard regions of the frontal, temporal and parietal lobes, hippocampal CA1 region and entorhinal/transentorhinal region. All plaque types (neuritic, cored, diffuse) are included. The scoring method has a significant correlation with Abeta/amyloid deposits as …
Plaque.density	Plaque density is the CERAD neuritic and/or cored plaque density (Mirra et al, 1991) defined using the CERAD templates as none, sparse, moderate and frequent. The value listed represents the highest density score seen in any of the three evaluated cerebral neocortex regions (frontal, temporal and parietal). However, if frequent neuritic or cored plaques are a rare finding, the score may be adjust…
TangleTotal	Tangle total is the arithmetic sum of scores from Tangle F, T, P, H and E above.
Braak.score	Braak score is the Braak neurofibrillary stage (0- VI)as defined originally by Braak and Braak (1991). Thick 40 – 80 micron sections stained with Gallyas, Campbell-Switzer and thioflavine S stains are used to obtain this.
Neurological.DX	Diagnosis
Neurological.DX.Years	Number of years since diagnosis
Neurological.DX.Age	Age at the time of diagnosis
Dementia.Y/N	1 = Yes; 0 = No
Dementia.Years	Number of years since diagnosis
Dementia.Age	Age at the time of diagnosis
DX.Summary	Text summarizing diagnosis
