# Supplementary material for: Integrating Long-Read Structural Variant Analysis with single-nucleus RNA-seq to Elucidate Gene Expression Effects in Disease
Source: bioRxiv. 2026 Mar 23:2026.03.20.713192. Preprint. [Version 1] doi: 10.64898/2026.03.20.713192 (PMC13041997; doi:10.64898/2026.03.20.713192)
Supplement: Supplement 8 — Supplementary Table 8. SV-eQTL results [file media-8.xlsx]

## Sheet: Table S8
Cell type	Effect size	Variant	padj	Gene	t-stat	SE	Pair	Region
Astrocytes	0.888408	chr17_46252361_INS_828	0.000103659	ARL17B	5.70842	0.155631	chr17_46252361_INS_828_ARL17B	MTG
Astrocytes	0.844151	chr17_46076599_INS_2336	0.000103659	KANSL1	5.35114	0.157752	chr17_46076599_INS_2336_KANSL1	MTG
Astrocytes	0.832595	chr17_46009357_DEL_-238	0.000103659	MAPT	5.30262	0.157016	chr17_46009357_DEL_-238_MAPT	MTG
Astrocytes	0.832446	chr17_46009357_DEL_-238	0.000103659	KANSL1	5.30138	0.157024	chr17_46009357_DEL_-238_KANSL1	MTG
Astrocytes	0.838746	chr17_46252361_INS_828	0.000103659	KANSL1	5.2885	0.158598	chr17_46252361_INS_828_KANSL1	MTG
Astrocytes	0.801854	chr17_45969567_DEL_-103	0.000103659	MAPT	5.24856	0.152776	chr17_45969567_DEL_-103_MAPT	MTG
Astrocytes	0.800959	chr17_45969567_DEL_-103	0.000103659	KANSL1	5.24095	0.152827	chr17_45969567_DEL_-103_KANSL1	MTG
Astrocytes	0.966806	chr17_46256090_INS_56	0.000103659	KANSL1	5.20563	0.185723	chr17_46256090_INS_56_KANSL1	MTG
Astrocytes	0.966806	chr17_46277763_DEL_-4456	0.000103659	KANSL1	5.20563	0.185723	chr17_46277763_DEL_-4456_KANSL1	MTG
Astrocytes	0.821695	chr17_46076599_INS_2336	0.000109625	MAPT	5.16676	0.159035	chr17_46076599_INS_2336_MAPT	MTG
Astrocytes	0.948923	chr17_46256090_INS_56	0.000129609	ARL17B	5.08198	0.186723	chr17_46256090_INS_56_ARL17B	MTG
Astrocytes	0.948923	chr17_46277763_DEL_-4456	0.000129609	ARL17B	5.08198	0.186723	chr17_46277763_DEL_-4456_ARL17B	MTG
Astrocytes	0.768009	chr17_46099028_DEL_-323	0.00018677	KANSL1	4.973	0.154436	chr17_46099028_DEL_-323_KANSL1	MTG
Astrocytes	0.61533	chr17_46146541_DEL_-314	0.000537174	KANSL1	4.69063	0.131183	chr17_46146541_DEL_-314_KANSL1	MTG
Astrocytes	0.724833	chr17_46099028_DEL_-323	0.000635534	MAPT	4.62598	0.156688	chr17_46099028_DEL_-323_MAPT	MTG
Astrocytes	0.753002	chr17_45914207_INS_76	0.000635534	MAPT	4.61375	0.163208	chr17_45914207_INS_76_MAPT	MTG
Astrocytes	0.776899	chr4_1372768_INS_323	0.00208617	CRIPAK	4.28743	0.181204	chr4_1372768_INS_323_CRIPAK	MTG
Astrocytes	0.727059	chr17_46237501_DEL_-724	0.00337053	ARL17B	4.14274	0.175502	chr17_46237501_DEL_-724_ARL17B	MTG
Astrocytes	0.710603	chr4_1330324_INS_110	0.00543213	CRIPAK	3.99652	0.177805	chr4_1330324_INS_110_CRIPAK	MTG
Astrocytes	0.639558	chr6_32546835_INS_1608	0.00627726	HLA-DRB1	3.94179	0.162251	chr6_32546835_INS_1608_HLA-DRB1	MTG
Astrocytes	0.692779	chr17_46237501_DEL_-724	0.0066009	KANSL1	3.91394	0.177003	chr17_46237501_DEL_-724_KANSL1	MTG
Astrocytes	0.743815	chr17_46256090_INS_56	0.00951287	LRRC37A	3.78399	0.196569	chr17_46256090_INS_56_LRRC37A	MTG
Astrocytes	0.743815	chr17_46277763_DEL_-4456	0.00951287	LRRC37A	3.78399	0.196569	chr17_46277763_DEL_-4456_LRRC37A	MTG
Astrocytes	0.601363	chr17_46252361_INS_828	0.0209657	LRRC37A	3.53931	0.169909	chr17_46252361_INS_828_LRRC37A	MTG
Astrocytes	0.571793	chr17_46237501_DEL_-724	0.0706713	KANSL1-AS1	3.14795	0.18164	chr17_46237501_DEL_-724_KANSL1-AS1	MTG
Astrocytes	0.50623	chr17_46099028_DEL_-323	0.0905285	KANSL1-AS1	3.05401	0.165759	chr17_46099028_DEL_-323_KANSL1-AS1	MTG
Astrocytes	0.394782	chr13_49377265_DEL_-2461	0.0908646	CAB39L	3.04028	0.129851	chr13_49377265_DEL_-2461_CAB39L	MTG
Astrocytes	-0.430162	chr17_46231903_INV_45106	0.0909092	KANSL1	-3.00084	0.143347	chr17_46231903_INV_45106_KANSL1	MTG
Astrocytes	0.532848	chr4_1324644_DEL_-94	0.0909092	CRIPAK	2.99542	0.177888	chr4_1324644_DEL_-94_CRIPAK	MTG
Astrocytes	-0.485852	chr17_78550344_INS_67	0.0909092	DNAH17	-2.99397	0.162277	chr17_78550344_INS_67_DNAH17	MTG
Astrocytes	0.831139	chr6_27917742_INS_313	0.0909092	ZSCAN16-AS1	2.98878	0.278087	chr6_27917742_INS_313_ZSCAN16-AS1	MTG
Astrocytes	0.544603	chr17_46237501_DEL_-724	0.0909092	LRRC37A	2.98337	0.182546	chr17_46237501_DEL_-724_LRRC37A	MTG
Astrocytes	-0.395536	chr7_66565597_INV_228084	0.102127	RABGEF1	-2.93365	0.134828	chr7_66565597_INV_228084_RABGEF1	MTG
Astrocytes	-0.297807	chr6_32645666_INS_3500	0.103839	HLA-DRB1	-2.91782	0.102065	chr6_32645666_INS_3500_HLA-DRB1	MTG
Astrocytes	0.502404	chr17_46252361_INS_828	0.104421	KANSL1-AS1	2.8979	0.173368	chr17_46252361_INS_828_KANSL1-AS1	MTG
Astrocytes	0.482482	chr17_45969567_DEL_-103	0.104421	MAPT-IT1	2.89379	0.16673	chr17_45969567_DEL_-103_MAPT-IT1	MTG
Astrocytes	0.396827	chr19_2349089_INS_215	0.104421	LSM7	2.87894	0.137838	chr19_2349089_INS_215_LSM7	MTG
Astrocytes	-0.595475	chr6_31243839_DEL_-1500	0.104421	HLA-C	-2.87778	0.206922	chr6_31243839_DEL_-1500_HLA-C	MTG
Astrocytes	0.51426	chr4_1095985_INS_59	0.108876	RNF212	2.84499	0.18076	chr4_1095985_INS_59_RNF212	MTG
Astrocytes	-0.406162	chr4_1398179_INS_1351	0.108876	UVSSA	-2.84205	0.142912	chr4_1398179_INS_1351_UVSSA	MTG
Astrocytes	-0.415943	chr6_32543512_DEL_-246	0.108876	HLA-DRB1	-2.83703	0.146612	chr6_32543512_DEL_-246_HLA-DRB1	MTG
Astrocytes	-0.404487	chr4_1397446_INS_900	0.109119	UVSSA	-2.82787	0.143036	chr4_1397446_INS_900_UVSSA	MTG
Astrocytes	-0.478725	chr4_789911_DEL_-154	0.125769	GAK	-2.76978	0.172839	chr4_789911_DEL_-154_GAK	MTG
Astrocytes	-0.423745	chr1_205957903_DEL_-508	0.135691	RAB7B	-2.73467	0.154953	chr1_205957903_DEL_-508_RAB7B	MTG
Astrocytes	-0.406406	chr6_32781453_DEL_-311	0.151453	HLA-DOB	-2.6872	0.151238	chr6_32781453_DEL_-311_HLA-DOB	MTG
Astrocytes	-0.39845	chr6_32541328_INS_342	0.152977	HLA-DRB1	-2.65401	0.150131	chr6_32541328_INS_342_HLA-DRB1	MTG
Astrocytes	-0.401706	chr6_32781453_DEL_-311	0.152977	TAP2	-2.65373	0.151374	chr6_32781453_DEL_-311_TAP2	MTG
Astrocytes	0.540271	chr17_46256090_INS_56	0.152977	KANSL1-AS1	2.65271	0.203667	chr17_46256090_INS_56_KANSL1-AS1	MTG
Astrocytes	0.540271	chr17_46277763_DEL_-4456	0.152977	KANSL1-AS1	2.65271	0.203667	chr17_46277763_DEL_-4456_KANSL1-AS1	MTG
Astrocytes	-0.386831	chr6_28222417_DEL_-337	0.155548	ZSCAN26	-2.63927	0.146567	chr6_28222417_DEL_-337_ZSCAN26	MTG
Astrocytes	0.368349	chr17_46146541_DEL_-314	0.163181	KANSL1-AS1	2.61447	0.140889	chr17_46146541_DEL_-314_KANSL1-AS1	MTG
Astrocytes	-0.387701	chr6_28176185_INS_2034	0.167074	ZSCAN26	-2.59863	0.149194	chr6_28176185_INS_2034_ZSCAN26	MTG
Astrocytes	-1.03786	chr4_939352_DEL_-135	0.19699	DGKQ	-2.53019	0.410192	chr4_939352_DEL_-135_DGKQ	MTG
Astrocytes	0.352014	chr6_32625925_DEL_-314	0.199726	HLA-DRB1	2.51104	0.140187	chr6_32625925_DEL_-314_HLA-DRB1	MTG
Astrocytes	0.352014	chr6_32626710_INS_129	0.199726	HLA-DRB1	2.51104	0.140187	chr6_32626710_INS_129_HLA-DRB1	MTG
Astrocytes	-1.23739	chr6_31021527_DEL_-82	0.208332	VARS2	-2.48822	0.497299	chr6_31021527_DEL_-82_VARS2	MTG
Astrocytes	-0.334373	chr6_32810977_DEL_-1066	0.240093	HLA-DOB	-2.42703	0.13777	chr6_32810977_DEL_-1066_HLA-DOB	MTG
Astrocytes	0.421452	chr17_45914207_INS_76	0.25379	CRHR1	2.39874	0.175697	chr17_45914207_INS_76_CRHR1	MTG
Astrocytes	0.41119	chr17_45914207_INS_76	0.292037	MAPT-IT1	2.33682	0.175961	chr17_45914207_INS_76_MAPT-IT1	MTG
Astrocytes	-0.345384	chr4_1308029_INS_320	0.295922	UVSSA	-2.3232	0.148667	chr4_1308029_INS_320_UVSSA	MTG
Astrocytes	-0.75628	chr6_32587397_INS_2686	0.295922	HLA-DRB1	-2.31305	0.326962	chr6_32587397_INS_2686_HLA-DRB1	MTG
Astrocytes	-0.346873	chr6_32827726_DEL_-177	0.295922	TAP2	-2.31181	0.150044	chr6_32827726_DEL_-177_TAP2	MTG
Astrocytes	0.346356	chr8_22709297_INS_325	0.342611	BIN3	2.23879	0.154707	chr8_22709297_INS_325_BIN3	MTG
Astrocytes	-0.328678	chr6_32719396_INS_316	0.342611	HLA-DOB	-2.22977	0.147405	chr6_32719396_INS_316_HLA-DOB	MTG
Astrocytes	-0.328678	chr6_32720802_INS_334	0.342611	HLA-DOB	-2.22977	0.147405	chr6_32720802_INS_334_HLA-DOB	MTG
Astrocytes	0.409046	chr4_1095985_INS_59	0.342611	AC092535.4	2.22722	0.183657	chr4_1095985_INS_59_AC092535.4	MTG
Astrocytes	0.452111	chr4_1026083_INS_205	0.344654	DGKQ	2.21861	0.203781	chr4_1026083_INS_205_DGKQ	MTG
Astrocytes	-0.338269	chr4_1372729_DEL_-132	0.347676	CRIPAK	-2.20535	0.153386	chr4_1372729_DEL_-132_CRIPAK	MTG
Astrocytes	0.320467	chr16_31104490_DEL_-128	0.347676	STX4	2.2029	0.145476	chr16_31104490_DEL_-128_STX4	MTG
Astrocytes	0.463915	chr17_7361247_DEL_-1411	0.353141	CHRNB1	2.18792	0.212035	chr17_7361247_DEL_-1411_CHRNB1	MTG
Astrocytes	-0.262018	chr6_32655746_DEL_-1075	0.353141	HLA-DQA1	-2.17879	0.120259	chr6_32655746_DEL_-1075_HLA-DQA1	MTG
Astrocytes	-0.262018	chr6_32657114_DEL_-964	0.353141	HLA-DQA1	-2.17879	0.120259	chr6_32657114_DEL_-964_HLA-DQA1	MTG
Astrocytes	-0.326636	chr4_1283682_INS_140	0.354458	UVSSA	-2.17067	0.150477	chr4_1283682_INS_140_UVSSA	MTG
Astrocytes	-0.326064	chr6_32827726_DEL_-177	0.354458	HLA-DOB	-2.16582	0.15055	chr6_32827726_DEL_-177_HLA-DOB	MTG
Astrocytes	0.403173	chr17_45717557_DEL_-128	0.406586	CRHR1	2.10177	0.191826	chr17_45717557_DEL_-128_CRHR1	MTG
Astrocytes	0.403411	chr4_1372768_INS_323	0.406586	UVSSA	2.0797	0.193975	chr4_1372768_INS_323_UVSSA	MTG
Astrocytes	-0.302715	chr4_1398179_INS_1351	0.406586	CRIPAK	-2.07804	0.145674	chr4_1398179_INS_1351_CRIPAK	MTG
Astrocytes	-1.18923	chr6_32576778_INS_296	0.406586	HLA-DRB1	-2.06179	0.576795	chr6_32576778_INS_296_HLA-DRB1	MTG
Astrocytes	-0.205647	chr6_32486084_INS_133	0.406586	HLA-DRB1	-2.06172	0.0997452	chr6_32486084_INS_133_HLA-DRB1	MTG
Astrocytes	-0.413414	chr6_32590727_INS_1114	0.406586	HLA-DRB1	-2.05891	0.200793	chr6_32590727_INS_1114_HLA-DRB1	MTG
Astrocytes	-0.193595	chr6_32645668_INS_417	0.406586	HLA-DQB1	-2.05533	0.0941918	chr6_32645668_INS_417_HLA-DQB1	MTG
Astrocytes	0.360712	chr6_32673492_INS_162	0.406586	HLA-DRB1	2.0551	0.17552	chr6_32673492_INS_162_HLA-DRB1	MTG
Astrocytes	-0.314342	chr4_1278828_DEL_-130	0.406586	UVSSA	-2.05116	0.153251	chr4_1278828_DEL_-130_UVSSA	MTG
Astrocytes	0.407502	chr4_1096271_DEL_-118	0.406586	RNF212	2.04827	0.198949	chr4_1096271_DEL_-118_RNF212	MTG
Astrocytes	0.304715	chr6_32345991_DEL_-323	0.406586	TSBP1	2.04377	0.149094	chr6_32345991_DEL_-323_TSBP1	MTG
Astrocytes	0.788597	chr4_1065732_DEL_-287	0.406586	SLC26A1	2.04112	0.386354	chr4_1065732_DEL_-287_SLC26A1	MTG
Astrocytes	-0.299475	chr17_46231903_INV_45106	0.406586	ARL17B	-2.03838	0.146918	chr17_46231903_INV_45106_ARL17B	MTG
Astrocytes	0.365442	chr4_1295951_DEL_-201	0.435565	CRIPAK	2.00325	0.182424	chr4_1295951_DEL_-201_CRIPAK	MTG
Astrocytes	-0.2001	chr17_78438446_INS_1034	0.448131	DNAH17	-1.98571	0.10077	chr17_78438446_INS_1034_DNAH17	MTG
Astrocytes	0.750008	chr6_32400763_DEL_-276	0.452508	BTNL2	1.97645	0.379472	chr6_32400763_DEL_-276_BTNL2	MTG
Astrocytes	-0.301502	chr4_1372729_DEL_-132	0.461341	UVSSA	-1.95505	0.154217	chr4_1372729_DEL_-132_UVSSA	MTG
Astrocytes	0.289152	chr8_22625880_INS_330	0.461341	BIN3	1.95366	0.148005	chr8_22625880_INS_330_BIN3	MTG
Astrocytes	0.398037	chr8_22589085_DEL_-62	0.461341	BIN3	1.95321	0.203786	chr8_22589085_DEL_-62_BIN3	MTG
Astrocytes	0.297169	chr4_1283064_DEL_-137	0.464289	UVSSA	1.94557	0.152741	chr4_1283064_DEL_-137_UVSSA	MTG
Astrocytes	-0.179067	chr6_32584975_INS_2040	0.470017	HLA-DQB1	-1.9353	0.0925265	chr6_32584975_INS_2040_HLA-DQB1	MTG
Astrocytes	-0.484864	chr4_831905_INS_213	0.47864	GAK	-1.92237	0.252222	chr4_831905_INS_213_GAK	MTG
Astrocytes	0.782352	chr10_119953464_DEL_-87	0.519198	SEC23IP	1.87926	0.416308	chr10_119953464_DEL_-87_SEC23IP	MTG
Astrocytes	-0.26163	chr6_32810977_DEL_-1066	0.519198	TAP2	-1.87589	0.13947	chr6_32810977_DEL_-1066_TAP2	MTG
Astrocytes	0.280293	chr6_28176185_INS_2034	0.536485	ZSCAN16-AS1	1.84664	0.151786	chr6_28176185_INS_2034_ZSCAN16-AS1	MTG
Astrocytes	-1.06846	chr6_31428528_INS_3384	0.536485	MICB	-1.84421	0.579358	chr6_31428528_INS_3384_MICB	MTG
Astrocytes	0.407022	chr4_1316971_INS_183	0.536485	CRIPAK	1.84002	0.221205	chr4_1316971_INS_183_CRIPAK	MTG
Astrocytes	-0.301608	chr4_1357015_INS_410	0.536485	CRIPAK	-1.82344	0.165406	chr4_1357015_INS_410_CRIPAK	MTG
Astrocytes	0.481766	chr17_78476255_DEL_-82	0.536485	DNAH17	1.82002	0.264704	chr17_78476255_DEL_-82_DNAH17	MTG
Astrocytes	0.408198	chr6_28054702_INS_266	0.536485	ZSCAN16-AS1	1.8188	0.224432	chr6_28054702_INS_266_ZSCAN16-AS1	MTG
Astrocytes	0.596882	chr6_32587397_INS_2686	0.536485	HLA-DRB5	1.80585	0.330528	chr6_32587397_INS_2686_HLA-DRB5	MTG
Astrocytes	0.282765	chr1_155027283_DEL_-104	0.536485	EFNA4	1.80313	0.156819	chr1_155027283_DEL_-104_EFNA4	MTG
Astrocytes	0.369009	chr4_75877023_INS_50	0.536485	NAAA	1.79998	0.205007	chr4_75877023_INS_50_NAAA	MTG
Astrocytes	-0.150045	chr6_32571260_INS_5330	0.536485	HLA-DQB1	-1.7914	0.0837586	chr6_32571260_INS_5330_HLA-DQB1	MTG
Astrocytes	-0.234258	chr17_46238115_INS_230	0.536485	ARL17B	-1.78631	0.131141	chr17_46238115_INS_230_ARL17B	MTG
Astrocytes	0.900907	chr4_1007607_INS_74	0.536485	TMEM175	1.78362	0.505101	chr4_1007607_INS_74_TMEM175	MTG
Astrocytes	0.258027	chr4_744926_DEL_-1026	0.536485	PCGF3	1.78264	0.144745	chr4_744926_DEL_-1026_PCGF3	MTG
Astrocytes	-0.215971	chr6_32655746_DEL_-1075	0.536485	HLA-DQB1	-1.78121	0.121249	chr6_32655746_DEL_-1075_HLA-DQB1	MTG
Astrocytes	-0.215971	chr6_32657114_DEL_-964	0.536485	HLA-DQB1	-1.78121	0.121249	chr6_32657114_DEL_-964_HLA-DQB1	MTG
Astrocytes	0.175587	chr6_32492189_INS_313	0.536485	HLA-DRB1	1.77893	0.098704	chr6_32492189_INS_313_HLA-DRB1	MTG
Astrocytes	0.313161	chr3_48330824_INS_327	0.536485	ZNF589	1.7776	0.17617	chr3_48330824_INS_327_ZNF589	MTG
Astrocytes	0.287008	chr17_45778945_INS_55	0.536485	CRHR1	1.77682	0.16153	chr17_45778945_INS_55_CRHR1	MTG
Astrocytes	0.550673	chr17_46210500_INS_72	0.536485	KANSL1	1.77349	0.310503	chr17_46210500_INS_72_KANSL1	MTG
Astrocytes	-0.369811	chr6_32474782_INV_56198	0.536485	BTNL2	-1.77301	0.208578	chr6_32474782_INV_56198_BTNL2	MTG
Astrocytes	0.893491	chr12_123569522_INS_61	0.536485	DDX55	1.76843	0.505244	chr12_123569522_INS_61_DDX55	MTG
Astrocytes	-0.233356	chr6_32675682_INS_968	0.536485	HLA-DRB1	-1.75772	0.132761	chr6_32675682_INS_968_HLA-DRB1	MTG
Astrocytes	-0.233356	chr6_32677366_DEL_-254	0.536485	HLA-DRB1	-1.75772	0.132761	chr6_32677366_DEL_-254_HLA-DRB1	MTG
Astrocytes	-0.233356	chr6_32680265_INS_972	0.536485	HLA-DRB1	-1.75772	0.132761	chr6_32680265_INS_972_HLA-DRB1	MTG
Astrocytes	-0.29022	chr4_1357015_INS_410	0.538217	UVSSA	-1.75225	0.165627	chr4_1357015_INS_410_UVSSA	MTG
Astrocytes	0.318347	chr4_1324644_DEL_-94	0.549093	UVSSA	1.73598	0.183381	chr4_1324644_DEL_-94_UVSSA	MTG
Astrocytes	-0.227724	chr17_46238115_INS_230	0.549093	LRRC37A	-1.73484	0.131266	chr17_46238115_INS_230_LRRC37A	MTG
Astrocytes	0.267436	chr13_49269240_DEL_-66	0.553902	CAB39L	1.72676	0.154878	chr13_49269240_DEL_-66_CAB39L	MTG
Astrocytes	-0.568495	chr4_1058313_INS_64	0.560529	RNF212	-1.71714	0.331071	chr4_1058313_INS_64_RNF212	MTG
Astrocytes	-0.339134	chr6_32575661_INS_945	0.568045	HLA-DRB1	-1.70682	0.198694	chr6_32575661_INS_945_HLA-DRB1	MTG
Astrocytes	0.349487	chr4_1026083_INS_205	0.571423	TMEM175	1.69684	0.205963	chr4_1026083_INS_205_TMEM175	MTG
Astrocytes	0.290867	chr4_669119_INS_93	0.571423	PCGF3	1.69358	0.171747	chr4_669119_INS_93_PCGF3	MTG
Astrocytes	-0.353936	chr19_2335273_DEL_-62	0.571423	LSM7	-1.68991	0.20944	chr19_2335273_DEL_-62_LSM7	MTG
Astrocytes	0.252837	chr6_28222417_DEL_-337	0.571423	ZSCAN16-AS1	1.68883	0.149712	chr6_28222417_DEL_-337_ZSCAN16-AS1	MTG
Astrocytes	-0.326255	chr6_32617336_DEL_-352	0.574261	HLA-DRB1	-1.68157	0.194019	chr6_32617336_DEL_-352_HLA-DRB1	MTG
Astrocytes	-0.8352	chr4_1007606_DEL_-74	0.574261	RNF212	-1.67762	0.497848	chr4_1007606_DEL_-74_RNF212	MTG
Astrocytes	-0.350523	chr4_1095214_DEL_-1298	0.574261	RNF212	-1.67148	0.209709	chr4_1095214_DEL_-1298_RNF212	MTG
Astrocytes	-0.247666	chr6_32805659_INS_317	0.574261	TAP2	-1.66646	0.148619	chr6_32805659_INS_317_TAP2	MTG
Astrocytes	-0.648052	chr4_1394559_INS_276	0.574261	CRIPAK	-1.66516	0.389184	chr4_1394559_INS_276_CRIPAK	MTG
Astrocytes	-0.268552	chr6_31486868_INS_66	0.574261	MICB	-1.65902	0.161874	chr6_31486868_INS_66_MICB	MTG
Astrocytes	-0.246424	chr6_32805659_INS_317	0.574261	HLA-DOB	-1.65784	0.148641	chr6_32805659_INS_317_HLA-DOB	MTG
Astrocytes	0.548248	chr4_903606_INS_59	0.574261	TMEM175	1.65413	0.331442	chr4_903606_INS_59_TMEM175	MTG
Astrocytes	-0.961456	chr6_32043718_DEL_-120	0.574261	C4A	-1.65371	0.581392	chr6_32043718_DEL_-120_C4A	MTG
Astrocytes	1.16439	chr19_2278344_DEL_-54	0.581499	LSM7	1.64393	0.708298	chr19_2278344_DEL_-54_LSM7	MTG
Astrocytes	0.340768	chr6_28382909_DEL_-86	0.596073	ZSCAN31	1.62798	0.209319	chr6_28382909_DEL_-86_ZSCAN31	MTG
Astrocytes	-0.305691	chr6_32525007_INS_307	0.59932	HLA-DRB5	-1.62173	0.188497	chr6_32525007_INS_307_HLA-DRB5	MTG
Astrocytes	0.333438	chr4_1026083_INS_205	0.601198	GAK	1.61665	0.206252	chr4_1026083_INS_205_GAK	MTG
Astrocytes	0.58959	chr4_706587_INS_191	0.602486	PCGF3	1.60863	0.366517	chr4_706587_INS_191_PCGF3	MTG
Astrocytes	0.58959	chr4_714971_DEL_-1267	0.602486	PCGF3	1.60863	0.366517	chr4_714971_DEL_-1267_PCGF3	MTG
Astrocytes	-0.25416	chr4_1391669_DEL_-75	0.612919	UVSSA	-1.59645	0.159203	chr4_1391669_DEL_-75_UVSSA	MTG
Astrocytes	0.264678	chr17_45753354_DEL_-124	0.617853	CRHR1	1.58892	0.166577	chr17_45753354_DEL_-124_CRHR1	MTG
Astrocytes	-0.289724	chr6_32667888_INS_1006	0.619064	HLA-DRB1	-1.57931	0.183449	chr6_32667888_INS_1006_HLA-DRB1	MTG
Astrocytes	-0.719864	chr6_32587400_INS_345	0.619064	HLA-DQA1	-1.57879	0.45596	chr6_32587400_INS_345_HLA-DQA1	MTG
Astrocytes	1.11875	chr4_15662168_INS_99	0.619064	CC2D2A	1.57771	0.709097	chr4_15662168_INS_99_CC2D2A	MTG
Astrocytes	-0.565902	chr4_1144634_INS_90	0.619241	AC092535.4	-1.57419	0.359487	chr4_1144634_INS_90_AC092535.4	MTG
Astrocytes	-0.259358	chr17_78397290_INS_104	0.628697	DNAH17	-1.55709	0.166565	chr17_78397290_INS_104_DNAH17	MTG
Astrocytes	-0.221748	chr12_123452852_INS_1391	0.628697	RILPL2	-1.55482	0.142619	chr12_123452852_INS_1391_RILPL2	MTG
Astrocytes	0.494858	chr11_10344521_DEL_-64	0.628697	AMPD3	1.55393	0.318457	chr11_10344521_DEL_-64_AMPD3	MTG
Astrocytes	-0.306007	chr6_32520785_INS_314	0.628697	HLA-DRB5	-1.55004	0.19742	chr6_32520785_INS_314_HLA-DRB5	MTG
Astrocytes	-0.162988	chr6_32645666_INS_3500	0.628697	HLA-DQB1	-1.54754	0.105321	chr6_32645666_INS_3500_HLA-DQB1	MTG
Astrocytes	-0.34027	chr4_1146816_DEL_-675	0.628697	AC092535.4	-1.54647	0.22003	chr4_1146816_DEL_-675_AC092535.4	MTG
Astrocytes	-0.374784	chr19_2247129_INS_79	0.634267	LSM7	-1.53593	0.244011	chr19_2247129_INS_79_LSM7	MTG
Astrocytes	-0.243055	chr6_32544885_DEL_-351	0.634267	HLA-DRB1	-1.53536	0.158304	chr6_32544885_DEL_-351_HLA-DRB1	MTG
Astrocytes	0.318546	chr3_183017820_INS_988	0.641207	MCCC1	1.52643	0.208687	chr3_183017820_INS_988_MCCC1	MTG
Astrocytes	-0.290301	chr6_31021334_INS_82	0.652052	VARS2	-1.51256	0.191927	chr6_31021334_INS_82_VARS2	MTG
Astrocytes	-1.07273	chr4_932428_DEL_-84	0.652052	GAK	-1.51116	0.709869	chr4_932428_DEL_-84_GAK	MTG
Astrocytes	-0.688105	chr6_32587400_INS_345	0.652773	HLA-DRB1	-1.50737	0.456492	chr6_32587400_INS_345_HLA-DRB1	MTG
Astrocytes	0.630399	chr4_952483_INS_77	0.652787	GAK	1.50417	0.419101	chr4_952483_INS_77_GAK	MTG
Astrocytes	0.106185	chr6_32505675_INS_512	0.652994	HLA-DRB1	1.50082	0.0707511	chr6_32505675_INS_512_HLA-DRB1	MTG
Astrocytes	1.05899	chr6_32060301_INS_68	0.654337	C4A	1.49133	0.710094	chr6_32060301_INS_68_C4A	MTG
Astrocytes	-0.37036	chr6_32783244_DEL_-61	0.654337	TAP2	-1.48759	0.248966	chr6_32783244_DEL_-61_TAP2	MTG
Astrocytes	-0.679097	chr4_1411940_DEL_-60	0.654337	CRIPAK	-1.48716	0.456639	chr4_1411940_DEL_-60_CRIPAK	MTG
Astrocytes	-0.304936	chr16_28465698_DEL_-169	0.654337	NPIPB7	-1.48647	0.205142	chr16_28465698_DEL_-169_NPIPB7	MTG
Astrocytes	-0.258951	chr6_31026229_DEL_-1074	0.654337	PSORS1C1	-1.48406	0.174489	chr6_31026229_DEL_-1074_PSORS1C1	MTG
Astrocytes	0.31541	chr6_31243839_DEL_-1500	0.658948	HCG27	1.47721	0.213517	chr6_31243839_DEL_-1500_HCG27	MTG
Astrocytes	-0.139445	chr6_32645668_INS_417	0.667212	HLA-DRB1	-1.46435	0.0952266	chr6_32645668_INS_417_HLA-DRB1	MTG
Astrocytes	-0.138996	chr6_32645668_INS_417	0.667212	HLA-DQA1	-1.45952	0.0952338	chr6_32645668_INS_417_HLA-DQA1	MTG
Astrocytes	-0.259154	chr3_49480508_DEL_-468	0.667212	AMT	-1.45706	0.17786	chr3_49480508_DEL_-468_AMT	MTG
Astrocytes	-0.185589	chr6_31324254_DEL_-1778	0.667212	HLA-C	-1.45642	0.127428	chr6_31324254_DEL_-1778_HLA-C	MTG
Astrocytes	0.213978	chr16_31104490_DEL_-128	0.667212	KAT8	1.44985	0.147586	chr16_31104490_DEL_-128_KAT8	MTG
Astrocytes	0.273996	chr4_746037_DEL_-1024	0.667212	PCGF3	1.44952	0.189026	chr4_746037_DEL_-1024_PCGF3	MTG
Astrocytes	0.276012	chr4_1330324_INS_110	0.667212	UVSSA	1.44918	0.190461	chr4_1330324_INS_110_UVSSA	MTG
Astrocytes	-0.603541	chr4_939352_DEL_-135	0.670258	TMEM175	-1.43861	0.419531	chr4_939352_DEL_-135_TMEM175	MTG
Astrocytes	0.528568	chr4_893134_INS_81	0.670258	TMEM175	1.43818	0.367527	chr4_893134_INS_81_TMEM175	MTG
Astrocytes	-0.289677	chr4_1095334_DEL_-118	0.670258	RNF212	-1.42862	0.202767	chr4_1095334_DEL_-118_RNF212	MTG
Astrocytes	0.652212	chr16_28568820_INS_175	0.670258	SULT1A1	1.42696	0.457065	chr16_28568820_INS_175_SULT1A1	MTG
Astrocytes	-0.262462	chr6_32740204_INS_323	0.670258	HLA-DQB1	-1.42406	0.184306	chr6_32740204_INS_323_HLA-DQB1	MTG
Astrocytes	-0.252855	chr12_123453161_INS_3316	0.670258	RILPL2	-1.42185	0.177835	chr12_123453161_INS_3316_RILPL2	MTG
Astrocytes	-0.289318	chr6_31105032_DEL_-84	0.670258	PSORS1C1	-1.42132	0.203556	chr6_31105032_DEL_-84_PSORS1C1	MTG
Astrocytes	-0.335225	chr3_48708598_INS_326	0.670258	NCKIPSD	-1.41981	0.236106	chr3_48708598_INS_326_NCKIPSD	MTG
Astrocytes	0.108766	chr6_32506829_INS_133	0.670258	HLA-DRB1	1.41872	0.0766646	chr6_32506829_INS_133_HLA-DRB1	MTG
Astrocytes	0.25991	chr6_32449218_INS_102	0.670258	TSBP1	1.41726	0.183389	chr6_32449218_INS_102_TSBP1	MTG
Astrocytes	0.222619	chr1_205966738_DEL_-316	0.671653	RAB7B	1.41324	0.157524	chr1_205966738_DEL_-316_RAB7B	MTG
Astrocytes	-0.420227	chr4_15867864_INS_169	0.681804	CD38	-1.39677	0.300856	chr4_15867864_INS_169_CD38	MTG
Astrocytes	-0.709077	chr6_28147165_INS_329	0.681804	ZNF165	-1.39469	0.508413	chr6_28147165_INS_329_ZNF165	MTG
Astrocytes	-0.319227	chr4_872917_INS_88	0.681804	DGKQ	-1.393	0.229164	chr4_872917_INS_88_DGKQ	MTG
Astrocytes	0.18194	chr4_919120_DEL_-86	0.681804	GAK	1.39168	0.130734	chr4_919120_DEL_-86_GAK	MTG
Astrocytes	-0.532955	chr6_31429146_INS_1942	0.681804	MICB	-1.38993	0.38344	chr6_31429146_INS_1942_MICB	MTG
Astrocytes	-0.220863	chr4_1391669_DEL_-75	0.681804	CRIPAK	-1.38262	0.159742	chr4_1391669_DEL_-75_CRIPAK	MTG
Astrocytes	-0.481181	chr12_122822681_INS_191	0.681804	HIP1R	-1.37935	0.348848	chr12_122822681_INS_191_HIP1R	MTG
Astrocytes	0.458891	chr16_31105142_INS_147	0.681804	STX4	1.37841	0.332915	chr16_31105142_INS_147_STX4	MTG
Astrocytes	-0.288541	chr6_32574933_INS_292	0.681804	HLA-DQA1	-1.37322	0.21012	chr6_32574933_INS_292_HLA-DQA1	MTG
Astrocytes	0.208157	chr4_1319648_INS_133	0.681804	CRIPAK	1.37038	0.151897	chr4_1319648_INS_133_CRIPAK	MTG
Astrocytes	-0.455075	chr16_31105142_INS_147	0.681804	ZNF646	-1.36671	0.332972	chr16_31105142_INS_147_ZNF646	MTG
Astrocytes	0.45395	chr11_10238500_DEL_-1266	0.681804	AMPD3	1.36326	0.332988	chr11_10238500_DEL_-1266_AMPD3	MTG
Astrocytes	0.0964884	chr6_32505675_INS_512	0.681804	BTNL2	1.36087	0.0709019	chr6_32505675_INS_512_BTNL2	MTG
Astrocytes	0.474016	chr4_1037460_DEL_-80	0.681804	SLC26A1	1.35839	0.348954	chr4_1037460_DEL_-80_SLC26A1	MTG
Astrocytes	-0.226742	chr6_28339872_DEL_-101	0.681804	ZSCAN26	-1.35707	0.167082	chr6_28339872_DEL_-101_ZSCAN26	MTG
Astrocytes	-0.223555	chr6_32671026_INS_269	0.681804	HLA-DQA1	-1.3555	0.164925	chr6_32671026_INS_269_HLA-DQA1	MTG
Astrocytes	-0.24186	chr4_927270_DEL_-74	0.681804	SLC26A1	-1.35521	0.178466	chr4_927270_DEL_-74_SLC26A1	MTG
Astrocytes	-0.310096	chr4_872917_INS_88	0.681804	TMEM175	-1.35236	0.229301	chr4_872917_INS_88_TMEM175	MTG
Astrocytes	0.567991	chr4_952483_INS_77	0.681804	DGKQ	1.35213	0.42007	chr4_952483_INS_77_DGKQ	MTG
Astrocytes	-0.359795	chr14_55489800_INS_282	0.683545	KTN1	-1.34801	0.266907	chr14_55489800_INS_282_KTN1	MTG
Astrocytes	0.315984	chr6_32534383_INS_295	0.719964	HLA-DRB5	1.3157	0.240164	chr6_32534383_INS_295_HLA-DRB5	MTG
Astrocytes	-0.219798	chr6_32521128_INS_1201	0.719964	HLA-DRB5	-1.31311	0.167387	chr6_32521128_INS_1201_HLA-DRB5	MTG
Astrocytes	0.407641	chr4_731761_DEL_-502	0.729553	PCGF3	1.30281	0.312893	chr4_731761_DEL_-502_PCGF3	MTG
Astrocytes	0.338569	chr6_28044375_INS_74	0.734393	ZKSCAN8	1.29631	0.261179	chr6_28044375_INS_74_ZKSCAN8	MTG
Astrocytes	0.23025	chr6_32594178_DEL_-2653	0.752451	HLA-DRB1	1.2743	0.180688	chr6_32594178_DEL_-2653_HLA-DRB1	MTG
Astrocytes	-0.290119	chr6_32348485_INS_276	0.752451	BTNL2	-1.27415	0.227696	chr6_32348485_INS_276_BTNL2	MTG
Astrocytes	0.357642	chr4_869484_DEL_-71	0.752451	TMEM175	1.27407	0.280708	chr4_869484_DEL_-71_TMEM175	MTG
Astrocytes	-0.180592	chr19_2281325_INS_129	0.752451	LSM7	-1.27149	0.142032	chr19_2281325_INS_129_LSM7	MTG
Astrocytes	-0.362663	chr2_95250585_DEL_-64	0.753988	ZNF514	-1.26764	0.286094	chr2_95250585_DEL_-64_ZNF514	MTG
Astrocytes	-0.462313	chr6_30254209_INS_307	0.765742	RPP21	-1.25459	0.368497	chr6_30254209_INS_307_RPP21	MTG
Astrocytes	0.206986	chr6_32671026_INS_269	0.765742	HLA-DQB1	1.25324	0.16516	chr6_32671026_INS_269_HLA-DQB1	MTG
Astrocytes	-0.203828	chr3_49404095_INS_664	0.766046	AMT	-1.25036	0.163015	chr3_49404095_INS_664_AMT	MTG
Astrocytes	-0.728659	chr6_32576778_INS_296	0.769001	HLA-DQB1	-1.24545	0.585059	chr6_32576778_INS_296_HLA-DQB1	MTG
Astrocytes	0.223623	chr4_825980_INS_98	0.776294	GAK	1.23722	0.180746	chr4_825980_INS_98_GAK	MTG
Astrocytes	-0.247595	chr6_32622048_INS_332	0.781118	HLA-DRB5	-1.23025	0.201257	chr6_32622048_INS_332_HLA-DRB5	MTG
Astrocytes	-0.168466	chr4_75861615_INS_336	0.781118	NAAA	-1.21962	0.138129	chr4_75861615_INS_336_NAAA	MTG
Astrocytes	0.195596	chr4_867473_DEL_-71	0.781118	GAK	1.21899	0.160457	chr4_867473_DEL_-71_GAK	MTG
Astrocytes	-0.257266	chr4_1095214_DEL_-1298	0.781118	AC092535.4	-1.21828	0.211172	chr4_1095214_DEL_-1298_AC092535.4	MTG
Astrocytes	-0.512663	chr4_1411997_INS_60	0.781118	UVSSA	-1.21818	0.420843	chr4_1411997_INS_60_UVSSA	MTG
Astrocytes	-0.203522	chr17_78397290_INS_104	0.781118	PGS1	-1.21573	0.167407	chr17_78397290_INS_104_PGS1	MTG
Astrocytes	0.280591	chr6_31132407_DEL_-53	0.781118	HCG27	1.21164	0.23158	chr6_31132407_DEL_-53_HCG27	MTG
Astrocytes	0.552384	chr19_2408089_INS_325	0.781118	LSM7	1.20478	0.458493	chr19_2408089_INS_325_LSM7	MTG
Astrocytes	-0.420996	chr17_7433090_DEL_-1294	0.781118	CHRNB1	-1.2039	0.349693	chr17_7433090_DEL_-1294_CHRNB1	MTG
Astrocytes	0.242796	chr4_1096271_DEL_-118	0.781118	AC092535.4	1.20283	0.201854	chr4_1096271_DEL_-118_AC092535.4	MTG
Astrocytes	-0.235015	chr4_668495_DEL_-673	0.781118	PCGF3	-1.20245	0.195448	chr4_668495_DEL_-673_PCGF3	MTG
Astrocytes	-0.175954	chr4_999687_DEL_-86	0.781118	SLC26A1	-1.20244	0.14633	chr4_999687_DEL_-86_SLC26A1	MTG
Astrocytes	0.252319	chr6_32474782_INV_56198	0.78253	HLA-DRB5	1.19881	0.210474	chr6_32474782_INV_56198_HLA-DRB5	MTG
Astrocytes	-0.214638	chr13_49318483_DEL_-86	0.789742	CAB39L	-1.19073	0.180258	chr13_49318483_DEL_-86_CAB39L	MTG
Astrocytes	0.60494	chr6_27915300_INS_54	0.79092	ZSCAN16-AS1	1.18645	0.509874	chr6_27915300_INS_54_ZSCAN16-AS1	MTG
Astrocytes	-0.232134	chr6_32474505_INV_8443	0.79092	BTNL2	-1.18427	0.196014	chr6_32474505_INV_8443_BTNL2	MTG
Astrocytes	0.218669	chr4_1295951_DEL_-201	0.79092	UVSSA	1.18225	0.184961	chr4_1295951_DEL_-201_UVSSA	MTG
Astrocytes	-0.216884	chr6_32667888_INS_1006	0.796733	HLA-DQB1	-1.17527	0.184539	chr6_32667888_INS_1006_HLA-DQB1	MTG
Astrocytes	-0.8319	chr6_31274309_DEL_-53	0.803144	HCG27	-1.16615	0.713372	chr6_31274309_DEL_-53_HCG27	MTG
Astrocytes	0.158467	chr6_32529429_INS_297	0.803144	HLA-DRB1	1.16535	0.135982	chr6_32529429_INS_297_HLA-DRB1	MTG
Astrocytes	-0.173185	chr17_46231903_INV_45106	0.804966	LRRC37A	-1.16146	0.14911	chr17_46231903_INV_45106_LRRC37A	MTG
Astrocytes	-0.31784	chr19_2373613_INS_135	0.805282	LSM7	-1.15696	0.274719	chr19_2373613_INS_135_LSM7	MTG
Astrocytes	0.289211	chr1_205906504_DEL_-50	0.805282	RAB7B	1.15624	0.250131	chr1_205906504_DEL_-50_RAB7B	MTG
Astrocytes	-0.324022	chr4_869484_DEL_-71	0.80695	PCGF3	-1.15248	0.281151	chr4_869484_DEL_-71_PCGF3	MTG
Astrocytes	0.526455	chr6_31058825_INS_349	0.807854	PSORS1C1	1.1474	0.458824	chr6_31058825_INS_349_PSORS1C1	MTG
Astrocytes	0.174274	chr4_904216_DEL_-90	0.807854	SLC26A1	1.14685	0.151959	chr4_904216_DEL_-90_SLC26A1	MTG
Astrocytes	-0.21037	chr4_968200_INS_113	0.807974	RNF212	-1.1443	0.183843	chr4_968200_INS_113_RNF212	MTG
Astrocytes	0.579889	chr2_134792991_DEL_-370	0.813627	TMEM163	1.13661	0.51019	chr2_134792991_DEL_-370_TMEM163	MTG
Astrocytes	-0.100781	chr16_28416735_DEL_-129	0.813627	NPIPB7	-1.12891	0.0892731	chr16_28416735_DEL_-129_NPIPB7	MTG
Astrocytes	-0.574796	chr6_31196035_DEL_-160	0.813627	HLA-C	-1.12649	0.510253	chr6_31196035_DEL_-160_HLA-C	MTG
Astrocytes	-0.225678	chr12_123521586_DEL_-108	0.813627	AC145423.2	-1.12494	0.200614	chr12_123521586_DEL_-108_AC145423.2	MTG
Astrocytes	-0.136661	chr12_123452794_INS_350	0.813627	RILPL2	-1.12402	0.121582	chr12_123452794_INS_350_RILPL2	MTG
Astrocytes	-0.187322	chr4_1379762_DEL_-112	0.813627	UVSSA	-1.12082	0.16713	chr4_1379762_DEL_-112_UVSSA	MTG
Astrocytes	0.182221	chr17_45778945_INS_55	0.813627	MAPT-AS1	1.11672	0.163175	chr17_45778945_INS_55_MAPT-AS1	MTG
Astrocytes	0.169737	chr4_904216_DEL_-90	0.813627	GAK	1.11658	0.152015	chr4_904216_DEL_-90_GAK	MTG
Astrocytes	-0.161092	chr1_155147360_INS_189	0.813627	EFNA4	-1.11607	0.144339	chr1_155147360_INS_189_EFNA4	MTG
Astrocytes	-0.37143	chr6_32587397_INS_2686	0.813627	HLA-DQB1	-1.11174	0.334098	chr6_32587397_INS_2686_HLA-DQB1	MTG
Astrocytes	0.251908	chr6_32709812_DEL_-64	0.813627	HLA-DQB1	1.10642	0.227678	chr6_32709812_DEL_-64_HLA-DQB1	MTG
Astrocytes	-0.322823	chr4_15859578_DEL_-666	0.813627	CD38	-1.10616	0.291843	chr4_15859578_DEL_-666_CD38	MTG
Astrocytes	0.169524	chr4_1333727_DEL_-139	0.813627	CRIPAK	1.10565	0.153325	chr4_1333727_DEL_-139_CRIPAK	MTG
Astrocytes	-0.163607	chr4_1397446_INS_900	0.813627	CRIPAK	-1.10438	0.148144	chr4_1397446_INS_900_CRIPAK	MTG
Astrocytes	-0.276264	chr6_32783244_DEL_-61	0.813627	HLA-DOB	-1.10377	0.25029	chr6_32783244_DEL_-61_HLA-DOB	MTG
Astrocytes	0.199082	chr6_32624628_DEL_-127	0.816024	HLA-DQA1	1.09955	0.181058	chr6_32624628_DEL_-127_HLA-DQA1	MTG
Astrocytes	-0.159601	chr6_32675283_DEL_-4901	0.817272	HLA-DQA1	-1.09509	0.145742	chr6_32675283_DEL_-4901_HLA-DQA1	MTG
Astrocytes	-0.555507	chr3_48734698_INS_78	0.817272	NCKIPSD	-1.08819	0.510485	chr3_48734698_INS_78_NCKIPSD	MTG
Astrocytes	0.194023	chr4_1397447_DEL_-675	0.817272	CRIPAK	1.08781	0.178361	chr4_1397447_DEL_-675_CRIPAK	MTG
Astrocytes	-0.253794	chr10_15531400_INS_60	0.817272	ITGA8	-1.087	0.23348	chr10_15531400_INS_60_ITGA8	MTG
Astrocytes	-0.401343	chr6_31397451_INS_316	0.817272	MICB	-1.08685	0.369272	chr6_31397451_INS_316_MICB	MTG
Astrocytes	-0.455721	chr4_1317174_INS_1205	0.821727	CRIPAK	-1.08105	0.421554	chr4_1317174_INS_1205_CRIPAK	MTG
Astrocytes	-0.198133	chr4_1020917_DEL_-58	0.822825	GAK	-1.07627	0.184091	chr4_1020917_DEL_-58_GAK	MTG
Astrocytes	-0.7681	chr4_15662168_INS_99	0.822825	FAM200B	-1.07555	0.71415	chr4_15662168_INS_99_FAM200B	MTG
Astrocytes	-0.49258	chr6_32587400_INS_345	0.823613	HLA-DRB5	-1.07262	0.459233	chr6_32587400_INS_345_HLA-DRB5	MTG
Astrocytes	-0.147928	chr4_1054723_DEL_-561	0.828181	DGKQ	-1.06675	0.138672	chr4_1054723_DEL_-561_DGKQ	MTG
Astrocytes	0.163195	chr4_1333727_DEL_-139	0.828451	UVSSA	1.06385	0.1534	chr4_1333727_DEL_-139_UVSSA	MTG
Astrocytes	0.178214	chr6_31471224_INS_314	0.828451	MICB	1.06193	0.167822	chr6_31471224_INS_314_MICB	MTG
Astrocytes	-0.159345	chr4_827661_INS_134	0.831658	GAK	-1.05713	0.150733	chr4_827661_INS_134_GAK	MTG
Astrocytes	0.338145	chr6_32384842_DEL_-273	0.832124	BTNL2	1.05447	0.320677	chr6_32384842_DEL_-273_BTNL2	MTG
Astrocytes	0.751013	chr17_45941681_INS_56	0.833222	MAPT	1.05133	0.714347	chr17_45941681_INS_56_MAPT	MTG
Astrocytes	0.480182	chr6_32868180_INS_126	0.835365	HLA-DOB	1.04529	0.459375	chr6_32868180_INS_126_HLA-DOB	MTG
Astrocytes	-0.195923	chr6_31282450_INS_292	0.835365	HLA-C	-1.04509	0.187469	chr6_31282450_INS_292_HLA-C	MTG
Astrocytes	-0.244738	chr4_1326922_INS_103	0.843366	UVSSA	-1.0366	0.236097	chr4_1326922_INS_103_UVSSA	MTG
Astrocytes	0.152828	chr6_32547134_DEL_-1352	0.846631	HLA-DRB1	1.02928	0.148481	chr6_32547134_DEL_-1352_HLA-DRB1	MTG
Astrocytes	-0.156278	chr4_1308029_INS_320	0.846631	CRIPAK	-1.02749	0.152096	chr4_1308029_INS_320_CRIPAK	MTG
Astrocytes	-0.186145	chr6_32624628_DEL_-127	0.846631	HLA-DRB5	-1.02725	0.181207	chr6_32624628_DEL_-127_HLA-DRB5	MTG
Astrocytes	-0.155823	chr6_32543512_DEL_-246	0.846631	HLA-DQA1	-1.02498	0.152025	chr6_32543512_DEL_-246_HLA-DQA1	MTG
Astrocytes	-0.369664	chr4_1144634_INS_90	0.849546	RNF212	-1.02046	0.362252	chr4_1144634_INS_90_RNF212	MTG
Astrocytes	0.518601	chr4_1007607_INS_74	0.852598	SLC26A1	1.01506	0.510907	chr4_1007607_INS_74_SLC26A1	MTG
Astrocytes	0.170321	chr18_51423423_INS_1138	0.852598	LINC01630	1.01358	0.168038	chr18_51423423_INS_1138_LINC01630	MTG
Astrocytes	0.10527	chr6_32531527_DEL_-1502	0.853831	HLA-DRB1	1.00912	0.104319	chr6_32531527_DEL_-1502_HLA-DRB1	MTG
Astrocytes	-0.208132	chr6_32588935_INS_297	0.853831	HLA-DRB1	-1.00813	0.206453	chr6_32588935_INS_297_HLA-DRB1	MTG
Astrocytes	-0.231496	chr6_31028941_INS_181	0.854773	PSORS1C1	-1.00516	0.230307	chr6_31028941_INS_181_PSORS1C1	MTG
Astrocytes	0.335002	chr16_31105142_INS_147	0.856668	PRSS36	1.00145	0.334516	chr16_31105142_INS_147_PRSS36	MTG
Astrocytes	0.248489	chr6_32676200_DEL_-342	0.856823	HLA-DRB1	0.998225	0.248931	chr6_32676200_DEL_-342_HLA-DRB1	MTG
Astrocytes	-0.107552	chr6_32569265_INS_310	0.856823	HLA-DQB1	-0.996869	0.10789	chr6_32569265_INS_310_HLA-DQB1	MTG
Astrocytes	0.183224	chr4_1020917_DEL_-58	0.857157	RNF212	0.994385	0.184259	chr4_1020917_DEL_-58_RNF212	MTG
Astrocytes	0.365214	chr4_893134_INS_81	0.860197	SLC26A1	0.987919	0.36968	chr4_893134_INS_81_SLC26A1	MTG
Astrocytes	-0.237489	chr6_32534383_INS_295	0.860197	HLA-DRB1	-0.984835	0.241146	chr6_32534383_INS_295_HLA-DRB1	MTG
Astrocytes	0.13879	chr4_869150_INS_112	0.860197	GAK	0.984253	0.141011	chr4_869150_INS_112_GAK	MTG
Astrocytes	0.178079	chr6_32594178_DEL_-2653	0.860197	HLA-DQA1	0.982085	0.181328	chr6_32594178_DEL_-2653_HLA-DQA1	MTG
Astrocytes	0.175776	chr4_927270_DEL_-74	0.860197	DGKQ	0.980317	0.179305	chr4_927270_DEL_-74_DGKQ	MTG
Astrocytes	0.140788	chr6_32625925_DEL_-314	0.860197	HLA-DQA1	0.97657	0.144166	chr6_32625925_DEL_-314_HLA-DQA1	MTG
Astrocytes	0.140788	chr6_32626710_INS_129	0.860197	HLA-DQA1	0.97657	0.144166	chr6_32626710_INS_129_HLA-DQA1	MTG
Astrocytes	-0.197875	chr4_1095334_DEL_-118	0.862552	AC092535.4	-0.970153	0.203963	chr4_1095334_DEL_-118_AC092535.4	MTG
Astrocytes	-0.149767	chr6_32541328_INS_342	0.862552	HLA-DQA1	-0.966317	0.154988	chr6_32541328_INS_342_HLA-DQA1	MTG
Astrocytes	0.229383	chr4_1414249_DEL_-60	0.862552	CRIPAK	0.965914	0.237477	chr4_1414249_DEL_-60_CRIPAK	MTG
Astrocytes	-0.442048	chr6_32868180_INS_126	0.862552	HLA-DMA	-0.961411	0.459791	chr6_32868180_INS_126_HLA-DMA	MTG
Astrocytes	-0.223176	chr6_31132407_DEL_-53	0.862552	PSORS1C1	-0.9609	0.232258	chr6_31132407_DEL_-53_PSORS1C1	MTG
Astrocytes	-0.353826	chr4_893134_INS_81	0.862552	GAK	-0.956804	0.3698	chr4_893134_INS_81_GAK	MTG
Astrocytes	-0.137675	chr6_32625925_DEL_-314	0.862552	HLA-DRB5	-0.954756	0.144199	chr6_32625925_DEL_-314_HLA-DRB5	MTG
Astrocytes	-0.137675	chr6_32626710_INS_129	0.862552	HLA-DRB5	-0.954756	0.144199	chr6_32626710_INS_129_HLA-DRB5	MTG
Astrocytes	-0.207136	chr4_76102656_INS_318	0.862552	SCARB2	-0.954273	0.217062	chr4_76102656_INS_318_SCARB2	MTG
Astrocytes	-0.0893667	chr6_32584975_INS_2040	0.862552	HLA-DRB1	-0.951416	0.0939301	chr6_32584975_INS_2040_HLA-DRB1	MTG
Astrocytes	0.254498	chr17_78476255_DEL_-82	0.862552	PGS1	0.949204	0.268118	chr17_78476255_DEL_-82_PGS1	MTG
Astrocytes	0.169851	chr4_1278823_INS_78	0.862552	UVSSA	0.948743	0.179027	chr4_1278823_INS_78_UVSSA	MTG
Astrocytes	-0.232222	chr17_78541140_INS_67	0.863581	DNAH17	-0.945791	0.245532	chr17_78541140_INS_67_DNAH17	MTG
Astrocytes	-0.302782	chr6_31417422_DEL_-77	0.864008	MICB	-0.94307	0.321061	chr6_31417422_DEL_-77_MICB	MTG
Astrocytes	0.203713	chr8_11917148_DEL_-79	0.864008	CTSB	0.94119	0.216442	chr8_11917148_DEL_-79_CTSB	MTG
Astrocytes	0.139864	chr6_32410069_DEL_-796	0.867093	BTNL2	0.936619	0.149329	chr6_32410069_DEL_-796_BTNL2	MTG
Astrocytes	-0.476023	chr4_708007_INS_361	0.870953	PCGF3	-0.930902	0.511357	chr4_708007_INS_361_PCGF3	MTG
Astrocytes	0.13512	chr16_19252355_INS_149	0.870953	SYT17	0.929317	0.145397	chr16_19252355_INS_149_SYT17	MTG
Astrocytes	-0.541346	chr6_32576778_INS_296	0.876832	HLA-DQA1	-0.921809	0.587265	chr6_32576778_INS_296_HLA-DQA1	MTG
Astrocytes	0.264092	chr2_95250585_DEL_-64	0.876832	PROM2	0.919331	0.287265	chr2_95250585_DEL_-64_PROM2	MTG
Astrocytes	0.133671	chr6_32675283_DEL_-4901	0.876832	HLA-DRB1	0.915396	0.146025	chr6_32675283_DEL_-4901_HLA-DRB1	MTG
Astrocytes	-0.169593	chr6_32740204_INS_323	0.876832	TAP2	-0.914319	0.185485	chr6_32740204_INS_323_TAP2	MTG
Astrocytes	0.217192	chr4_1414249_DEL_-60	0.876832	UVSSA	0.914098	0.237602	chr4_1414249_DEL_-60_UVSSA	MTG
Astrocytes	-0.18169	chr19_2333027_INS_60	0.882545	LSM7	-0.904074	0.200968	chr19_2333027_INS_60_LSM7	MTG
Astrocytes	-0.189838	chr6_32621776_INS_6042	0.882545	HLA-DRB1	-0.900628	0.210784	chr6_32621776_INS_6042_HLA-DRB1	MTG
Astrocytes	0.143461	chr6_32544885_DEL_-351	0.882545	HLA-DQA1	0.898765	0.15962	chr6_32544885_DEL_-351_HLA-DQA1	MTG
Astrocytes	0.281552	chr17_46210500_INS_72	0.882545	LRRC37A	0.895525	0.314398	chr17_46210500_INS_72_LRRC37A	MTG
Astrocytes	0.281247	chr17_46210500_INS_72	0.882545	KANSL1-AS1	0.894547	0.314401	chr17_46210500_INS_72_KANSL1-AS1	MTG
Astrocytes	-0.524353	chr6_30964853_DEL_-174	0.882545	VARS2	-0.892619	0.587432	chr6_30964853_DEL_-174_VARS2	MTG
Astrocytes	-0.121124	chr6_31045075_DEL_-89	0.882545	PSORS1C1	-0.890219	0.136061	chr6_31045075_DEL_-89_PSORS1C1	MTG
Astrocytes	0.522502	chr6_32576778_INS_296	0.882545	HLA-DRB5	0.889442	0.58745	chr6_32576778_INS_296_HLA-DRB5	MTG
Astrocytes	-0.519257	chr6_31571712_INS_145	0.882545	BAG6	-0.88387	0.587481	chr6_31571712_INS_145_BAG6	MTG
Astrocytes	-0.122458	chr4_1054723_DEL_-561	0.882545	RNF212	-0.881368	0.138941	chr4_1054723_DEL_-561_RNF212	MTG
Astrocytes	0.133061	chr7_66613317_INS_348	0.882545	RABGEF1	0.881141	0.15101	chr7_66613317_INS_348_RABGEF1	MTG
Astrocytes	0.0991035	chr6_32518017_INS_408	0.882545	HLA-DRB5	0.881093	0.112478	chr6_32518017_INS_408_HLA-DRB5	MTG
Astrocytes	-0.0627703	chr6_32505675_INS_512	0.882545	HLA-DRB5	-0.880216	0.0713123	chr6_32505675_INS_512_HLA-DRB5	MTG
Astrocytes	0.325339	chr6_32633156_DEL_-736	0.882545	HLA-DQA1	0.879095	0.370084	chr6_32633156_DEL_-736_HLA-DQA1	MTG
Astrocytes	-0.157121	chr4_1426687_INS_2199	0.882545	CRIPAK	-0.878372	0.178877	chr4_1426687_INS_2199_CRIPAK	MTG
Astrocytes	0.622947	chr4_1295952_INS_201	0.888036	CRIPAK	0.870421	0.715685	chr4_1295952_INS_201_CRIPAK	MTG
Astrocytes	0.0879615	chr6_32488927_INS_443	0.888036	HLA-DRB5	0.86987	0.10112	chr6_32488927_INS_443_HLA-DRB5	MTG
Astrocytes	-0.289451	chr4_860172_DEL_-57	0.889595	DGKQ	-0.86409	0.334978	chr4_860172_DEL_-57_DGKQ	MTG
Astrocytes	-0.0916493	chr6_32645666_INS_3500	0.889595	HLA-DQA1	-0.862549	0.106254	chr6_32645666_INS_3500_HLA-DQA1	MTG
Astrocytes	0.128506	chr6_32410069_DEL_-796	0.889595	TSBP1	0.859922	0.14944	chr6_32410069_DEL_-796_TSBP1	MTG
Astrocytes	-0.0869372	chr6_32488927_INS_443	0.889595	HLA-DRB1	-0.859659	0.10113	chr6_32488927_INS_443_HLA-DRB1	MTG
Astrocytes	-0.132159	chr6_28176185_INS_2034	0.889595	ZNF165	-0.858414	0.153958	chr6_28176185_INS_2034_ZNF165	MTG
Astrocytes	0.0922351	chr6_32569265_INS_310	0.890969	HLA-DQA1	0.853682	0.108044	chr6_32569265_INS_310_HLA-DQA1	MTG
Astrocytes	0.0809581	chr6_32482948_INS_3654	0.890969	HLA-DRB1	0.853248	0.0948823	chr6_32482948_INS_3654_HLA-DRB1	MTG
Astrocytes	0.12634	chr6_32547134_DEL_-1352	0.893306	HLA-DQA1	0.84934	0.148751	chr6_32547134_DEL_-1352_HLA-DQA1	MTG
Astrocytes	0.213417	chr6_32536253_INS_312	0.893831	HLA-DRB1	0.845531	0.252406	chr6_32536253_INS_312_HLA-DRB1	MTG
Astrocytes	-0.165779	chr6_32523172_INS_584	0.893831	HLA-DRB1	-0.844873	0.196218	chr6_32523172_INS_584_HLA-DRB1	MTG
Astrocytes	-0.295019	chr6_31455413_INS_979	0.894522	MICB	-0.840289	0.351092	chr6_31455413_INS_979_MICB	MTG
Astrocytes	0.124945	chr16_31104490_DEL_-128	0.894522	PRSS36	0.840284	0.148693	chr16_31104490_DEL_-128_PRSS36	MTG
Astrocytes	-0.154415	chr6_32740204_INS_323	0.895598	HLA-DOB	-0.831847	0.185629	chr6_32740204_INS_323_HLA-DOB	MTG
Astrocytes	0.131569	chr17_78478108_INS_234	0.895598	PGS1	0.831282	0.158272	chr17_78478108_INS_234_PGS1	MTG
Astrocytes	-0.125481	chr4_827661_INS_134	0.895598	PCGF3	-0.830553	0.151081	chr4_827661_INS_134_PCGF3	MTG
Astrocytes	-0.183846	chr4_1146816_DEL_-675	0.895598	RNF212	-0.827966	0.222045	chr4_1146816_DEL_-675_RNF212	MTG
Astrocytes	0.306537	chr17_46125040_DEL_-61	0.895598	KANSL1	0.827899	0.370259	chr17_46125040_DEL_-61_KANSL1	MTG
Astrocytes	0.20751	chr1_205906504_DEL_-50	0.895598	PM20D1	0.826697	0.251011	chr1_205906504_DEL_-50_PM20D1	MTG
Astrocytes	0.147489	chr4_1397447_DEL_-675	0.895598	UVSSA	0.824678	0.178844	chr4_1397447_DEL_-675_UVSSA	MTG
Astrocytes	0.589521	chr17_45941681_INS_56	0.895598	MAPT-IT1	0.823363	0.715992	chr17_45941681_INS_56_MAPT-IT1	MTG
Astrocytes	-0.165172	chr12_123521586_DEL_-108	0.895598	RILPL2	-0.820717	0.201253	chr12_123521586_DEL_-108_RILPL2	MTG
Astrocytes	-0.145529	chr4_679261_INS_113	0.895598	PCGF3	-0.817937	0.177922	chr4_679261_INS_113_PCGF3	MTG
Astrocytes	-0.130539	chr6_32544885_DEL_-351	0.895598	HLA-DRB5	-0.817194	0.159741	chr6_32544885_DEL_-351_HLA-DRB5	MTG
Astrocytes	0.227144	chr6_28258614_INS_164	0.895598	ZSCAN31	0.815492	0.278536	chr6_28258614_INS_164_ZSCAN31	MTG
Astrocytes	0.0915434	chr6_32518017_INS_408	0.895773	HLA-DRB1	0.813376	0.112547	chr6_32518017_INS_408_HLA-DRB1	MTG
Astrocytes	-0.265437	chr4_852263_DEL_-63	0.89896	PCGF3	-0.808799	0.328187	chr4_852263_DEL_-63_PCGF3	MTG
Astrocytes	0.109771	chr6_32529429_INS_297	0.902219	HLA-DRB5	0.804164	0.136503	chr6_32529429_INS_297_HLA-DRB5	MTG
Astrocytes	-0.470222	chr6_32043718_DEL_-120	0.90516	SKIV2L	-0.799793	0.58793	chr6_32043718_DEL_-120_SKIV2L	MTG
Astrocytes	0.139453	chr6_32546835_INS_1608	0.905287	HLA-DQA1	0.797721	0.174814	chr6_32546835_INS_1608_HLA-DQA1	MTG
Astrocytes	0.15654	chr6_32474505_INV_8443	0.905647	HLA-DRB5	0.795316	0.196827	chr6_32474505_INV_8443_HLA-DRB5	MTG
Astrocytes	-0.335475	chr4_952483_INS_77	0.905647	TMEM175	-0.793499	0.422779	chr4_952483_INS_77_TMEM175	MTG
Astrocytes	0.207441	chr4_926880_INS_224	0.906704	TMEM175	0.789757	0.262664	chr4_926880_INS_224_TMEM175	MTG
Astrocytes	0.0791689	chr6_32556010_DEL_-6105	0.906704	HLA-DRB5	0.787418	0.100542	chr6_32556010_DEL_-6105_HLA-DRB5	MTG
Astrocytes	0.132356	chr14_55489789_DEL_-65	0.906704	KTN1	0.786512	0.168282	chr14_55489789_DEL_-65_KTN1	MTG
Astrocytes	-0.197954	chr6_32536253_INS_312	0.906704	HLA-DQA1	-0.783841	0.252543	chr6_32536253_INS_312_HLA-DQA1	MTG
Astrocytes	-0.104054	chr17_46238115_INS_230	0.906704	KANSL1-AS1	-0.782638	0.132954	chr17_46238115_INS_230_KANSL1-AS1	MTG
Astrocytes	-0.110062	chr4_869150_INS_112	0.906704	TMEM175	-0.779005	0.141286	chr4_869150_INS_112_TMEM175	MTG
Astrocytes	-0.115956	chr4_707943_DEL_-144	0.906704	PCGF3	-0.778221	0.149001	chr4_707943_DEL_-144_PCGF3	MTG
Astrocytes	-0.216074	chr6_28258614_INS_164	0.906704	ZKSCAN8	-0.775485	0.278631	chr6_28258614_INS_164_ZKSCAN8	MTG
Astrocytes	-0.304666	chr4_1394559_INS_276	0.906704	UVSSA	-0.773802	0.393726	chr4_1394559_INS_276_UVSSA	MTG
Astrocytes	-0.065666	chr6_32571260_INS_5330	0.906704	HLA-DRB1	-0.773165	0.0849314	chr6_32571260_INS_5330_HLA-DRB1	MTG
Astrocytes	-0.107104	chr6_31453726_DEL_-2977	0.908081	MICB	-0.770095	0.139079	chr6_31453726_DEL_-2977_MICB	MTG
Astrocytes	0.127882	chr6_33041751_DEL_-210	0.91298	HLA-DMA	0.759756	0.16832	chr6_33041751_DEL_-210_HLA-DMA	MTG
Astrocytes	-0.110662	chr4_999687_DEL_-86	0.91298	GAK	-0.752684	0.147024	chr4_999687_DEL_-86_GAK	MTG
Astrocytes	-0.296168	chr6_31454391_INS_176	0.91298	MICB	-0.752084	0.393797	chr6_31454391_INS_176_MICB	MTG
Astrocytes	0.135629	chr17_45914207_INS_76	0.91298	MAPT-AS1	0.751179	0.180555	chr17_45914207_INS_76_MAPT-AS1	MTG
Astrocytes	-0.110081	chr4_999687_DEL_-86	0.91298	DGKQ	-0.748703	0.147028	chr4_999687_DEL_-86_DGKQ	MTG
Astrocytes	-0.536389	chr4_1335553_DEL_-83	0.91298	UVSSA	-0.74868	0.716446	chr4_1335553_DEL_-83_UVSSA	MTG
Astrocytes	-0.171108	chr4_76072657_INS_315	0.91298	SCARB2	-0.747189	0.229003	chr4_76072657_INS_315_SCARB2	MTG
Astrocytes	0.250125	chr4_903606_INS_59	0.91298	SLC26A1	0.745923	0.335322	chr4_903606_INS_59_SLC26A1	MTG
Astrocytes	0.111364	chr17_46231903_INV_45106	0.91298	KANSL1-AS1	0.743665	0.14975	chr17_46231903_INV_45106_KANSL1-AS1	MTG
Astrocytes	-0.1019	chr4_1046435_INS_1349	0.91298	DGKQ	-0.739961	0.13771	chr4_1046435_INS_1349_DGKQ	MTG
Astrocytes	-0.333869	chr4_999688_INS_86	0.91298	RNF212	-0.737556	0.452669	chr4_999688_INS_86_RNF212	MTG
Astrocytes	-0.371546	chr4_1007606_DEL_-74	0.91298	TMEM175	-0.737312	0.503919	chr4_1007606_DEL_-74_TMEM175	MTG
Astrocytes	-0.070003	chr6_32482948_INS_3654	0.91298	HLA-DRB5	-0.737052	0.094977	chr6_32482948_INS_3654_HLA-DRB5	MTG
Astrocytes	-0.10813	chr4_999687_DEL_-86	0.91298	TMEM175	-0.735357	0.147044	chr4_999687_DEL_-86_TMEM175	MTG
Astrocytes	-0.0902922	chr6_32655746_DEL_-1075	0.91298	HLA-DRB1	-0.734308	0.122962	chr6_32655746_DEL_-1075_HLA-DRB1	MTG
Astrocytes	-0.0902922	chr6_32657114_DEL_-964	0.91298	HLA-DRB1	-0.734308	0.122962	chr6_32657114_DEL_-964_HLA-DRB1	MTG
Astrocytes	-0.525621	chr6_32060301_INS_68	0.91298	SKIV2L	-0.733561	0.716533	chr6_32060301_INS_68_SKIV2L	MTG
Astrocytes	0.15099	chr8_22589085_DEL_-62	0.914884	C8orf58	0.728114	0.207371	chr8_22589085_DEL_-62_C8orf58	MTG
Astrocytes	0.229181	chr17_46210500_INS_72	0.914884	ARL17B	0.72788	0.31486	chr17_46210500_INS_72_ARL17B	MTG
Astrocytes	-0.140654	chr6_31021334_INS_82	0.914884	PSORS1C1	-0.725974	0.193745	chr6_31021334_INS_82_PSORS1C1	MTG
Astrocytes	0.106532	chr4_999687_DEL_-86	0.914884	RNF212	0.724425	0.147057	chr4_999687_DEL_-86_RNF212	MTG
Astrocytes	0.0725022	chr6_32556010_DEL_-6105	0.915305	HLA-DQA1	0.720719	0.100597	chr6_32556010_DEL_-6105_HLA-DQA1	MTG
Astrocytes	-0.135455	chr6_31282450_INS_292	0.915305	HCG27	-0.720316	0.188049	chr6_31282450_INS_292_HCG27	MTG
Astrocytes	-0.367684	chr6_32250274_INS_83	0.916216	TSBP1	-0.717674	0.512328	chr6_32250274_INS_83_TSBP1	MTG
Astrocytes	-0.160299	chr6_31498458_INS_152	0.918759	MICB	-0.713655	0.224618	chr6_31498458_INS_152_MICB	MTG
Astrocytes	-0.149377	chr6_30918653_DEL_-140	0.919093	VARS2	-0.711501	0.209946	chr6_30918653_DEL_-140_VARS2	MTG
Astrocytes	-0.23598	chr4_860172_DEL_-57	0.924325	GAK	-0.703508	0.335434	chr4_860172_DEL_-57_GAK	MTG
Astrocytes	-0.104535	chr16_31104490_DEL_-128	0.924325	ZNF668	-0.702218	0.148865	chr16_31104490_DEL_-128_ZNF668	MTG
Astrocytes	0.180405	chr17_78558448_INS_66	0.924325	DNAH17	0.701474	0.25718	chr17_78558448_INS_66_DNAH17	MTG
Astrocytes	0.134865	chr6_32696464_INS_57	0.927519	HLA-DQB1	0.69691	0.193519	chr6_32696464_INS_57_HLA-DQB1	MTG
Astrocytes	-0.49575	chr6_32060301_INS_68	0.931539	CYP21A2	-0.69165	0.716764	chr6_32060301_INS_68_CYP21A2	MTG
Astrocytes	-0.194123	chr14_55646466_DEL_-59	0.932457	KTN1	-0.687285	0.282449	chr14_55646466_DEL_-59_KTN1	MTG
Astrocytes	0.102281	chr4_717038_DEL_-129	0.932457	PCGF3	0.685051	0.149304	chr4_717038_DEL_-129_PCGF3	MTG
Astrocytes	-0.314714	chr4_681595_DEL_-80	0.932457	PCGF3	-0.682781	0.460929	chr4_681595_DEL_-80_PCGF3	MTG
Astrocytes	-0.184891	chr11_10353386_DEL_-61	0.932457	AMPD3	-0.682696	0.270824	chr11_10353386_DEL_-61_AMPD3	MTG
Astrocytes	0.0791178	chr6_32538449_DEL_-312	0.932457	HLA-DQA1	0.681555	0.116084	chr6_32538449_DEL_-312_HLA-DQA1	MTG
Astrocytes	-0.109097	chr3_48920354_DEL_-939	0.935199	WDR6	-0.677375	0.161058	chr3_48920354_DEL_-939_WDR6	MTG
Astrocytes	0.0519122	chr6_32506829_INS_133	0.939224	BTNL2	0.671486	0.0773095	chr6_32506829_INS_133_BTNL2	MTG
Astrocytes	0.16734	chr6_32676200_DEL_-342	0.939224	HLA-DQB1	0.670252	0.249667	chr6_32676200_DEL_-342_HLA-DQB1	MTG
Astrocytes	0.19909	chr6_28044345_DEL_-62	0.939398	ZSCAN16-AS1	0.66434	0.29968	chr6_28044345_DEL_-62_ZSCAN16-AS1	MTG
Astrocytes	-0.0953172	chr4_1070461_DEL_-106	0.939398	DGKQ	-0.663401	0.14368	chr4_1070461_DEL_-106_DGKQ	MTG
Astrocytes	0.174786	chr6_32596352_INS_156	0.939398	HLA-DRB1	0.663072	0.263601	chr6_32596352_INS_156_HLA-DRB1	MTG
Astrocytes	-0.15152	chr6_32709812_DEL_-64	0.939398	HLA-DQA1	-0.662693	0.228643	chr6_32709812_DEL_-64_HLA-DQA1	MTG
Astrocytes	0.111134	chr6_32603553_DEL_-287	0.940335	HLA-DQA1	0.660048	0.168373	chr6_32603553_DEL_-287_HLA-DQA1	MTG
Astrocytes	-0.138518	chr6_32574933_INS_292	0.944621	HLA-DRB5	-0.654095	0.211771	chr6_32574933_INS_292_HLA-DRB5	MTG
Astrocytes	-0.118699	chr6_32594178_DEL_-2653	0.944621	HLA-DRB5	-0.65271	0.181855	chr6_32594178_DEL_-2653_HLA-DRB5	MTG
Astrocytes	0.0949412	chr6_32675283_DEL_-4901	0.946306	HLA-DQB1	0.648707	0.146354	chr6_32675283_DEL_-4901_HLA-DQB1	MTG
Astrocytes	0.129292	chr4_660976_INS_289	0.946306	PCGF3	0.647586	0.199653	chr4_660976_INS_289_PCGF3	MTG
Astrocytes	0.116607	chr3_48211833_INS_639	0.947235	ZNF589	0.643406	0.181234	chr3_48211833_INS_639_ZNF589	MTG
Astrocytes	-0.10056	chr6_32708797_DEL_-452	0.947235	HLA-DQA1	-0.643111	0.156364	chr6_32708797_DEL_-452_HLA-DQA1	MTG
Astrocytes	-0.16814	chr11_10249693_INS_84	0.948068	AMPD3	-0.640561	0.262488	chr11_10249693_INS_84_AMPD3	MTG
Astrocytes	-0.456151	chr4_932428_DEL_-84	0.948404	DGKQ	-0.63615	0.71705	chr4_932428_DEL_-84_DGKQ	MTG
Astrocytes	-0.245545	chr10_15429081_DEL_-320	0.948404	ITGA8	-0.635144	0.386598	chr10_15429081_DEL_-320_ITGA8	MTG
Astrocytes	0.123905	chr6_32514873_INV_276	0.948404	HLA-DRB5	0.633482	0.195593	chr6_32514873_INV_276_HLA-DRB5	MTG
Astrocytes	-0.176086	chr6_28258614_INS_164	0.948404	ZSCAN26	-0.631273	0.278937	chr6_28258614_INS_164_ZSCAN26	MTG
Astrocytes	-0.318277	chr4_1007606_DEL_-74	0.948404	DGKQ	-0.631107	0.504315	chr4_1007606_DEL_-74_DGKQ	MTG
Astrocytes	-0.05942	chr6_32017421_DEL_-6367	0.948908	CYP21A2	-0.628846	0.0944906	chr6_32017421_DEL_-6367_CYP21A2	MTG
Astrocytes	-0.164306	chr6_28044375_INS_74	0.948908	ZNF165	-0.624749	0.262996	chr6_28044375_INS_74_ZNF165	MTG
Astrocytes	-0.150474	chr6_31932021_DEL_-127	0.948908	C4A	-0.623388	0.241381	chr6_31932021_DEL_-127_C4A	MTG
Astrocytes	-0.195362	chr14_54915593_INS_174	0.948908	GCH1	-0.619984	0.315108	chr14_54915593_INS_174_GCH1	MTG
Astrocytes	0.229459	chr4_893134_INS_81	0.948908	DGKQ	0.618714	0.370865	chr4_893134_INS_81_DGKQ	MTG
Astrocytes	0.261759	chr17_44243201_INS_331	0.948908	ASB16-AS1	0.618312	0.423345	chr17_44243201_INS_331_ASB16-AS1	MTG
Astrocytes	-0.0952893	chr8_22585636_INS_84	0.948908	C8orf58	-0.615871	0.154723	chr8_22585636_INS_84_C8orf58	MTG
Astrocytes	-0.14541	chr4_1326922_INS_103	0.948908	CRIPAK	-0.613578	0.236987	chr4_1326922_INS_103_CRIPAK	MTG
Astrocytes	-0.0661707	chr6_32569265_INS_310	0.948908	HLA-DRB1	-0.61127	0.108251	chr6_32569265_INS_310_HLA-DRB1	MTG
Astrocytes	0.0708144	chr6_32538449_DEL_-312	0.948908	HLA-DRB1	0.609721	0.116142	chr6_32538449_DEL_-312_HLA-DRB1	MTG
Astrocytes	0.101269	chr6_32671026_INS_269	0.948908	HLA-DRB1	0.609212	0.166229	chr6_32671026_INS_269_HLA-DRB1	MTG
Astrocytes	0.17196	chr4_869484_DEL_-71	0.948908	DGKQ	0.608481	0.282605	chr4_869484_DEL_-71_DGKQ	MTG
Astrocytes	0.117527	chr6_32696464_INS_57	0.948908	HLA-DQA1	0.60693	0.193642	chr6_32696464_INS_57_HLA-DQA1	MTG
Astrocytes	-0.171058	chr4_869484_DEL_-71	0.948908	GAK	-0.605277	0.282611	chr4_869484_DEL_-71_GAK	MTG
Astrocytes	-0.427497	chr6_31274309_DEL_-53	0.957473	HLA-C	-0.596029	0.717242	chr6_31274309_DEL_-53_HLA-C	MTG
Astrocytes	0.096489	chr7_23231839_DEL_-86	0.962412	NUP42	0.588709	0.163899	chr7_23231839_DEL_-86_NUP42	MTG
Astrocytes	-0.105671	chr4_927270_DEL_-74	0.962412	GAK	-0.58738	0.179902	chr4_927270_DEL_-74_GAK	MTG
Astrocytes	-0.0613029	chr6_32531527_DEL_-1502	0.962412	HLA-DRB5	-0.585509	0.1047	chr6_32531527_DEL_-1502_HLA-DRB5	MTG
Astrocytes	0.118383	chr6_32622048_INS_332	0.962412	HLA-DQA1	0.584521	0.20253	chr6_32622048_INS_332_HLA-DQA1	MTG
Astrocytes	0.101358	chr20_5962341_DEL_-329	0.969259	CRLS1	0.57518	0.176219	chr20_5962341_DEL_-329_CRLS1	MTG
Astrocytes	0.243476	chr4_1317174_INS_1205	0.969259	UVSSA	0.574964	0.423463	chr4_1317174_INS_1205_UVSSA	MTG
Astrocytes	0.147443	chr6_32554524_INS_133	0.969674	HLA-DRB1	0.5728	0.257408	chr6_32554524_INS_133_HLA-DRB1	MTG
Astrocytes	-0.113575	chr6_32575661_INS_945	0.976445	HLA-DQA1	-0.563738	0.201468	chr6_32575661_INS_945_HLA-DQA1	MTG
Astrocytes	-0.148587	chr6_32596352_INS_156	0.976445	HLA-DQA1	-0.563308	0.263776	chr6_32596352_INS_156_HLA-DQA1	MTG
Astrocytes	0.0784429	chr10_15490465_DEL_-310	0.97798	ITGA8	0.559633	0.140168	chr10_15490465_DEL_-310_ITGA8	MTG
Astrocytes	-0.183498	chr6_31429400_DEL_-265	0.97798	MICB	-0.55809	0.328795	chr6_31429400_DEL_-265_MICB	MTG
Astrocytes	-0.113572	chr6_32590727_INS_1114	0.97798	HLA-DQB1	-0.553943	0.205025	chr6_32590727_INS_1114_HLA-DQB1	MTG
Astrocytes	-0.0728727	chr17_78509047_DEL_-182	0.97798	PGS1	-0.551684	0.132091	chr17_78509047_DEL_-182_PGS1	MTG
Astrocytes	-0.115544	chr12_123581929_INS_974	0.97798	AC145423.2	-0.55026	0.209981	chr12_123581929_INS_974_AC145423.2	MTG
Astrocytes	0.100078	chr4_825980_INS_98	0.97798	PCGF3	0.550044	0.181945	chr4_825980_INS_98_PCGF3	MTG
Astrocytes	0.0839375	chr4_904216_DEL_-90	0.97798	DGKQ	0.549361	0.152791	chr4_904216_DEL_-90_DGKQ	MTG
Astrocytes	0.097604	chr7_23056347_DEL_-52	0.979696	KLHL7-DT	0.544896	0.179124	chr7_23056347_DEL_-52_KLHL7-DT	MTG
Astrocytes	-0.139041	chr4_831905_INS_213	0.979696	PCGF3	-0.541376	0.256829	chr4_831905_INS_213_PCGF3	MTG
Astrocytes	-0.0838474	chr6_30815372_INS_102	0.979696	VARS2	-0.537459	0.156007	chr6_30815372_INS_102_VARS2	MTG
Astrocytes	0.0562086	chr6_32531527_DEL_-1502	0.979696	HLA-DQA1	0.536694	0.104731	chr6_32531527_DEL_-1502_HLA-DQA1	MTG
Astrocytes	0.227063	chr6_31428215_INS_362	0.979696	MICB	0.53608	0.423562	chr6_31428215_INS_362_MICB	MTG
Astrocytes	-0.0753629	chr4_869150_INS_112	0.979696	DGKQ	-0.532475	0.141533	chr4_869150_INS_112_DGKQ	MTG
Astrocytes	0.311575	chr4_15867864_INS_1266	0.979696	CD38	0.528923	0.589075	chr4_15867864_INS_1266_CD38	MTG
Astrocytes	-0.242027	chr4_1411940_DEL_-60	0.979696	UVSSA	-0.524544	0.461406	chr4_1411940_DEL_-60_UVSSA	MTG
Astrocytes	0.0968727	chr6_32449218_INS_102	0.979696	BTNL2	0.523339	0.185105	chr6_32449218_INS_102_BTNL2	MTG
Astrocytes	-0.0843259	chr6_31225477_DEL_-1142	0.979696	HLA-C	-0.522114	0.161509	chr6_31225477_DEL_-1142_HLA-C	MTG
Astrocytes	-0.267533	chr4_1007607_INS_74	0.979696	GAK	-0.521504	0.513002	chr4_1007607_INS_74_GAK	MTG
Astrocytes	-0.11055	chr6_31003803_INS_285	0.979696	VARS2	-0.521461	0.212	chr6_31003803_INS_285_VARS2	MTG
Astrocytes	-0.0718108	chr4_1046435_INS_1349	0.979696	RNF212	-0.520685	0.137916	chr4_1046435_INS_1349_RNF212	MTG
Astrocytes	-0.373518	chr4_1295952_INS_201	0.979696	UVSSA	-0.520532	0.71757	chr4_1295952_INS_201_UVSSA	MTG
Astrocytes	-0.0796939	chr4_1319648_INS_133	0.979696	UVSSA	-0.520148	0.153214	chr4_1319648_INS_133_UVSSA	MTG
Astrocytes	0.266221	chr2_134792991_DEL_-370	0.979696	CCNT2-AS1	0.518939	0.51301	chr2_134792991_DEL_-370_CCNT2-AS1	MTG
Astrocytes	-0.142603	chr6_31055484_DEL_-396	0.979696	PSORS1C1	-0.517556	0.275533	chr6_31055484_DEL_-396_PSORS1C1	MTG
Astrocytes	0.369376	chr2_134381370_INS_54	0.980404	TMEM163	0.514743	0.717593	chr2_134381370_INS_54_TMEM163	MTG
Astrocytes	-0.0737851	chr4_1070461_DEL_-106	0.980404	SLC26A1	-0.513048	0.143817	chr4_1070461_DEL_-106_SLC26A1	MTG
Astrocytes	0.106058	chr6_32588935_INS_297	0.980404	HLA-DQA1	0.511626	0.207296	chr6_32588935_INS_297_HLA-DQA1	MTG
Astrocytes	-0.0511195	chr6_32556010_DEL_-6105	0.981887	HLA-DRB1	-0.507441	0.10074	chr6_32556010_DEL_-6105_HLA-DRB1	MTG
Astrocytes	0.178357	chr4_1395000_DEL_-186	0.981887	CRIPAK	0.506774	0.351946	chr4_1395000_DEL_-186_CRIPAK	MTG
Astrocytes	0.168881	chr4_903606_INS_59	0.982564	GAK	0.502811	0.335874	chr4_903606_INS_59_GAK	MTG
Astrocytes	0.256246	chr6_31196035_DEL_-160	0.982564	PSORS1C1	0.499442	0.513065	chr6_31196035_DEL_-160_PSORS1C1	MTG
Astrocytes	0.100683	chr6_32622048_INS_332	0.982564	HLA-DRB1	0.496874	0.202634	chr6_32622048_INS_332_HLA-DRB1	MTG
Astrocytes	0.351937	chr6_27979530_INS_131	0.982564	ZSCAN16-AS1	0.490376	0.717688	chr6_27979530_INS_131_ZSCAN16-AS1	MTG
Astrocytes	-0.247271	chr4_1007606_DEL_-74	0.982564	SLC26A1	-0.48989	0.504748	chr4_1007606_DEL_-74_SLC26A1	MTG
Astrocytes	-0.140215	chr2_95250585_DEL_-64	0.982564	KCNIP3	-0.4865	0.288211	chr2_95250585_DEL_-64_KCNIP3	MTG
Astrocytes	0.102981	chr6_32474782_INV_56198	0.982564	HLA-DRB1	0.486128	0.21184	chr6_32474782_INV_56198_HLA-DRB1	MTG
Astrocytes	0.119157	chr4_846496_INS_51	0.982564	PCGF3	0.483572	0.24641	chr4_846496_INS_51_PCGF3	MTG
Astrocytes	-0.103374	chr4_758669_INS_106	0.982564	PCGF3	-0.481456	0.214711	chr4_758669_INS_106_PCGF3	MTG
Astrocytes	0.0835411	chr17_7546287_INS_214	0.982564	CHRNB1	0.481221	0.173602	chr17_7546287_INS_214_CHRNB1	MTG
Astrocytes	0.0969944	chr12_123521586_DEL_-108	0.982564	DDX55	0.480801	0.201735	chr12_123521586_DEL_-108_DDX55	MTG
Astrocytes	-0.139307	chr6_28349091_DEL_-79	0.982564	ZSCAN26	-0.478863	0.290912	chr6_28349091_DEL_-79_ZSCAN26	MTG
Astrocytes	0.220281	chr7_66753895_DEL_-297	0.982564	RABGEF1	0.477291	0.461524	chr7_66753895_DEL_-297_RABGEF1	MTG
Astrocytes	0.065401	chr17_46811122_DEL_-166	0.982564	WNT3	0.477086	0.137084	chr17_46811122_DEL_-166_WNT3	MTG
Astrocytes	0.15337	chr10_119953651_INS_314	0.982564	SEC23IP	0.47599	0.322212	chr10_119953651_INS_314_SEC23IP	MTG
Astrocytes	-0.0449495	chr6_32017421_DEL_-6367	0.982564	C4A	-0.475267	0.0945774	chr6_32017421_DEL_-6367_C4A	MTG
Astrocytes	0.138045	chr6_28349091_DEL_-79	0.982564	ZSCAN31	0.474513	0.290919	chr6_28349091_DEL_-79_ZSCAN31	MTG
Astrocytes	0.100503	chr6_32574933_INS_292	0.982564	HLA-DQB1	0.474062	0.212004	chr6_32574933_INS_292_HLA-DQB1	MTG
Astrocytes	0.13071	chr7_66723697_DEL_-134	0.982564	RABGEF1	0.472945	0.276375	chr7_66723697_DEL_-134_RABGEF1	MTG
Astrocytes	0.0981335	chr4_1026083_INS_205	0.984177	RNF212	0.469738	0.208911	chr4_1026083_INS_205_RNF212	MTG
Astrocytes	-0.13901	chr6_28044345_DEL_-62	0.984828	ZKSCAN8	-0.463292	0.300048	chr6_28044345_DEL_-62_ZKSCAN8	MTG
Astrocytes	-0.0773823	chr6_32603553_DEL_-287	0.984828	HLA-DQB1	-0.459029	0.168578	chr6_32603553_DEL_-287_HLA-DQB1	MTG
Astrocytes	-0.326652	chr17_45941681_INS_56	0.984828	KANSL1	-0.455063	0.717818	chr17_45941681_INS_56_KANSL1	MTG
Astrocytes	-0.0764796	chr6_32603553_DEL_-287	0.984828	HLA-DRB5	-0.453662	0.168583	chr6_32603553_DEL_-287_HLA-DRB5	MTG
Astrocytes	0.0717552	chr17_78478108_INS_234	0.984828	DNAH17	0.452175	0.158689	chr17_78478108_INS_234_DNAH17	MTG
Astrocytes	-0.074109	chr4_715315_INS_1449	0.984828	PCGF3	-0.451877	0.164003	chr4_715315_INS_1449_PCGF3	MTG
Astrocytes	-0.166572	chr6_31456716_DEL_-90	0.984828	MICB	-0.448703	0.37123	chr6_31456716_DEL_-90_MICB	MTG
Astrocytes	-0.149753	chr4_1058313_INS_64	0.984828	SLC26A1	-0.445729	0.335972	chr4_1058313_INS_64_SLC26A1	MTG
Astrocytes	-0.107489	chr6_32534383_INS_295	0.984828	HLA-DQA1	-0.443885	0.242154	chr6_32534383_INS_295_HLA-DQA1	MTG
Astrocytes	0.0413547	chr6_32482948_INS_3654	0.984828	BTNL2	0.434584	0.0951593	chr6_32482948_INS_3654_BTNL2	MTG
Astrocytes	0.31104	chr4_1335553_DEL_-83	0.984828	CRIPAK	0.433268	0.717893	chr4_1335553_DEL_-83_CRIPAK	MTG
Astrocytes	-0.220697	chr6_30949583_DEL_-57	0.984828	VARS2	-0.430003	0.513244	chr6_30949583_DEL_-57_VARS2	MTG
Astrocytes	-0.0925364	chr6_30986584_INS_92	0.984828	VARS2	-0.428769	0.215819	chr6_30986584_INS_92_VARS2	MTG
Astrocytes	-0.086423	chr6_32690163_INS_315	0.984828	HLA-DQA1	-0.428563	0.201657	chr6_32690163_INS_315_HLA-DQA1	MTG
Astrocytes	0.129899	chr4_826329_DEL_-79	0.984828	PCGF3	0.427682	0.303727	chr4_826329_DEL_-79_PCGF3	MTG
Astrocytes	-0.104144	chr4_846496_INS_51	0.984828	GAK	-0.422519	0.246484	chr4_846496_INS_51_GAK	MTG
Astrocytes	-0.0585835	chr6_31329006_INS_345	0.984828	HLA-C	-0.42006	0.139464	chr6_31329006_INS_345_HLA-C	MTG
Astrocytes	-0.0585835	chr6_31329618_INS_784	0.984828	HLA-C	-0.42006	0.139464	chr6_31329618_INS_784_HLA-C	MTG
Astrocytes	-0.139611	chr6_32776789_INS_89	0.984828	TAP2	-0.415484	0.33602	chr6_32776789_INS_89_TAP2	MTG
Astrocytes	-0.0687135	chr19_2383643_INS_308	0.984828	LSM7	-0.414845	0.165636	chr19_2383643_INS_308_LSM7	MTG
Astrocytes	0.0813431	chr6_32617336_DEL_-352	0.984828	HLA-DQB1	0.413339	0.196795	chr6_32617336_DEL_-352_HLA-DQB1	MTG
Astrocytes	0.242802	chr4_1414307_INS_91	0.984828	CRIPAK	0.411929	0.589427	chr4_1414307_INS_91_CRIPAK	MTG
Astrocytes	0.144467	chr4_1037460_DEL_-80	0.984828	RNF212	0.410284	0.352114	chr4_1037460_DEL_-80_RNF212	MTG
Astrocytes	-0.0567055	chr4_869150_INS_112	0.984828	PCGF3	-0.400384	0.141628	chr4_869150_INS_112_PCGF3	MTG
Astrocytes	-0.091386	chr6_32348485_INS_276	0.984828	TSBP1	-0.398198	0.229499	chr6_32348485_INS_276_TSBP1	MTG
Astrocytes	0.0540546	chr17_46811122_DEL_-166	0.984828	NSF	0.394162	0.137138	chr17_46811122_DEL_-166_NSF	MTG
Astrocytes	-0.0565764	chr4_1070461_DEL_-106	0.984828	AC092535.4	-0.393159	0.143902	chr4_1070461_DEL_-106_AC092535.4	MTG
Astrocytes	0.154333	chr4_1065732_DEL_-287	0.984828	DGKQ	0.391036	0.394677	chr4_1065732_DEL_-287_DGKQ	MTG
Astrocytes	0.162174	chr4_1147757_INS_721	0.984828	AC092535.4	0.389779	0.416067	chr4_1147757_INS_721_AC092535.4	MTG
Astrocytes	-0.0717471	chr4_968200_INS_113	0.984828	SLC26A1	-0.387833	0.184995	chr4_968200_INS_113_SLC26A1	MTG
Astrocytes	0.0522308	chr6_32675682_INS_968	0.984828	HLA-DQB1	0.387292	0.134862	chr6_32675682_INS_968_HLA-DQB1	MTG
Astrocytes	0.0522308	chr6_32677366_DEL_-254	0.984828	HLA-DQB1	0.387292	0.134862	chr6_32677366_DEL_-254_HLA-DQB1	MTG
Astrocytes	0.0522308	chr6_32680265_INS_972	0.984828	HLA-DQB1	0.387292	0.134862	chr6_32680265_INS_972_HLA-DQB1	MTG
Astrocytes	-0.136365	chr4_1395000_DEL_-186	0.984828	UVSSA	-0.387235	0.35215	chr4_1395000_DEL_-186_UVSSA	MTG
Astrocytes	0.0508593	chr4_919120_DEL_-86	0.984828	DGKQ	0.385308	0.131996	chr4_919120_DEL_-86_DGKQ	MTG
Astrocytes	-0.0791345	chr6_31105032_DEL_-84	0.984828	HCG27	-0.384871	0.205613	chr6_31105032_DEL_-84_HCG27	MTG
Astrocytes	0.0645906	chr6_28339872_DEL_-101	0.984828	ZSCAN31	0.383074	0.168612	chr6_28339872_DEL_-101_ZSCAN31	MTG
Astrocytes	-0.088573	chr4_872917_INS_88	0.984828	GAK	-0.382796	0.231384	chr4_872917_INS_88_GAK	MTG
Astrocytes	-0.162115	chr4_939352_DEL_-135	0.984828	GAK	-0.382449	0.423886	chr4_939352_DEL_-135_GAK	MTG
Astrocytes	0.0707441	chr4_968200_INS_113	0.984828	GAK	0.382402	0.184999	chr4_968200_INS_113_GAK	MTG
Astrocytes	-0.0587448	chr8_22585636_INS_84	0.984828	BIN3	-0.379193	0.154921	chr8_22585636_INS_84_BIN3	MTG
Astrocytes	0.0749615	chr19_2347346_DEL_-409	0.984828	LSM7	0.378279	0.198164	chr19_2347346_DEL_-409_LSM7	MTG
Astrocytes	0.0676005	chr12_123453161_INS_3316	0.984828	AC145423.2	0.37631	0.17964	chr12_123453161_INS_3316_AC145423.2	MTG
Astrocytes	0.114243	chr3_48155554_DEL_-134	0.984828	ZNF589	0.376052	0.303796	chr3_48155554_DEL_-134_ZNF589	MTG
Astrocytes	0.031919	chr6_32571260_INS_5330	0.984828	HLA-DRB5	0.374892	0.0851419	chr6_32571260_INS_5330_HLA-DRB5	MTG
Astrocytes	0.220899	chr6_32043718_DEL_-120	0.984828	CYP21A2	0.374709	0.589521	chr6_32043718_DEL_-120_CYP21A2	MTG
Astrocytes	-0.0585282	chr4_721729_DEL_-52	0.984828	PCGF3	-0.374089	0.156455	chr4_721729_DEL_-52_PCGF3	MTG
Astrocytes	0.0602526	chr4_867473_DEL_-71	0.984828	DGKQ	0.372791	0.161626	chr4_867473_DEL_-71_DGKQ	MTG
Astrocytes	-0.0566884	chr6_30815752_DEL_-160	0.984828	VARS2	-0.371009	0.152795	chr6_30815752_DEL_-160_VARS2	MTG
Astrocytes	0.0753584	chr6_32590727_INS_1114	0.984828	HLA-DQA1	0.367213	0.205217	chr6_32590727_INS_1114_HLA-DQA1	MTG
Astrocytes	-0.0719774	chr17_45717557_DEL_-128	0.984828	MAPT-AS1	-0.366794	0.196234	chr17_45717557_DEL_-128_MAPT-AS1	MTG
Astrocytes	0.0536671	chr11_10271181_DEL_-1106	0.984828	AMPD3	0.366165	0.146565	chr11_10271181_DEL_-1106_AMPD3	MTG
Astrocytes	-0.0396768	chr6_32569265_INS_310	0.984828	HLA-DRB5	-0.366049	0.108392	chr6_32569265_INS_310_HLA-DRB5	MTG
Astrocytes	-0.0283394	chr6_32506829_INS_133	0.984828	HLA-DRB5	-0.365942	0.0774424	chr6_32506829_INS_133_HLA-DRB5	MTG
Astrocytes	-0.0523106	chr12_123452852_INS_1391	0.984828	AC145423.2	-0.362317	0.144378	chr12_123452852_INS_1391_AC145423.2	MTG
Astrocytes	0.0522314	chr6_32625925_DEL_-314	0.984828	HLA-DQB1	0.360692	0.144809	chr6_32625925_DEL_-314_HLA-DQB1	MTG
Astrocytes	0.0522314	chr6_32626710_INS_129	0.984828	HLA-DQB1	0.360692	0.144809	chr6_32626710_INS_129_HLA-DQB1	MTG
Astrocytes	0.0643307	chr6_32673492_INS_162	0.984828	HLA-DQA1	0.358631	0.179379	chr6_32673492_INS_162_HLA-DQA1	MTG
Astrocytes	-0.184027	chr12_123569522_INS_61	0.984828	AC145423.2	-0.358447	0.513402	chr12_123569522_INS_61_AC145423.2	MTG
Astrocytes	0.066354	chr6_30852826_INS_83	0.984828	VARS2	0.358183	0.185251	chr6_30852826_INS_83_VARS2	MTG
Astrocytes	-0.0529633	chr8_22625880_INS_330	0.984828	C8orf58	-0.350882	0.150943	chr8_22625880_INS_330_C8orf58	MTG
Astrocytes	0.250641	chr4_932428_DEL_-84	0.984828	SLC26A1	0.349009	0.71815	chr4_932428_DEL_-84_SLC26A1	MTG
Astrocytes	0.116621	chr4_860172_DEL_-57	0.984828	TMEM175	0.346967	0.336115	chr4_860172_DEL_-57_TMEM175	MTG
Astrocytes	-0.0616307	chr6_31316803_INS_84	0.984828	HLA-C	-0.34513	0.178572	chr6_31316803_INS_84_HLA-C	MTG
Astrocytes	-0.120691	chr4_884955_INS_69	0.984828	SLC26A1	-0.342667	0.352212	chr4_884955_INS_69_SLC26A1	MTG
Astrocytes	0.132167	chr6_32400763_DEL_-276	0.984828	TSBP1	0.341341	0.3872	chr6_32400763_DEL_-276_TSBP1	MTG
Astrocytes	0.0527783	chr4_1273519_DEL_-343	0.984828	UVSSA	0.340111	0.15518	chr4_1273519_DEL_-343_UVSSA	MTG
Astrocytes	-0.0667679	chr6_32617336_DEL_-352	0.984828	HLA-DQA1	-0.339173	0.196855	chr6_32617336_DEL_-352_HLA-DQA1	MTG
Astrocytes	-0.0468188	chr4_1054723_DEL_-561	0.984828	SLC26A1	-0.33576	0.139441	chr4_1054723_DEL_-561_SLC26A1	MTG
Astrocytes	0.110582	chr16_31105142_INS_147	0.984828	ZNF668	0.328978	0.336137	chr16_31105142_INS_147_ZNF668	MTG
Astrocytes	-0.115733	chr4_1037460_DEL_-80	0.984828	DGKQ	-0.328573	0.35223	chr4_1037460_DEL_-80_DGKQ	MTG
Astrocytes	-0.107989	chr4_852263_DEL_-63	0.984828	GAK	-0.328075	0.329159	chr4_852263_DEL_-63_GAK	MTG
Astrocytes	-0.058403	chr16_19219107_DEL_-352	0.984828	SYT17	-0.324826	0.179798	chr16_19219107_DEL_-352_SYT17	MTG
Astrocytes	0.0429204	chr17_78509047_DEL_-182	0.984828	DNAH17	0.32458	0.132234	chr17_78509047_DEL_-182_DNAH17	MTG
Astrocytes	-0.0850091	chr6_28044375_INS_74	0.984828	ZSCAN16-AS1	-0.322733	0.263404	chr6_28044375_INS_74_ZSCAN16-AS1	MTG
Astrocytes	-0.0443268	chr4_1046435_INS_1349	0.984828	SLC26A1	-0.321112	0.138042	chr4_1046435_INS_1349_SLC26A1	MTG
Astrocytes	0.102845	chr6_32384842_DEL_-273	0.984828	TSBP1	0.318967	0.32243	chr6_32384842_DEL_-273_TSBP1	MTG
Astrocytes	0.0708679	chr14_74564090_INS_62	0.984828	AREL1	0.318152	0.222749	chr14_74564090_INS_62_AREL1	MTG
Astrocytes	0.0512553	chr6_31225477_DEL_-1142	0.984828	HCG27	0.317057	0.16166	chr6_31225477_DEL_-1142_HCG27	MTG
Astrocytes	-0.0830431	chr6_32596352_INS_156	0.984828	HLA-DRB5	-0.314452	0.264088	chr6_32596352_INS_156_HLA-DRB5	MTG
Astrocytes	-0.0802336	chr6_32554524_INS_133	0.984828	HLA-DQA1	-0.311307	0.257731	chr6_32554524_INS_133_HLA-DQA1	MTG
Astrocytes	0.0710498	chr6_28054702_INS_266	0.984828	ZKSCAN8	0.311197	0.228312	chr6_28054702_INS_266_ZKSCAN8	MTG
Astrocytes	0.0939786	chr4_826329_DEL_-79	0.984828	GAK	0.309271	0.303871	chr4_826329_DEL_-79_GAK	MTG
Astrocytes	0.103547	chr6_32776789_INS_89	0.984828	HLA-DOB	0.308026	0.336162	chr6_32776789_INS_89_HLA-DOB	MTG
Astrocytes	-0.0645638	chr6_32621776_INS_6042	0.984828	HLA-DRB5	-0.305116	0.211604	chr6_32621776_INS_6042_HLA-DRB5	MTG
Astrocytes	-0.155572	chr8_11917041_INS_168	0.984828	CTSB	-0.302962	0.513504	chr8_11917041_INS_168_CTSB	MTG
Astrocytes	-0.045431	chr6_28222417_DEL_-337	0.984828	ZKSCAN8	-0.299005	0.151941	chr6_28222417_DEL_-337_ZKSCAN8	MTG
Astrocytes	0.0923475	chr4_1334047_INS_57	0.984828	UVSSA	0.297317	0.310603	chr4_1334047_INS_57_UVSSA	MTG
Astrocytes	-0.0737702	chr14_54880629_DEL_-144	0.984828	GCH1	-0.296448	0.248847	chr14_54880629_DEL_-144_GCH1	MTG
Astrocytes	0.0515616	chr17_45969567_DEL_-103	0.984828	MAPT-AS1	0.296212	0.17407	chr17_45969567_DEL_-103_MAPT-AS1	MTG
Astrocytes	0.0419724	chr14_87924250_DEL_-74	0.984828	GALC	0.295236	0.142166	chr14_87924250_DEL_-74_GALC	MTG
Astrocytes	-0.107559	chr6_32633156_DEL_-736	0.984828	HLA-DRB1	-0.289552	0.371466	chr6_32633156_DEL_-736_HLA-DRB1	MTG
Astrocytes	-0.0518823	chr4_927270_DEL_-74	0.984828	TMEM175	-0.287983	0.180158	chr4_927270_DEL_-74_TMEM175	MTG
Astrocytes	0.0960787	chr4_903606_INS_59	0.984828	DGKQ	0.285791	0.336186	chr4_903606_INS_59_DGKQ	MTG
Astrocytes	0.056275	chr1_205973120_INS_210	0.984828	RAB7B	0.282293	0.19935	chr1_205973120_INS_210_RAB7B	MTG
Astrocytes	-0.144934	chr6_28147165_INS_329	0.984828	ZKSCAN8	-0.282226	0.513538	chr6_28147165_INS_329_ZKSCAN8	MTG
Astrocytes	-0.129795	chr16_28568820_INS_175	0.984828	NPIPB7	-0.281005	0.461897	chr16_28568820_INS_175_NPIPB7	MTG
Astrocytes	-0.0987247	chr4_884955_INS_69	0.984828	TMEM175	-0.28024	0.352286	chr4_884955_INS_69_TMEM175	MTG
Astrocytes	-0.0275574	chr6_32488927_INS_443	0.984828	BTNL2	-0.271516	0.101495	chr6_32488927_INS_443_BTNL2	MTG
Astrocytes	-0.0512885	chr1_205985738_INS_189	0.984828	RAB7B	-0.271062	0.189213	chr1_205985738_INS_189_RAB7B	MTG
Astrocytes	0.057964	chr19_2332999_DEL_-121	0.984828	LSM7	0.26973	0.214896	chr19_2332999_DEL_-121_LSM7	MTG
Astrocytes	-0.0896313	chr16_31105142_INS_147	0.984828	KAT8	-0.266597	0.336205	chr16_31105142_INS_147_KAT8	MTG
Astrocytes	0.0225967	chr6_32571260_INS_5330	0.984828	HLA-DQA1	0.265299	0.0851743	chr6_32571260_INS_5330_HLA-DQA1	MTG
Astrocytes	-0.111818	chr4_939352_DEL_-135	0.984828	SLC26A1	-0.263682	0.424063	chr4_939352_DEL_-135_SLC26A1	MTG
Astrocytes	-0.0883563	chr6_32587397_INS_2686	0.984828	HLA-DQA1	-0.262802	0.336209	chr6_32587397_INS_2686_HLA-DQA1	MTG
Astrocytes	0.0410476	chr4_731899_INS_197	0.984828	PCGF3	0.256543	0.160003	chr4_731899_INS_197_PCGF3	MTG
Astrocytes	-0.0474459	chr4_1020917_DEL_-58	0.984828	DGKQ	-0.256214	0.18518	chr4_1020917_DEL_-58_DGKQ	MTG
Astrocytes	0.0266583	chr19_2418916_INS_845	0.984828	LSM7	0.254702	0.104664	chr19_2418916_INS_845_LSM7	MTG
Astrocytes	0.107304	chr4_952483_INS_77	0.984828	SLC26A1	0.253031	0.424076	chr4_952483_INS_77_SLC26A1	MTG
Astrocytes	-0.0381814	chr6_32719396_INS_316	0.984828	HLA-DQA1	-0.252385	0.151283	chr6_32719396_INS_316_HLA-DQA1	MTG
Astrocytes	-0.0381814	chr6_32720802_INS_334	0.984828	HLA-DQA1	-0.252385	0.151283	chr6_32720802_INS_334_HLA-DQA1	MTG
Astrocytes	-0.0251669	chr6_32492189_INS_313	0.984828	BTNL2	-0.250784	0.100353	chr6_32492189_INS_313_BTNL2	MTG
Astrocytes	-0.103255	chr6_32449157_DEL_-102	0.984828	TSBP1	-0.248048	0.416271	chr6_32449157_DEL_-102_TSBP1	MTG
Astrocytes	0.0443365	chr6_32673492_INS_162	0.984828	HLA-DQB1	0.247076	0.179444	chr6_32673492_INS_162_HLA-DQB1	MTG
Astrocytes	-0.0520206	chr6_32621776_INS_6042	0.984828	HLA-DQA1	-0.245796	0.211642	chr6_32621776_INS_6042_HLA-DQA1	MTG
Astrocytes	0.0250595	chr6_32486084_INS_133	0.984828	BTNL2	0.245705	0.10199	chr6_32486084_INS_133_BTNL2	MTG
Astrocytes	0.0283388	chr6_32538449_DEL_-312	0.984828	HLA-DRB5	0.243588	0.116339	chr6_32538449_DEL_-312_HLA-DRB5	MTG
Astrocytes	-0.0498183	chr6_32590727_INS_1114	0.984828	HLA-DRB5	-0.24266	0.205301	chr6_32590727_INS_1114_HLA-DRB5	MTG
Astrocytes	0.0511309	chr3_183017820_INS_988	0.984828	MCCC1-AS1	0.242045	0.211245	chr3_183017820_INS_988_MCCC1-AS1	MTG
Astrocytes	0.0390397	chr4_867473_DEL_-71	0.984828	PCGF3	0.241438	0.161697	chr4_867473_DEL_-71_PCGF3	MTG
Astrocytes	-0.102222	chr19_2348157_INS_94	0.984828	LSM7	-0.241038	0.424089	chr19_2348157_INS_94_LSM7	MTG
Astrocytes	0.0526258	chr20_6045049_DEL_-1917	0.984828	CRLS1	0.239084	0.220114	chr20_6045049_DEL_-1917_CRLS1	MTG
Astrocytes	-0.0837657	chr4_884955_INS_69	0.984828	DGKQ	-0.237749	0.352328	chr4_884955_INS_69_DGKQ	MTG
Astrocytes	-0.0444778	chr4_611357_DEL_-68	0.984828	PCGF3	-0.235973	0.188487	chr4_611357_DEL_-68_PCGF3	MTG
Astrocytes	-0.0587489	chr6_32676200_DEL_-342	0.984828	HLA-DQA1	-0.234807	0.250201	chr6_32676200_DEL_-342_HLA-DQA1	MTG
Astrocytes	-0.0358687	chr4_904216_DEL_-90	0.984828	TMEM175	-0.234442	0.152996	chr4_904216_DEL_-90_TMEM175	MTG
Astrocytes	0.0390589	chr4_1379762_DEL_-112	0.984828	CRIPAK	0.232192	0.168218	chr4_1379762_DEL_-112_CRIPAK	MTG
Astrocytes	-0.0915458	chr4_1065732_DEL_-287	0.984828	RNF212	-0.231826	0.39489	chr4_1065732_DEL_-287_RNF212	MTG
Astrocytes	-0.0452632	chr6_32474505_INV_8443	0.984828	HLA-DRB1	-0.229243	0.197446	chr6_32474505_INV_8443_HLA-DRB1	MTG
Astrocytes	-0.0386151	chr6_32521128_INS_1201	0.984828	HLA-DRB1	-0.228626	0.168901	chr6_32521128_INS_1201_HLA-DRB1	MTG
Astrocytes	0.0164332	chr6_32515146_INS_193	0.984828	HLA-DRB5	0.228498	0.0719184	chr6_32515146_INS_193_HLA-DRB5	MTG
Astrocytes	0.163796	chr4_15662168_INS_99	0.984828	FBXL5	0.227993	0.718422	chr4_15662168_INS_99_FBXL5	MTG
Astrocytes	0.0361389	chr4_867473_DEL_-71	0.984828	TMEM175	0.223488	0.161704	chr4_867473_DEL_-71_TMEM175	MTG
Astrocytes	0.0209743	chr6_32584975_INS_2040	0.984828	HLA-DRB5	0.222266	0.0943658	chr6_32584975_INS_2040_HLA-DRB5	MTG
Astrocytes	0.0401445	chr6_32624628_DEL_-127	0.984828	HLA-DRB1	0.220337	0.182196	chr6_32624628_DEL_-127_HLA-DRB1	MTG
Astrocytes	-0.0359069	chr7_23231839_DEL_-86	0.984828	GPNMB	-0.218724	0.164165	chr7_23231839_DEL_-86_GPNMB	MTG
Astrocytes	-0.0466956	chr6_31013130_INS_311	0.984828	VARS2	-0.216204	0.215979	chr6_31013130_INS_311_VARS2	MTG
Astrocytes	0.0289934	chr6_32675682_INS_968	0.984828	HLA-DQA1	0.214865	0.134938	chr6_32675682_INS_968_HLA-DQA1	MTG
Astrocytes	0.0289934	chr6_32677366_DEL_-254	0.984828	HLA-DQA1	0.214865	0.134938	chr6_32677366_DEL_-254_HLA-DQA1	MTG
Astrocytes	0.0289934	chr6_32680265_INS_972	0.984828	HLA-DQA1	0.214865	0.134938	chr6_32680265_INS_972_HLA-DQA1	MTG
Astrocytes	-0.0645039	chr6_32642364_INS_51	0.984828	HLA-DQA1	-0.214782	0.300323	chr6_32642364_INS_51_HLA-DQA1	MTG
Astrocytes	-0.110042	chr6_31196035_DEL_-160	0.984828	HCG27	-0.214243	0.513632	chr6_31196035_DEL_-160_HCG27	MTG
Astrocytes	-0.0202345	chr6_32017421_DEL_-6367	0.984828	SKIV2L	-0.213737	0.09467	chr6_32017421_DEL_-6367_SKIV2L	MTG
Astrocytes	0.0788871	chr6_32633156_DEL_-736	0.984828	HLA-DQB1	0.212322	0.371545	chr6_32633156_DEL_-736_HLA-DQB1	MTG
Astrocytes	-0.0955704	chr4_999688_INS_86	0.984828	DGKQ	-0.210556	0.453896	chr4_999688_INS_86_DGKQ	MTG
Astrocytes	0.0213533	chr17_78438446_INS_1034	0.984828	PGS1	0.20755	0.102882	chr17_78438446_INS_1034_PGS1	MTG
Astrocytes	-0.037198	chr4_789911_DEL_-154	0.984828	PCGF3	-0.206817	0.179859	chr4_789911_DEL_-154_PCGF3	MTG
Astrocytes	-0.065095	chr6_30998037_INS_56	0.984828	VARS2	-0.206197	0.315693	chr6_30998037_INS_56_VARS2	MTG
Astrocytes	-0.0420009	chr6_32588935_INS_297	0.984828	HLA-DQB1	-0.202371	0.207544	chr6_32588935_INS_297_HLA-DQB1	MTG
Astrocytes	0.0418779	chr6_32621776_INS_6042	0.984828	HLA-DQB1	0.197849	0.211666	chr6_32621776_INS_6042_HLA-DQB1	MTG
Astrocytes	0.0366907	chr6_32667888_INS_1006	0.984828	HLA-DQA1	0.19739	0.18588	chr6_32667888_INS_1006_HLA-DQA1	MTG
Astrocytes	-0.0292504	chr6_32719396_INS_316	0.984828	HLA-DQB1	-0.193322	0.151304	chr6_32719396_INS_316_HLA-DQB1	MTG
Astrocytes	-0.0292504	chr6_32720802_INS_334	0.984828	HLA-DQB1	-0.193322	0.151304	chr6_32720802_INS_334_HLA-DQB1	MTG
Astrocytes	0.0266577	chr4_1054723_DEL_-561	0.984828	TMEM175	0.191096	0.139499	chr4_1054723_DEL_-561_TMEM175	MTG
Astrocytes	0.0791353	chr6_32286483_INS_110	0.984828	TSBP1	0.190079	0.416328	chr6_32286483_INS_110_TSBP1	MTG
Astrocytes	0.0373077	chr6_32617336_DEL_-352	0.984828	HLA-DRB5	0.189438	0.196939	chr6_32617336_DEL_-352_HLA-DRB5	MTG
Astrocytes	-0.036493	chr6_32514873_INV_276	0.984828	HLA-DRB1	-0.186205	0.195983	chr6_32514873_INV_276_HLA-DRB1	MTG
Astrocytes	0.0605606	chr4_852263_DEL_-63	0.984828	TMEM175	0.183912	0.329291	chr4_852263_DEL_-63_TMEM175	MTG
Astrocytes	-0.025187	chr6_32529429_INS_297	0.984828	HLA-DQA1	-0.183904	0.136957	chr6_32529429_INS_297_HLA-DQA1	MTG
Astrocytes	0.0656278	chr2_134524327_DEL_-688	0.984828	TMEM163	0.180181	0.364232	chr2_134524327_DEL_-688_TMEM163	MTG
Astrocytes	-0.0282852	chr19_2375573_INS_249	0.984828	LSM7	-0.179184	0.157855	chr19_2375573_INS_249_LSM7	MTG
Astrocytes	0.0373211	chr4_1026083_INS_205	0.984828	SLC26A1	0.178463	0.209125	chr4_1026083_INS_205_SLC26A1	MTG
Astrocytes	-0.0400405	chr4_1316971_INS_183	0.984828	UVSSA	-0.1778	0.2252	chr4_1316971_INS_183_UVSSA	MTG
Astrocytes	0.0699887	chr1_155017348_INS_53	0.984828	EFNA4	0.177215	0.394938	chr1_155017348_INS_53_EFNA4	MTG
Astrocytes	-0.0353325	chr6_32520785_INS_314	0.984828	HLA-DRB1	-0.176709	0.199947	chr6_32520785_INS_314_HLA-DRB1	MTG
Astrocytes	-0.0273052	chr6_32541328_INS_342	0.984828	HLA-DRB5	-0.175319	0.155746	chr6_32541328_INS_342_HLA-DRB5	MTG
Astrocytes	0.102907	chr4_1414307_INS_91	0.984828	UVSSA	0.174457	0.589873	chr4_1414307_INS_91_UVSSA	MTG
Astrocytes	-0.0258142	chr17_78286155_DEL_-1194	0.984828	PGS1	-0.170603	0.151311	chr17_78286155_DEL_-1194_PGS1	MTG
Astrocytes	0.0287549	chr6_32603553_DEL_-287	0.984828	HLA-DRB1	0.170405	0.168745	chr6_32603553_DEL_-287_HLA-DRB1	MTG
Astrocytes	-0.0340134	chr4_76150170_DEL_-109	0.984828	SCARB2	-0.168527	0.201827	chr4_76150170_DEL_-109_SCARB2	MTG
Astrocytes	0.048835	chr4_758648_DEL_-1477	0.984828	GAK	0.166256	0.293733	chr4_758648_DEL_-1477_GAK	MTG
Astrocytes	0.0438008	chr4_926880_INS_224	0.984828	DGKQ	0.166218	0.263514	chr4_926880_INS_224_DGKQ	MTG
Astrocytes	-0.0346513	chr12_123581929_INS_974	0.984828	DDX55	-0.164774	0.210296	chr12_123581929_INS_974_DDX55	MTG
Astrocytes	-0.0326926	chr6_31409514_INS_84	0.984828	MICB	-0.161981	0.20183	chr6_31409514_INS_84_MICB	MTG
Astrocytes	-0.0423863	chr4_926880_INS_224	0.984828	SLC26A1	-0.160849	0.263516	chr4_926880_INS_224_SLC26A1	MTG
Astrocytes	-0.081309	chr6_31021527_DEL_-82	0.984828	PSORS1C1	-0.158284	0.51369	chr6_31021527_DEL_-82_PSORS1C1	MTG
Astrocytes	-0.0557647	chr4_884955_INS_69	0.984828	GAK	-0.158248	0.352388	chr4_884955_INS_69_GAK	MTG
Astrocytes	-0.0810903	chr6_31428233_INS_863	0.984828	MICB	-0.157858	0.51369	chr6_31428233_INS_863_MICB	MTG
Astrocytes	0.0530646	chr4_1058313_INS_64	0.984828	DGKQ	0.157795	0.336289	chr4_1058313_INS_64_DGKQ	MTG
Astrocytes	-0.0287597	chr6_32449218_INS_102	0.984828	HLA-DRB5	-0.155159	0.185356	chr6_32449218_INS_102_HLA-DRB5	MTG
Astrocytes	0.0146039	chr6_32584975_INS_2040	0.984828	HLA-DQA1	0.154737	0.0943788	chr6_32584975_INS_2040_HLA-DQA1	MTG
Astrocytes	-0.0319367	chr6_32588935_INS_297	0.984828	HLA-DRB5	-0.153865	0.207564	chr6_32588935_INS_297_HLA-DRB5	MTG
Astrocytes	-0.0204189	chr17_46238115_INS_230	0.984828	KANSL1	-0.15309	0.133378	chr17_46238115_INS_230_KANSL1	MTG
Astrocytes	-0.0210674	chr6_32694038_DEL_-114	0.984828	HLA-DQA1	-0.153024	0.137674	chr6_32694038_DEL_-114_HLA-DQA1	MTG
Astrocytes	-0.0210674	chr6_32694527_INS_808	0.984828	HLA-DQA1	-0.153024	0.137674	chr6_32694527_INS_808_HLA-DQA1	MTG
Astrocytes	-0.0282946	chr4_1020917_DEL_-58	0.984828	SLC26A1	-0.15276	0.185223	chr4_1020917_DEL_-58_SLC26A1	MTG
Astrocytes	0.0199557	chr4_919120_DEL_-86	0.984828	TMEM175	0.15108	0.132087	chr4_919120_DEL_-86_TMEM175	MTG
Astrocytes	0.0215972	chr1_205981700_DEL_-140	0.984828	RAB7B	0.150628	0.14338	chr1_205981700_DEL_-140_RAB7B	MTG
Astrocytes	-0.0219995	chr4_736850_DEL_-51	0.984828	PCGF3	-0.147474	0.149175	chr4_736850_DEL_-51_PCGF3	MTG
Astrocytes	-0.0147392	chr6_32492189_INS_313	0.984828	HLA-DRB5	-0.14684	0.100376	chr6_32492189_INS_313_HLA-DRB5	MTG
Astrocytes	0.0678169	chr6_32868180_INS_126	0.984828	TAP2	0.146777	0.462041	chr6_32868180_INS_126_TAP2	MTG
Astrocytes	0.0284043	chr6_30262742_DEL_-72	0.984828	RPP21	0.145244	0.195563	chr6_30262742_DEL_-72_RPP21	MTG
Astrocytes	0.0199586	chr4_1046435_INS_1349	0.984828	TMEM175	0.14452	0.138103	chr4_1046435_INS_1349_TMEM175	MTG
Astrocytes	-0.0613006	chr4_1411997_INS_60	0.984828	CRIPAK	-0.144517	0.424175	chr4_1411997_INS_60_CRIPAK	MTG
Astrocytes	-0.059084	chr6_32449157_DEL_-102	0.984828	BTNL2	-0.141905	0.416364	chr6_32449157_DEL_-102_BTNL2	MTG
Astrocytes	0.0713124	chr2_95039336_INS_76	0.984828	ZNF514	0.141115	0.505351	chr2_95039336_INS_76_ZNF514	MTG
Astrocytes	0.0988428	chr4_932428_DEL_-84	0.984828	TMEM175	0.137558	0.718552	chr4_932428_DEL_-84_TMEM175	MTG
Astrocytes	0.0221275	chr6_31225477_DEL_-1142	0.984828	PSORS1C1	0.136817	0.161731	chr6_31225477_DEL_-1142_PSORS1C1	MTG
Astrocytes	0.0116842	chr19_2418704_INS_63	0.984828	LSM7	0.136116	0.0858402	chr19_2418704_INS_63_LSM7	MTG
Astrocytes	-0.0276078	chr6_32622048_INS_332	0.984828	HLA-DQB1	-0.136076	0.202885	chr6_32622048_INS_332_HLA-DQB1	MTG
Astrocytes	0.0138812	chr6_32486084_INS_133	0.984828	HLA-DRB5	0.136073	0.102013	chr6_32486084_INS_133_HLA-DRB5	MTG
Astrocytes	0.0233653	chr6_32546835_INS_1608	0.984828	HLA-DRB5	0.133211	0.175401	chr6_32546835_INS_1608_HLA-DRB5	MTG
Astrocytes	-0.0321938	chr6_31932021_DEL_-127	0.984828	SKIV2L	-0.133106	0.241867	chr6_31932021_DEL_-127_SKIV2L	MTG
Astrocytes	0.025945	chr4_76150170_DEL_-109	0.984828	FAM47E	0.128542	0.20184	chr4_76150170_DEL_-109_FAM47E	MTG
Astrocytes	0.0274226	chr4_758669_INS_106	0.984828	GAK	0.127569	0.214962	chr4_758669_INS_106_GAK	MTG
Astrocytes	0.0723379	chr6_31571712_INS_145	0.984828	CSNK2B	0.122623	0.589922	chr6_31571712_INS_145_CSNK2B	MTG
Astrocytes	0.0453232	chr17_46125040_DEL_-61	0.984828	KANSL1-AS1	0.121966	0.371606	chr17_46125040_DEL_-61_KANSL1-AS1	MTG
Astrocytes	-0.0354611	chr4_714972_INS_219	0.984828	PCGF3	-0.120717	0.293754	chr4_714972_INS_219_PCGF3	MTG
Astrocytes	0.00854604	chr6_32515146_INS_193	0.984828	HLA-DRB1	0.118805	0.0719333	chr6_32515146_INS_193_HLA-DRB1	MTG
Astrocytes	-0.0543696	chr6_32587400_INS_345	0.984828	HLA-DQB1	-0.117668	0.46206	chr6_32587400_INS_345_HLA-DQB1	MTG
Astrocytes	-0.0588914	chr4_1007606_DEL_-74	0.984828	GAK	-0.116532	0.505368	chr4_1007606_DEL_-74_GAK	MTG
Astrocytes	-0.0177033	chr6_32345991_DEL_-323	0.984828	BTNL2	-0.11614	0.15243	chr6_32345991_DEL_-323_BTNL2	MTG
Astrocytes	-0.0458683	chr16_31270127_INS_54	0.984828	TRIM72	-0.116129	0.394976	chr16_31270127_INS_54_TRIM72	MTG
Astrocytes	0.0219043	chr6_32525007_INS_307	0.984828	HLA-DRB1	0.114587	0.191159	chr6_32525007_INS_307_HLA-DRB1	MTG
Astrocytes	0.0472062	chr4_1147757_INS_721	0.984828	RNF212	0.113373	0.416381	chr4_1147757_INS_721_RNF212	MTG
Astrocytes	0.0198217	chr17_44181120_INS_257	0.984828	ASB16-AS1	0.11295	0.175491	chr17_44181120_INS_257_ASB16-AS1	MTG
Astrocytes	-0.0414284	chr4_713314_INS_69	0.984828	PCGF3	-0.111483	0.37161	chr4_713314_INS_69_PCGF3	MTG
Astrocytes	0.0268361	chr4_846496_INS_51	0.984828	TMEM175	0.108777	0.246707	chr4_846496_INS_51_TMEM175	MTG
Astrocytes	-0.0494509	chr4_747572_INS_114	0.984828	PCGF3	-0.107021	0.462066	chr4_747572_INS_114_PCGF3	MTG
Astrocytes	-0.0241517	chr6_28054702_INS_266	0.984828	ZNF165	-0.105735	0.228418	chr6_28054702_INS_266_ZNF165	MTG
Astrocytes	-0.015508	chr16_31104490_DEL_-128	0.984828	ZNF646	-0.103903	0.149254	chr16_31104490_DEL_-128_ZNF646	MTG
Astrocytes	-0.0188142	chr6_32594178_DEL_-2653	0.984828	HLA-DQB1	-0.103225	0.182265	chr6_32594178_DEL_-2653_HLA-DQB1	MTG
Astrocytes	0.0143356	chr4_1070461_DEL_-106	0.984828	RNF212	0.0995425	0.144015	chr4_1070461_DEL_-106_RNF212	MTG
Astrocytes	-0.0183545	chr4_1020917_DEL_-58	0.984828	TMEM175	-0.0990869	0.185237	chr4_1020917_DEL_-58_TMEM175	MTG
Astrocytes	0.0183272	chr4_968200_INS_113	0.984828	DGKQ	0.098993	0.185136	chr4_968200_INS_113_DGKQ	MTG
Astrocytes	-0.012172	chr4_919120_DEL_-86	0.984828	SLC26A1	-0.0921445	0.132097	chr4_919120_DEL_-86_SLC26A1	MTG
Astrocytes	-0.0269519	chr6_32642364_INS_51	0.984828	HLA-DRB1	-0.0897246	0.300385	chr6_32642364_INS_51_HLA-DRB1	MTG
Astrocytes	0.0122927	chr6_32694038_DEL_-114	0.984828	HLA-DQB1	0.0892814	0.137685	chr6_32694038_DEL_-114_HLA-DQB1	MTG
Astrocytes	0.0122927	chr6_32694527_INS_808	0.984828	HLA-DQB1	0.0892814	0.137685	chr6_32694527_INS_808_HLA-DQB1	MTG
Astrocytes	0.0152479	chr4_1426687_INS_2199	0.984828	UVSSA	0.0848903	0.179619	chr4_1426687_INS_2199_UVSSA	MTG
Astrocytes	-0.021781	chr6_32554524_INS_133	0.984828	HLA-DRB5	-0.0844695	0.257857	chr6_32554524_INS_133_HLA-DRB5	MTG
Astrocytes	-0.0129402	chr6_28176185_INS_2034	0.984828	ZKSCAN8	-0.083719	0.154567	chr6_28176185_INS_2034_ZKSCAN8	MTG
Astrocytes	-0.0258823	chr4_1334047_INS_57	0.984828	CRIPAK	-0.0832925	0.31074	chr4_1334047_INS_57_CRIPAK	MTG
Astrocytes	-0.0173683	chr6_32574933_INS_292	0.984828	HLA-DRB1	-0.0818278	0.212255	chr6_32574933_INS_292_HLA-DRB1	MTG
Astrocytes	0.0239227	chr6_31007135_INS_77	0.984828	VARS2	0.0811009	0.294975	chr6_31007135_INS_77_VARS2	MTG
Astrocytes	0.0210619	chr6_32596352_INS_156	0.984828	HLA-DQB1	0.079713	0.264221	chr6_32596352_INS_156_HLA-DQB1	MTG
Astrocytes	0.0564879	chr17_45941681_INS_56	0.984828	MAPT-AS1	0.0786081	0.718601	chr17_45941681_INS_56_MAPT-AS1	MTG
Astrocytes	-0.015271	chr6_32523172_INS_584	0.984828	HLA-DRB5	-0.0775289	0.196971	chr6_32523172_INS_584_HLA-DRB5	MTG
Astrocytes	-0.0397101	chr4_1007607_INS_74	0.984828	RNF212	-0.0772956	0.513743	chr4_1007607_INS_74_RNF212	MTG
Astrocytes	0.0130268	chr17_45753354_DEL_-124	0.984828	MAPT-AS1	0.0771542	0.168842	chr17_45753354_DEL_-124_MAPT-AS1	MTG
Astrocytes	0.0134259	chr6_32740204_INS_323	0.984828	HLA-DQA1	0.0720579	0.186321	chr6_32740204_INS_323_HLA-DQA1	MTG
Astrocytes	-0.0109819	chr6_32543512_DEL_-246	0.984828	HLA-DRB5	-0.0718306	0.152886	chr6_32543512_DEL_-246_HLA-DRB5	MTG
Astrocytes	0.0298122	chr6_32449157_DEL_-102	0.984828	HLA-DRB5	0.0715954	0.416398	chr6_32449157_DEL_-102_HLA-DRB5	MTG
Astrocytes	0.0229653	chr4_725522_INS_84	0.984828	PCGF3	0.0697307	0.329343	chr4_725522_INS_84_PCGF3	MTG
Astrocytes	-0.0230818	chr4_1058313_INS_64	0.984828	TMEM175	-0.0686291	0.336326	chr4_1058313_INS_64_TMEM175	MTG
Astrocytes	-0.0172369	chr6_32536253_INS_312	0.984828	HLA-DRB5	-0.0680283	0.253378	chr6_32536253_INS_312_HLA-DRB5	MTG
Astrocytes	-0.0305244	chr4_999688_INS_86	0.984828	GAK	-0.0672352	0.453994	chr4_999688_INS_86_GAK	MTG
Astrocytes	-0.033855	chr6_28147165_INS_329	0.984828	ZSCAN16-AS1	-0.0658981	0.513748	chr6_28147165_INS_329_ZSCAN16-AS1	MTG
Astrocytes	-0.0329936	chr4_1007607_INS_74	0.984828	DGKQ	-0.0642213	0.513748	chr4_1007607_INS_74_DGKQ	MTG
Astrocytes	-0.0296407	chr10_119864584_INS_505	0.984828	SEC23IP	-0.0641456	0.462085	chr10_119864584_INS_505_SEC23IP	MTG
Astrocytes	-0.0109169	chr10_119794801_DEL_-56	0.986193	SEC23IP	-0.0609316	0.179167	chr10_119794801_DEL_-56_SEC23IP	MTG
Astrocytes	0.0215516	chr4_90113764_DEL_-100	0.989585	CCSER1	0.0545611	0.394999	chr4_90113764_DEL_-100_CCSER1	MTG
Astrocytes	-0.0107829	chr6_32575661_INS_945	0.989585	HLA-DRB5	-0.0534304	0.201812	chr6_32575661_INS_945_HLA-DRB5	MTG
Astrocytes	0.01522	chr6_32642364_INS_51	0.989585	HLA-DQB1	0.0506669	0.300394	chr6_32642364_INS_51_HLA-DQB1	MTG
Astrocytes	0.0298285	chr6_31571712_INS_145	0.989585	MICB	0.05056	0.589962	chr6_31571712_INS_145_MICB	MTG
Astrocytes	0.0175676	chr17_46125040_DEL_-61	0.990998	MAPT	0.0472717	0.371631	chr17_46125040_DEL_-61_MAPT	MTG
Astrocytes	-0.0081482	chr4_968200_INS_113	0.992385	TMEM175	-0.04401	0.185144	chr4_968200_INS_113_TMEM175	MTG
Astrocytes	-0.0245212	chr4_716526_INS_533	0.993104	PCGF3	-0.0415639	0.589965	chr4_716526_INS_533_PCGF3	MTG
Astrocytes	-0.00717268	chr6_32624628_DEL_-127	0.993422	HLA-DQB1	-0.0393579	0.182242	chr6_32624628_DEL_-127_HLA-DQB1	MTG
Astrocytes	-0.00746475	chr6_32690163_INS_315	0.993422	HLA-DQB1	-0.0369804	0.201857	chr6_32690163_INS_315_HLA-DQB1	MTG
Astrocytes	-0.00923952	chr4_926880_INS_224	0.993422	GAK	-0.0350577	0.263552	chr4_926880_INS_224_GAK	MTG
Astrocytes	-0.00686918	chr4_746466_INS_59	0.993422	PCGF3	-0.0338543	0.202904	chr4_746466_INS_59_PCGF3	MTG
Astrocytes	0.0067277	chr6_32575661_INS_945	0.993422	HLA-DQB1	0.0333361	0.201814	chr6_32575661_INS_945_HLA-DQB1	MTG
Astrocytes	-0.00544014	chr12_122850381_DEL_-62	0.997026	HIP1R	-0.0273234	0.199102	chr12_122850381_DEL_-62_HIP1R	MTG
Astrocytes	-0.00383255	chr4_713221_DEL_-125	0.997609	PCGF3	-0.0250303	0.153116	chr4_713221_DEL_-125_PCGF3	MTG
Astrocytes	0.00714836	chr6_31307018_DEL_-134	0.997966	HLA-C	0.0212538	0.336334	chr6_31307018_DEL_-134_HLA-C	MTG
Astrocytes	0.00737745	chr4_1037460_DEL_-80	0.997966	TMEM175	0.0209328	0.352436	chr4_1037460_DEL_-80_TMEM175	MTG
Astrocytes	-0.00274203	chr8_12375956_DEL_-2658	0.997966	FAM66A	-0.0179324	0.152909	chr8_12375956_DEL_-2658_FAM66A	MTG
Astrocytes	-0.00463105	chr6_28044345_DEL_-62	0.997966	ZNF165	-0.0154164	0.300398	chr6_28044345_DEL_-62_ZNF165	MTG
Astrocytes	-0.00212557	chr6_31342911_DEL_-229	0.997966	HLA-C	-0.0145297	0.146292	chr6_31342911_DEL_-229_HLA-C	MTG
Astrocytes	-0.00492384	chr6_31429823_INS_233	0.997966	MICB	-0.0142601	0.345288	chr6_31429823_INS_233_MICB	MTG
Astrocytes	0.00502801	chr4_999688_INS_86	0.997966	SLC26A1	0.0110748	0.454005	chr4_999688_INS_86_SLC26A1	MTG
Astrocytes	-0.00475884	chr4_999688_INS_86	0.997966	TMEM175	-0.0104819	0.454005	chr4_999688_INS_86_TMEM175	MTG
Astrocytes	-0.00155675	chr6_32547134_DEL_-1352	0.997966	HLA-DRB5	-0.0104247	0.149333	chr6_32547134_DEL_-1352_HLA-DRB5	MTG
Astrocytes	0.0023269	chr4_860172_DEL_-57	0.999089	PCGF3	0.0069184	0.336335	chr4_860172_DEL_-57_PCGF3	MTG
Astrocytes	-0.000718722	chr12_123452794_INS_350	0.999089	AC145423.2	-0.00587122	0.122414	chr12_123452794_INS_350_AC145423.2	MTG
Astrocytes	-0.000459464	chr6_32708797_DEL_-452	0.99952	HLA-DQB1	-0.00293183	0.156716	chr6_32708797_DEL_-452_HLA-DQB1	MTG
Astrocytes	0.000380351	chr12_122853421_DEL_-124	0.99952	HIP1R	0.00217982	0.174488	chr12_122853421_DEL_-124_HIP1R	MTG
Astrocytes	8.69177e-05	chr4_758648_DEL_-1477	0.999765	PCGF3	0.000295863	0.293777	chr4_758648_DEL_-1477_PCGF3	MTG
Endothelial_Cells	0.987198	chr17_46252361_INS_828	1.64624e-06	ARL17B	6.62459	0.14902	chr17_46252361_INS_828_ARL17B	MTG
Endothelial_Cells	1.09949	chr17_46256090_INS_56	3.86694e-06	ARL17B	6.19367	0.177519	chr17_46256090_INS_56_ARL17B	MTG
Endothelial_Cells	1.09949	chr17_46277763_DEL_-4456	3.86694e-06	ARL17B	6.19367	0.177519	chr17_46277763_DEL_-4456_ARL17B	MTG
Endothelial_Cells	0.951871	chr17_46237501_DEL_-724	1.47944e-05	ARL17B	5.82554	0.163396	chr17_46237501_DEL_-724_ARL17B	MTG
Endothelial_Cells	0.784659	chr17_46099028_DEL_-323	0.000246951	KANSL1	5.111	0.153523	chr17_46099028_DEL_-323_KANSL1	MTG
Endothelial_Cells	0.761261	chr17_45969567_DEL_-103	0.000322744	KANSL1	4.91083	0.155017	chr17_45969567_DEL_-103_KANSL1	MTG
Endothelial_Cells	0.638103	chr17_46146541_DEL_-314	0.000322744	KANSL1	4.90868	0.129995	chr17_46146541_DEL_-314_KANSL1	MTG
Endothelial_Cells	-0.457697	chr6_32531527_DEL_-1502	0.000322744	HLA-DRB5	-4.89972	0.0934128	chr6_32531527_DEL_-1502_HLA-DRB5	MTG
Endothelial_Cells	0.781434	chr17_46009357_DEL_-238	0.000322744	KANSL1	4.88859	0.159849	chr17_46009357_DEL_-238_KANSL1	MTG
Endothelial_Cells	0.785054	chr17_46076599_INS_2336	0.000322744	KANSL1	4.87507	0.161034	chr17_46076599_INS_2336_KANSL1	MTG
Endothelial_Cells	-0.774049	chr6_32624628_DEL_-127	0.000417442	HLA-DRB5	-4.73708	0.163402	chr6_32624628_DEL_-127_HLA-DRB5	MTG
Endothelial_Cells	-0.772873	chr6_32594178_DEL_-2653	0.000417442	HLA-DRB5	-4.7271	0.163498	chr6_32594178_DEL_-2653_HLA-DRB5	MTG
Endothelial_Cells	0.895869	chr17_46256090_INS_56	0.000417442	KANSL1	4.72628	0.18955	chr17_46256090_INS_56_KANSL1	MTG
Endothelial_Cells	0.895869	chr17_46277763_DEL_-4456	0.000417442	KANSL1	4.72628	0.18955	chr17_46277763_DEL_-4456_KANSL1	MTG
Endothelial_Cells	0.75696	chr17_46252361_INS_828	0.000539445	KANSL1	4.64368	0.163009	chr17_46252361_INS_828_KANSL1	MTG
Endothelial_Cells	-0.310678	chr6_32506829_INS_133	0.00123509	HLA-DRB5	-4.4127	0.0704053	chr6_32506829_INS_133_HLA-DRB5	MTG
Endothelial_Cells	-0.381746	chr6_32556010_DEL_-6105	0.0034934	HLA-DRB5	-4.11818	0.0926978	chr6_32556010_DEL_-6105_HLA-DRB5	MTG
Endothelial_Cells	-0.265247	chr6_32515146_INS_193	0.00517599	HLA-DRB5	-3.99402	0.0664112	chr6_32515146_INS_193_HLA-DRB5	MTG
Endothelial_Cells	-0.640072	chr6_32594178_DEL_-2653	0.0106823	HLA-DRB1	-3.77355	0.169621	chr6_32594178_DEL_-2653_HLA-DRB1	MTG
Endothelial_Cells	-0.637195	chr6_32624628_DEL_-127	0.0108315	HLA-DRB1	-3.75473	0.169704	chr6_32624628_DEL_-127_HLA-DRB1	MTG
Endothelial_Cells	-0.514958	chr17_46231903_INV_45106	0.0137114	ARL17B	-3.67103	0.140276	chr17_46231903_INV_45106_ARL17B	MTG
Endothelial_Cells	-0.576869	chr6_32603553_DEL_-287	0.0137114	HLA-DRB5	-3.65822	0.157691	chr6_32603553_DEL_-287_HLA-DRB5	MTG
Endothelial_Cells	-0.312455	chr6_32584975_INS_2040	0.020396	HLA-DRB5	-3.52691	0.0885918	chr6_32584975_INS_2040_HLA-DRB5	MTG
Endothelial_Cells	-0.487056	chr6_32547134_DEL_-1352	0.0232152	HLA-DRB5	-3.46821	0.140434	chr6_32547134_DEL_-1352_HLA-DRB5	MTG
Endothelial_Cells	-0.549651	chr6_32603553_DEL_-287	0.0232152	HLA-DRB1	-3.46248	0.158745	chr6_32603553_DEL_-287_HLA-DRB1	MTG
Endothelial_Cells	0.610257	chr6_32696464_INS_57	0.0343838	HLA-DQB1	3.32926	0.183301	chr6_32696464_INS_57_HLA-DQB1	MTG
Endothelial_Cells	-0.465001	chr6_32547134_DEL_-1352	0.0372678	HLA-DRB1	-3.29217	0.141245	chr6_32547134_DEL_-1352_HLA-DRB1	MTG
Endothelial_Cells	-0.460662	chr17_46231903_INV_45106	0.0427872	KANSL1	-3.23695	0.142314	chr17_46231903_INV_45106_KANSL1	MTG
Endothelial_Cells	0.72104	chr4_1326922_INS_103	0.0462422	CRIPAK	3.20093	0.225259	chr4_1326922_INS_103_CRIPAK	MTG
Endothelial_Cells	0.57625	chr17_46237501_DEL_-724	0.0474116	LRRC37A	3.17516	0.181487	chr17_46237501_DEL_-724_LRRC37A	MTG
Endothelial_Cells	0.575265	chr17_46237501_DEL_-724	0.0474116	KANSL1	3.16914	0.181521	chr17_46237501_DEL_-724_KANSL1	MTG
Endothelial_Cells	-0.325667	chr6_32569265_INS_310	0.0474116	HLA-DRB5	-3.1612	0.10302	chr6_32569265_INS_310_HLA-DRB5	MTG
Endothelial_Cells	0.532868	chr6_32673492_INS_162	0.0513518	HLA-DQB1	3.12184	0.170691	chr6_32673492_INS_162_HLA-DQB1	MTG
Endothelial_Cells	-0.475054	chr6_32544885_DEL_-351	0.0513518	HLA-DRB5	-3.11557	0.152477	chr6_32544885_DEL_-351_HLA-DRB5	MTG
Endothelial_Cells	-0.21061	chr6_32515146_INS_193	0.0550275	HLA-DRB1	-3.07433	0.0685059	chr6_32515146_INS_193_HLA-DRB1	MTG
Endothelial_Cells	-0.281685	chr6_32645668_INS_417	0.0550275	HLA-DQB1	-3.07033	0.0917442	chr6_32645668_INS_417_HLA-DQB1	MTG
Endothelial_Cells	-0.306259	chr6_32531527_DEL_-1502	0.0550275	HLA-DRB1	-3.06512	0.0999173	chr6_32531527_DEL_-1502_HLA-DRB1	MTG
Endothelial_Cells	-0.224797	chr6_32506829_INS_133	0.0572604	HLA-DRB1	-3.04314	0.07387	chr6_32506829_INS_133_HLA-DRB1	MTG
Endothelial_Cells	-0.606709	chr12_123581929_INS_974	0.058989	DDX55	-3.02463	0.20059	chr12_123581929_INS_974_DDX55	MTG
Endothelial_Cells	-0.608178	chr6_32621776_INS_6042	0.0599334	HLA-DRB1	-3.01089	0.201993	chr6_32621776_INS_6042_HLA-DRB1	MTG
Endothelial_Cells	-0.269591	chr6_32482948_INS_3654	0.0676279	HLA-DRB5	-2.96203	0.0910159	chr6_32482948_INS_3654_HLA-DRB5	MTG
Endothelial_Cells	-0.264373	chr6_32584975_INS_2040	0.0728902	HLA-DRB1	-2.92845	0.0902772	chr6_32584975_INS_2040_HLA-DRB1	MTG
Endothelial_Cells	0.590627	chr6_32474782_INV_56198	0.075192	HLA-DRB1	2.90982	0.202977	chr6_32474782_INV_56198_HLA-DRB1	MTG
Endothelial_Cells	0.39191	chr4_869150_INS_112	0.0784698	GAK	2.88732	0.135735	chr4_869150_INS_112_GAK	MTG
Endothelial_Cells	-0.276968	chr6_32556010_DEL_-6105	0.0804145	HLA-DRB1	-2.8654	0.0966596	chr6_32556010_DEL_-6105_HLA-DRB1	MTG
Endothelial_Cells	-0.439901	chr6_32544885_DEL_-351	0.0804145	HLA-DRB1	-2.86357	0.15362	chr6_32544885_DEL_-351_HLA-DRB1	MTG
Endothelial_Cells	0.381166	chr4_869150_INS_112	0.0941172	DGKQ	2.80132	0.136067	chr4_869150_INS_112_DGKQ	MTG
Endothelial_Cells	0.408551	chr4_904216_DEL_-90	0.0965444	DGKQ	2.77937	0.146995	chr4_904216_DEL_-90_DGKQ	MTG
Endothelial_Cells	-0.327177	chr6_32655746_DEL_-1075	0.0965444	HLA-DQB1	-2.76073	0.118511	chr6_32655746_DEL_-1075_HLA-DQB1	MTG
Endothelial_Cells	-0.327177	chr6_32657114_DEL_-964	0.0965444	HLA-DQB1	-2.76073	0.118511	chr6_32657114_DEL_-964_HLA-DQB1	MTG
Endothelial_Cells	-0.308458	chr6_32538449_DEL_-312	0.0965444	HLA-DRB1	-2.75789	0.111845	chr6_32538449_DEL_-312_HLA-DRB1	MTG
Endothelial_Cells	-0.477532	chr4_927270_DEL_-74	0.0965444	DGKQ	-2.75669	0.173226	chr4_927270_DEL_-74_DGKQ	MTG
Endothelial_Cells	0.433558	chr7_23231839_DEL_-86	0.0975071	NUP42	2.74641	0.157864	chr7_23231839_DEL_-86_NUP42	MTG
Endothelial_Cells	-0.372811	chr4_869150_INS_112	0.0987985	PCGF3	-2.73486	0.136318	chr4_869150_INS_112_PCGF3	MTG
Endothelial_Cells	-0.538966	chr6_32590727_INS_1114	0.0987985	HLA-DQB1	-2.72852	0.19753	chr6_32590727_INS_1114_HLA-DQB1	MTG
Endothelial_Cells	-0.303752	chr6_32538449_DEL_-312	0.101501	HLA-DRB5	-2.71242	0.111985	chr6_32538449_DEL_-312_HLA-DRB5	MTG
Endothelial_Cells	-0.218345	chr6_32571260_INS_5330	0.113047	HLA-DRB5	-2.65918	0.0821098	chr6_32571260_INS_5330_HLA-DRB5	MTG
Endothelial_Cells	0.338105	chr4_919120_DEL_-86	0.113047	DGKQ	2.6557	0.127313	chr4_919120_DEL_-86_DGKQ	MTG
Endothelial_Cells	1.18227	chr6_32868180_INS_126	0.113047	HLA-DOB	2.65468	0.445353	chr6_32868180_INS_126_HLA-DOB	MTG
Endothelial_Cells	-0.342139	chr6_32675682_INS_968	0.115624	HLA-DQB1	-2.62835	0.130173	chr6_32675682_INS_968_HLA-DQB1	MTG
Endothelial_Cells	-0.342139	chr6_32677366_DEL_-254	0.115624	HLA-DQB1	-2.62835	0.130173	chr6_32677366_DEL_-254_HLA-DQB1	MTG
Endothelial_Cells	-0.342139	chr6_32680265_INS_972	0.115624	HLA-DQB1	-2.62835	0.130173	chr6_32680265_INS_972_HLA-DQB1	MTG
Endothelial_Cells	-0.497503	chr6_32617336_DEL_-352	0.11702	HLA-DRB1	-2.61808	0.190026	chr6_32617336_DEL_-352_HLA-DRB1	MTG
Endothelial_Cells	0.438349	chr17_46099028_DEL_-323	0.117248	MAPT	2.61158	0.167848	chr17_46099028_DEL_-323_MAPT	MTG
Endothelial_Cells	0.43449	chr17_45969567_DEL_-103	0.124461	MAPT	2.58381	0.168159	chr17_45969567_DEL_-103_MAPT	MTG
Endothelial_Cells	0.379285	chr8_12375956_DEL_-2658	0.127009	FAM66A	2.5678	0.147708	chr8_12375956_DEL_-2658_FAM66A	MTG
Endothelial_Cells	-0.488101	chr6_32617336_DEL_-352	0.127009	HLA-DQB1	-2.56503	0.190291	chr6_32617336_DEL_-352_HLA-DQB1	MTG
Endothelial_Cells	0.430312	chr17_44181120_INS_257	0.135195	ASB16-AS1	2.53614	0.169672	chr17_44181120_INS_257_ASB16-AS1	MTG
Endothelial_Cells	-0.347539	chr6_32810977_DEL_-1066	0.135753	HLA-DOB	-2.52911	0.137416	chr6_32810977_DEL_-1066_HLA-DOB	MTG
Endothelial_Cells	-0.352266	chr6_32625925_DEL_-314	0.136346	HLA-DRB5	-2.51295	0.14018	chr6_32625925_DEL_-314_HLA-DRB5	MTG
Endothelial_Cells	-0.352266	chr6_32626710_INS_129	0.136346	HLA-DRB5	-2.51295	0.14018	chr6_32626710_INS_129_HLA-DRB5	MTG
Endothelial_Cells	0.354782	chr17_46146541_DEL_-314	0.136346	KANSL1-AS1	2.51143	0.141267	chr17_46146541_DEL_-314_KANSL1-AS1	MTG
Endothelial_Cells	0.553141	chr6_28054702_INS_266	0.13768	ZSCAN16-AS1	2.50253	0.221033	chr6_28054702_INS_266_ZSCAN16-AS1	MTG
Endothelial_Cells	-0.347482	chr6_32625925_DEL_-314	0.142239	HLA-DQA1	-2.47654	0.14031	chr6_32625925_DEL_-314_HLA-DQA1	MTG
Endothelial_Cells	-0.347482	chr6_32626710_INS_129	0.142239	HLA-DQA1	-2.47654	0.14031	chr6_32626710_INS_129_HLA-DQA1	MTG
Endothelial_Cells	-0.483526	chr6_32575661_INS_945	0.142239	HLA-DRB1	-2.47432	0.195418	chr6_32575661_INS_945_HLA-DRB1	MTG
Endothelial_Cells	-0.871333	chr2_134524327_DEL_-688	0.142239	TMEM163	-2.46985	0.352788	chr2_134524327_DEL_-688_TMEM163	MTG
Endothelial_Cells	1.39422	chr4_15867864_INS_1266	0.152416	CD38	2.43838	0.571783	chr4_15867864_INS_1266_CD38	MTG
Endothelial_Cells	-0.200478	chr6_32571260_INS_5330	0.154989	HLA-DRB1	-2.42699	0.0826036	chr6_32571260_INS_5330_HLA-DRB1	MTG
Endothelial_Cells	-0.496748	chr6_32574933_INS_292	0.158606	HLA-DRB1	-2.41318	0.205848	chr6_32574933_INS_292_HLA-DRB1	MTG
Endothelial_Cells	-0.476077	chr6_32588935_INS_297	0.178624	HLA-DQB1	-2.36185	0.201569	chr6_32588935_INS_297_HLA-DQB1	MTG
Endothelial_Cells	0.480186	chr17_46256090_INS_56	0.184391	KANSL1-AS1	2.33898	0.205297	chr17_46256090_INS_56_KANSL1-AS1	MTG
Endothelial_Cells	0.480186	chr17_46277763_DEL_-4456	0.184391	KANSL1-AS1	2.33898	0.205297	chr17_46277763_DEL_-4456_KANSL1-AS1	MTG
Endothelial_Cells	-0.457947	chr6_32690163_INS_315	0.184391	HLA-DQB1	-2.33491	0.196131	chr6_32690163_INS_315_HLA-DQB1	MTG
Endothelial_Cells	-0.790277	chr17_7433090_DEL_-1294	0.195377	CHRNB1	-2.30623	0.34267	chr17_7433090_DEL_-1294_CHRNB1	MTG
Endothelial_Cells	0.405471	chr17_46252361_INS_828	0.195377	KANSL1-AS1	2.30244	0.176105	chr17_46252361_INS_828_KANSL1-AS1	MTG
Endothelial_Cells	0.472834	chr6_28382909_DEL_-86	0.199387	ZSCAN31	2.28964	0.206511	chr6_28382909_DEL_-86_ZSCAN31	MTG
Endothelial_Cells	0.358139	chr4_867473_DEL_-71	0.202819	DGKQ	2.27564	0.157379	chr4_867473_DEL_-71_DGKQ	MTG
Endothelial_Cells	0.400663	chr17_45914207_INS_76	0.202819	MAPT	2.27359	0.176225	chr17_45914207_INS_76_MAPT	MTG
Endothelial_Cells	-0.210255	chr6_32482948_INS_3654	0.203298	HLA-DRB1	-2.26812	0.0927004	chr6_32482948_INS_3654_HLA-DRB1	MTG
Endothelial_Cells	-0.477179	chr17_7361247_DEL_-1411	0.207885	CHRNB1	-2.25388	0.211715	chr17_7361247_DEL_-1411_CHRNB1	MTG
Endothelial_Cells	0.408253	chr4_1295951_DEL_-201	0.207885	CRIPAK	2.25014	0.181435	chr4_1295951_DEL_-201_CRIPAK	MTG
Endothelial_Cells	0.229014	chr6_32645666_INS_3500	0.229095	HLA-DQA1	2.20255	0.103977	chr6_32645666_INS_3500_HLA-DQA1	MTG
Endothelial_Cells	0.352489	chr6_31486868_INS_66	0.229095	MICB	2.20148	0.160114	chr6_31486868_INS_66_MICB	MTG
Endothelial_Cells	-0.604129	chr4_869484_DEL_-71	0.232083	GAK	-2.18824	0.27608	chr4_869484_DEL_-71_GAK	MTG
Endothelial_Cells	0.382624	chr17_46009357_DEL_-238	0.232083	MAPT	2.1874	0.174922	chr17_46009357_DEL_-238_MAPT	MTG
Endothelial_Cells	0.383555	chr17_46076599_INS_2336	0.235329	MAPT	2.17732	0.176159	chr17_46076599_INS_2336_MAPT	MTG
Endothelial_Cells	-0.445999	chr6_32621776_INS_6042	0.243167	HLA-DQB1	-2.15937	0.206542	chr6_32621776_INS_6042_HLA-DQB1	MTG
Endothelial_Cells	0.301773	chr6_32625925_DEL_-314	0.252291	HLA-DQB1	2.13335	0.141455	chr6_32625925_DEL_-314_HLA-DQB1	MTG
Endothelial_Cells	0.301773	chr6_32626710_INS_129	0.252291	HLA-DQB1	2.13335	0.141455	chr6_32626710_INS_129_HLA-DQB1	MTG
Endothelial_Cells	0.733233	chr4_1395000_DEL_-186	0.252291	CRIPAK	2.13121	0.344046	chr4_1395000_DEL_-186_CRIPAK	MTG
Endothelial_Cells	-0.436459	chr6_32574933_INS_292	0.2646	HLA-DRB5	-2.10517	0.207328	chr6_32574933_INS_292_HLA-DRB5	MTG
Endothelial_Cells	-0.147054	chr6_32505675_INS_512	0.2646	HLA-DRB1	-2.10223	0.0699515	chr6_32505675_INS_512_HLA-DRB1	MTG
Endothelial_Cells	-0.364696	chr6_31316803_INS_84	0.2646	HLA-C	-2.0888	0.174596	chr6_31316803_INS_84_HLA-C	MTG
Endothelial_Cells	0.430928	chr17_46256090_INS_56	0.2646	LRRC37A	2.08701	0.206481	chr17_46256090_INS_56_LRRC37A	MTG
Endothelial_Cells	0.430928	chr17_46277763_DEL_-4456	0.2646	LRRC37A	2.08701	0.206481	chr17_46277763_DEL_-4456_LRRC37A	MTG
Endothelial_Cells	-1.04742	chr6_31196035_DEL_-160	0.2646	HLA-C	-2.08641	0.50202	chr6_31196035_DEL_-160_HLA-C	MTG
Endothelial_Cells	-0.327878	chr6_31225477_DEL_-1142	0.269881	HLA-C	-2.07394	0.158094	chr6_31225477_DEL_-1142_HLA-C	MTG
Endothelial_Cells	-0.406248	chr6_32575661_INS_945	0.27695	HLA-DQB1	-2.05882	0.197321	chr6_32575661_INS_945_HLA-DQB1	MTG
Endothelial_Cells	-1.44339	chr19_2278344_DEL_-54	0.277457	LSM7	-2.05408	0.702693	chr19_2278344_DEL_-54_LSM7	MTG
Endothelial_Cells	-0.370572	chr4_1020917_DEL_-58	0.280515	TMEM175	-2.04541	0.181173	chr4_1020917_DEL_-58_TMEM175	MTG
Endothelial_Cells	-0.463514	chr6_31132407_DEL_-53	0.286809	HCG27	-2.02972	0.228363	chr6_31132407_DEL_-53_HCG27	MTG
Endothelial_Cells	-0.198838	chr6_32492189_INS_313	0.286809	HLA-DRB5	-2.02434	0.0982235	chr6_32492189_INS_313_HLA-DRB5	MTG
Endothelial_Cells	-0.308508	chr6_32541328_INS_342	0.286809	HLA-DRB1	-2.02413	0.152415	chr6_32541328_INS_342_HLA-DRB1	MTG
Endothelial_Cells	0.392317	chr4_1372768_INS_323	0.287054	UVSSA	2.01993	0.194223	chr4_1372768_INS_323_UVSSA	MTG
Endothelial_Cells	0.425453	chr6_31243839_DEL_-1500	0.289612	HCG27	2.01225	0.211432	chr6_31243839_DEL_-1500_HCG27	MTG
Endothelial_Cells	-1.4123	chr17_45941681_INS_56	0.290008	KANSL1	-2.00788	0.703379	chr17_45941681_INS_56_KANSL1	MTG
Endothelial_Cells	-0.379972	chr6_32696464_INS_57	0.292439	HLA-DQA1	-2.00046	0.189942	chr6_32696464_INS_57_HLA-DQA1	MTG
Endothelial_Cells	-0.348479	chr6_32673492_INS_162	0.302103	HLA-DQA1	-1.98237	0.175789	chr6_32673492_INS_162_HLA-DQA1	MTG
Endothelial_Cells	0.368709	chr17_46237501_DEL_-724	0.30882	KANSL1-AS1	1.96889	0.187268	chr17_46237501_DEL_-724_KANSL1-AS1	MTG
Endothelial_Cells	-0.206877	chr6_32569265_INS_310	0.322314	HLA-DRB1	-1.94607	0.106305	chr6_32569265_INS_310_HLA-DRB1	MTG
Endothelial_Cells	-0.135126	chr6_32505675_INS_512	0.335332	HLA-DRB5	-1.92453	0.0702126	chr6_32505675_INS_512_HLA-DRB5	MTG
Endothelial_Cells	-0.393944	chr4_1026083_INS_205	0.335332	RNF212	-1.92084	0.205089	chr4_1026083_INS_205_RNF212	MTG
Endothelial_Cells	-0.286058	chr6_32543512_DEL_-246	0.340111	HLA-DRB1	-1.90764	0.149954	chr6_32543512_DEL_-246_HLA-DRB1	MTG
Endothelial_Cells	-0.283208	chr4_827661_INS_134	0.340111	PCGF3	-1.904	0.148744	chr4_827661_INS_134_PCGF3	MTG
Endothelial_Cells	-0.559894	chr6_32642364_INS_51	0.340111	HLA-DQA1	-1.90006	0.294672	chr6_32642364_INS_51_HLA-DQA1	MTG
Endothelial_Cells	0.305855	chr17_45778945_INS_55	0.340111	CRHR1	1.89792	0.161153	chr17_45778945_INS_55_CRHR1	MTG
Endothelial_Cells	-0.247998	chr17_46238115_INS_230	0.340111	ARL17B	-1.89505	0.130866	chr17_46238115_INS_230_ARL17B	MTG
Endothelial_Cells	0.333284	chr4_1397447_DEL_-675	0.340111	CRIPAK	1.89249	0.176109	chr4_1397447_DEL_-675_CRIPAK	MTG
Endothelial_Cells	0.539909	chr6_27917742_INS_313	0.340111	ZSCAN16-AS1	1.88922	0.285784	chr6_27917742_INS_313_ZSCAN16-AS1	MTG
Endothelial_Cells	-0.373026	chr4_76150170_DEL_-109	0.341952	FAM47E	-1.88324	0.198077	chr4_76150170_DEL_-109_FAM47E	MTG
Endothelial_Cells	-0.375956	chr6_32590727_INS_1114	0.35291	HLA-DRB1	-1.86494	0.201592	chr6_32590727_INS_1114_HLA-DRB1	MTG
Endothelial_Cells	0.255005	chr6_31453726_DEL_-2977	0.35291	MICB	1.86175	0.13697	chr6_31453726_DEL_-2977_MICB	MTG
Endothelial_Cells	0.364927	chr12_123521586_DEL_-108	0.367419	RILPL2	1.8396	0.198373	chr12_123521586_DEL_-108_RILPL2	MTG
Endothelial_Cells	-0.191883	chr6_32645666_INS_3500	0.371399	HLA-DQB1	-1.83111	0.10479	chr6_32645666_INS_3500_HLA-DQB1	MTG
Endothelial_Cells	0.361843	chr12_123521586_DEL_-108	0.374728	DDX55	1.82349	0.198434	chr12_123521586_DEL_-108_DDX55	MTG
Endothelial_Cells	0.270631	chr4_827661_INS_134	0.376011	GAK	1.81634	0.148998	chr4_827661_INS_134_GAK	MTG
Endothelial_Cells	0.562129	chr17_46210500_INS_72	0.376011	KANSL1	1.81169	0.310279	chr17_46210500_INS_72_KANSL1	MTG
Endothelial_Cells	-0.217919	chr12_123452794_INS_350	0.376011	RILPL2	-1.81165	0.120288	chr12_123452794_INS_350_RILPL2	MTG
Endothelial_Cells	0.730436	chr6_32449157_DEL_-102	0.393081	HLA-DRB5	1.78422	0.409387	chr6_32449157_DEL_-102_HLA-DRB5	MTG
Endothelial_Cells	-0.395033	chr4_1316971_INS_183	0.393081	CRIPAK	-1.78392	0.221441	chr4_1316971_INS_183_CRIPAK	MTG
Endothelial_Cells	-0.376608	chr6_31243839_DEL_-1500	0.399537	HLA-C	-1.7728	0.212436	chr6_31243839_DEL_-1500_HLA-C	MTG
Endothelial_Cells	-0.321469	chr4_968200_INS_113	0.402886	RNF212	-1.76547	0.182087	chr4_968200_INS_113_RNF212	MTG
Endothelial_Cells	-0.19544	chr6_32518017_INS_408	0.405397	HLA-DRB5	-1.75916	0.111098	chr6_32518017_INS_408_HLA-DRB5	MTG
Endothelial_Cells	-0.794571	chr6_32587400_INS_345	0.410186	HLA-DRB1	-1.74781	0.454609	chr6_32587400_INS_345_HLA-DRB1	MTG
Endothelial_Cells	0.256406	chr4_736850_DEL_-51	0.410186	PCGF3	1.74689	0.146779	chr4_736850_DEL_-51_PCGF3	MTG
Endothelial_Cells	0.319531	chr4_611357_DEL_-68	0.427989	PCGF3	1.72182	0.185577	chr4_611357_DEL_-68_PCGF3	MTG
Endothelial_Cells	-0.315406	chr6_32740204_INS_323	0.427989	TAP2	-1.71976	0.183402	chr6_32740204_INS_323_TAP2	MTG
Endothelial_Cells	-0.350428	chr6_32588935_INS_297	0.429434	HLA-DRB1	-1.71484	0.20435	chr6_32588935_INS_297_HLA-DRB1	MTG
Endothelial_Cells	-0.294582	chr6_32546835_INS_1608	0.434664	HLA-DRB5	-1.70567	0.172708	chr6_32546835_INS_1608_HLA-DRB5	MTG
Endothelial_Cells	0.860787	chr4_1007607_INS_74	0.435367	TMEM175	1.70163	0.505861	chr4_1007607_INS_74_TMEM175	MTG
Endothelial_Cells	-0.246904	chr6_32805659_INS_317	0.465244	HLA-DOB	-1.66117	0.148633	chr6_32805659_INS_317_HLA-DOB	MTG
Endothelial_Cells	-0.166817	chr6_32486084_INS_133	0.465244	HLA-DRB5	-1.65938	0.10053	chr6_32486084_INS_133_HLA-DRB5	MTG
Endothelial_Cells	0.275881	chr6_28339872_DEL_-101	0.465244	ZSCAN31	1.65917	0.166277	chr6_28339872_DEL_-101_ZSCAN31	MTG
Endothelial_Cells	0.215111	chr4_919120_DEL_-86	0.465961	GAK	1.65235	0.130185	chr4_919120_DEL_-86_GAK	MTG
Endothelial_Cells	0.513161	chr17_46210500_INS_72	0.465961	LRRC37A	1.64897	0.3112	chr17_46210500_INS_72_LRRC37A	MTG
Endothelial_Cells	0.32801	chr19_2333027_INS_60	0.465961	LSM7	1.64878	0.198941	chr19_2333027_INS_60_LSM7	MTG
Endothelial_Cells	-0.217932	chr6_32675682_INS_968	0.46716	HLA-DRB1	-1.63802	0.133046	chr6_32675682_INS_968_HLA-DRB1	MTG
Endothelial_Cells	-0.217932	chr6_32677366_DEL_-254	0.46716	HLA-DRB1	-1.63802	0.133046	chr6_32677366_DEL_-254_HLA-DRB1	MTG
Endothelial_Cells	-0.217932	chr6_32680265_INS_972	0.46716	HLA-DRB1	-1.63802	0.133046	chr6_32680265_INS_972_HLA-DRB1	MTG
Endothelial_Cells	0.277749	chr17_46099028_DEL_-323	0.481924	KANSL1-AS1	1.61923	0.171532	chr17_46099028_DEL_-323_KANSL1-AS1	MTG
Endothelial_Cells	0.461738	chr6_28349091_DEL_-79	0.489264	ZSCAN31	1.60734	0.287269	chr6_28349091_DEL_-79_ZSCAN31	MTG
Endothelial_Cells	1.1378	chr4_932428_DEL_-84	0.489264	GAK	1.60532	0.708767	chr4_932428_DEL_-84_GAK	MTG
Endothelial_Cells	0.285386	chr17_46252361_INS_828	0.493826	LRRC37A	1.59748	0.178647	chr17_46252361_INS_828_LRRC37A	MTG
Endothelial_Cells	-0.793567	chr2_95039336_INS_76	0.496317	ZNF514	-1.59163	0.498588	chr2_95039336_INS_76_ZNF514	MTG
Endothelial_Cells	0.291401	chr4_1295951_DEL_-201	0.496317	UVSSA	1.58484	0.183867	chr4_1295951_DEL_-201_UVSSA	MTG
Endothelial_Cells	0.290396	chr6_32667888_INS_1006	0.496317	HLA-DQA1	1.58308	0.183437	chr6_32667888_INS_1006_HLA-DQA1	MTG
Endothelial_Cells	0.214041	chr17_46811122_DEL_-166	0.496317	NSF	1.58048	0.135427	chr17_46811122_DEL_-166_NSF	MTG
Endothelial_Cells	0.314273	chr6_31409514_INS_84	0.496317	MICB	1.57782	0.199182	chr6_31409514_INS_84_MICB	MTG
Endothelial_Cells	-0.229421	chr4_999687_DEL_-86	0.496317	TMEM175	-1.57653	0.145523	chr4_999687_DEL_-86_TMEM175	MTG
Endothelial_Cells	0.457699	chr6_31007135_INS_77	0.497483	VARS2	1.57231	0.2911	chr6_31007135_INS_77_VARS2	MTG
Endothelial_Cells	-0.248239	chr4_867473_DEL_-71	0.509101	GAK	-1.55476	0.159664	chr4_867473_DEL_-71_GAK	MTG
Endothelial_Cells	-0.44632	chr6_28349091_DEL_-79	0.509101	ZSCAN26	-1.55224	0.287534	chr6_28349091_DEL_-79_ZSCAN26	MTG
Endothelial_Cells	-0.786079	chr6_27915300_INS_54	0.509101	ZSCAN16-AS1	-1.5499	0.507181	chr6_27915300_INS_54_ZSCAN16-AS1	MTG
Endothelial_Cells	-0.785344	chr6_31428233_INS_863	0.509101	MICB	-1.54841	0.507194	chr6_31428233_INS_863_MICB	MTG
Endothelial_Cells	0.316339	chr8_22589085_DEL_-62	0.509101	BIN3	1.54059	0.205336	chr8_22589085_DEL_-62_BIN3	MTG
Endothelial_Cells	0.456711	chr6_32642364_INS_51	0.509101	HLA-DRB1	1.53982	0.2966	chr6_32642364_INS_51_HLA-DRB1	MTG
Endothelial_Cells	-0.164681	chr6_32569265_INS_310	0.509101	HLA-DQB1	-1.53759	0.107103	chr6_32569265_INS_310_HLA-DQB1	MTG
Endothelial_Cells	-0.778137	chr4_1007607_INS_74	0.509101	GAK	-1.53384	0.507314	chr4_1007607_INS_74_GAK	MTG
Endothelial_Cells	-0.272972	chr4_927270_DEL_-74	0.509101	GAK	-1.53374	0.177978	chr4_927270_DEL_-74_GAK	MTG
Endothelial_Cells	0.474356	chr17_46210500_INS_72	0.518745	ARL17B	1.52101	0.311869	chr17_46210500_INS_72_ARL17B	MTG
Endothelial_Cells	-0.213624	chr19_2349089_INS_215	0.532195	LSM7	-1.5025	0.142179	chr19_2349089_INS_215_LSM7	MTG
Endothelial_Cells	0.225966	chr6_32345991_DEL_-323	0.532195	TSBP1	1.50034	0.15061	chr6_32345991_DEL_-323_TSBP1	MTG
Endothelial_Cells	0.274176	chr4_968200_INS_113	0.532195	TMEM175	1.49883	0.182926	chr4_968200_INS_113_TMEM175	MTG
Endothelial_Cells	-0.222902	chr6_32805659_INS_317	0.532612	TAP2	-1.49554	0.149044	chr6_32805659_INS_317_TAP2	MTG
Endothelial_Cells	-0.234321	chr4_731899_INS_197	0.544103	PCGF3	-1.48131	0.158185	chr4_731899_INS_197_PCGF3	MTG
Endothelial_Cells	-0.618169	chr4_939352_DEL_-135	0.545195	TMEM175	-1.47429	0.419299	chr4_939352_DEL_-135_TMEM175	MTG
Endothelial_Cells	0.288537	chr4_1372768_INS_323	0.545195	CRIPAK	1.4707	0.19619	chr4_1372768_INS_323_CRIPAK	MTG
Endothelial_Cells	-0.332426	chr6_32709812_DEL_-64	0.545195	HLA-DQA1	-1.46733	0.226553	chr6_32709812_DEL_-64_HLA-DQA1	MTG
Endothelial_Cells	-0.217029	chr17_46231903_INV_45106	0.545195	KANSL1-AS1	-1.46162	0.148485	chr17_46231903_INV_45106_KANSL1-AS1	MTG
Endothelial_Cells	0.453531	chr17_46210500_INS_72	0.545195	KANSL1-AS1	1.45267	0.312205	chr17_46210500_INS_72_KANSL1-AS1	MTG
Endothelial_Cells	-0.266819	chr6_32667888_INS_1006	0.545195	HLA-DQB1	-1.45147	0.183826	chr6_32667888_INS_1006_HLA-DQB1	MTG
Endothelial_Cells	-0.472558	chr4_852263_DEL_-63	0.545195	GAK	-1.45114	0.325646	chr4_852263_DEL_-63_GAK	MTG
Endothelial_Cells	-0.386321	chr14_55489800_INS_282	0.545195	KTN1	-1.44959	0.266504	chr14_55489800_INS_282_KTN1	MTG
Endothelial_Cells	0.649252	chr4_999688_INS_86	0.545195	TMEM175	1.44622	0.448931	chr4_999688_INS_86_TMEM175	MTG
Endothelial_Cells	0.734223	chr4_708007_INS_361	0.545195	PCGF3	1.44525	0.508025	chr4_708007_INS_361_PCGF3	MTG
Endothelial_Cells	-0.530511	chr6_32633156_DEL_-736	0.545195	HLA-DRB1	-1.44358	0.367497	chr6_32633156_DEL_-736_HLA-DRB1	MTG
Endothelial_Cells	-0.249225	chr6_32546835_INS_1608	0.545195	HLA-DQA1	-1.4366	0.173482	chr6_32546835_INS_1608_HLA-DQA1	MTG
Endothelial_Cells	0.288172	chr6_32622048_INS_332	0.545195	HLA-DQB1	1.43606	0.200669	chr6_32622048_INS_332_HLA-DQB1	MTG
Endothelial_Cells	-0.258404	chr6_32624628_DEL_-127	0.545195	HLA-DQA1	-1.43365	0.180241	chr6_32624628_DEL_-127_HLA-DQA1	MTG
Endothelial_Cells	0.325471	chr6_32348485_INS_276	0.545195	TSBP1	1.43268	0.227176	chr6_32348485_INS_276_TSBP1	MTG
Endothelial_Cells	-0.358623	chr6_32536253_INS_312	0.545195	HLA-DRB5	-1.431	0.250611	chr6_32536253_INS_312_HLA-DRB5	MTG
Endothelial_Cells	0.187012	chr17_78509047_DEL_-182	0.545195	PGS1	1.42905	0.130865	chr17_78509047_DEL_-182_PGS1	MTG
Endothelial_Cells	-0.28187	chr6_32520785_INS_314	0.545195	HLA-DRB5	-1.42496	0.19781	chr6_32520785_INS_314_HLA-DRB5	MTG
Endothelial_Cells	-0.193054	chr6_32529429_INS_297	0.545195	HLA-DRB5	-1.4248	0.135496	chr6_32529429_INS_297_HLA-DRB5	MTG
Endothelial_Cells	0.335931	chr4_1414249_DEL_-60	0.545195	CRIPAK	1.42286	0.236095	chr4_1414249_DEL_-60_CRIPAK	MTG
Endothelial_Cells	0.219179	chr6_32541328_INS_342	0.545195	HLA-DQA1	1.42243	0.154087	chr6_32541328_INS_342_HLA-DQA1	MTG
Endothelial_Cells	-0.146317	chr19_2418916_INS_845	0.547135	LSM7	-1.41255	0.103584	chr19_2418916_INS_845_LSM7	MTG
Endothelial_Cells	-0.191393	chr6_32529429_INS_297	0.547135	HLA-DRB1	-1.41228	0.135521	chr6_32529429_INS_297_HLA-DRB1	MTG
Endothelial_Cells	0.633464	chr4_999688_INS_86	0.547135	GAK	1.41028	0.449176	chr4_999688_INS_86_GAK	MTG
Endothelial_Cells	-0.491224	chr12_122822681_INS_191	0.547135	HIP1R	-1.40875	0.348696	chr12_122822681_INS_191_HIP1R	MTG
Endothelial_Cells	-0.278644	chr4_660976_INS_289	0.547135	PCGF3	-1.40739	0.197987	chr4_660976_INS_289_PCGF3	MTG
Endothelial_Cells	0.588346	chr4_939352_DEL_-135	0.547854	DGKQ	1.40161	0.419765	chr4_939352_DEL_-135_DGKQ	MTG
Endothelial_Cells	-0.241048	chr17_7546287_INS_214	0.547854	CHRNB1	-1.40149	0.171994	chr17_7546287_INS_214_CHRNB1	MTG
Endothelial_Cells	0.487148	chr4_1037460_DEL_-80	0.549944	TMEM175	1.39681	0.348758	chr4_1037460_DEL_-80_TMEM175	MTG
Endothelial_Cells	0.264481	chr4_1330324_INS_110	0.556828	UVSSA	1.38734	0.190639	chr4_1330324_INS_110_UVSSA	MTG
Endothelial_Cells	-0.212724	chr6_32541328_INS_342	0.558951	HLA-DRB5	-1.37966	0.154185	chr6_32541328_INS_342_HLA-DRB5	MTG
Endothelial_Cells	0.80456	chr6_31428528_INS_3384	0.558951	MICB	1.37773	0.583977	chr6_31428528_INS_3384_MICB	MTG
Endothelial_Cells	0.977691	chr4_1335553_DEL_-83	0.558951	UVSSA	1.3744	0.71136	chr4_1335553_DEL_-83_UVSSA	MTG
Endothelial_Cells	-0.167162	chr6_32655746_DEL_-1075	0.558951	HLA-DRB1	-1.36924	0.122084	chr6_32655746_DEL_-1075_HLA-DRB1	MTG
Endothelial_Cells	-0.167162	chr6_32657114_DEL_-964	0.558951	HLA-DRB1	-1.36924	0.122084	chr6_32657114_DEL_-964_HLA-DRB1	MTG
Endothelial_Cells	0.503422	chr6_30254209_INS_307	0.558951	RPP21	1.36833	0.367911	chr6_30254209_INS_307_RPP21	MTG
Endothelial_Cells	-0.205446	chr6_28222417_DEL_-337	0.558951	ZSCAN26	-1.36511	0.150498	chr6_28222417_DEL_-337_ZSCAN26	MTG
Endothelial_Cells	-0.356145	chr6_28044375_INS_74	0.558951	ZSCAN16-AS1	-1.36493	0.260925	chr6_28044375_INS_74_ZSCAN16-AS1	MTG
Endothelial_Cells	0.289552	chr4_758669_INS_106	0.560773	PCGF3	1.36035	0.212851	chr4_758669_INS_106_PCGF3	MTG
Endothelial_Cells	0.473922	chr4_1037460_DEL_-80	0.560773	DGKQ	1.35812	0.348956	chr4_1037460_DEL_-80_DGKQ	MTG
Endothelial_Cells	-0.240694	chr12_123453161_INS_3316	0.564327	RILPL2	-1.35207	0.178019	chr12_123453161_INS_3316_RILPL2	MTG
Endothelial_Cells	-0.955167	chr4_1335553_DEL_-83	0.571851	CRIPAK	-1.34211	0.711692	chr4_1335553_DEL_-83_CRIPAK	MTG
Endothelial_Cells	0.276586	chr4_1026083_INS_205	0.575845	GAK	1.33511	0.207164	chr4_1026083_INS_205_GAK	MTG
Endothelial_Cells	0.201894	chr6_32543512_DEL_-246	0.575845	HLA-DQA1	1.33321	0.151435	chr6_32543512_DEL_-246_HLA-DQA1	MTG
Endothelial_Cells	-0.60769	chr4_1411940_DEL_-60	0.577495	CRIPAK	-1.32761	0.457731	chr4_1411940_DEL_-60_CRIPAK	MTG
Endothelial_Cells	0.192769	chr6_32675283_DEL_-4901	0.577495	HLA-DQA1	1.32665	0.145306	chr6_32675283_DEL_-4901_HLA-DQA1	MTG
Endothelial_Cells	-0.183184	chr10_15490465_DEL_-310	0.584569	ITGA8	-1.31691	0.139102	chr10_15490465_DEL_-310_ITGA8	MTG
Endothelial_Cells	-0.237263	chr4_825980_INS_98	0.584569	PCGF3	-1.31406	0.180557	chr4_825980_INS_98_PCGF3	MTG
Endothelial_Cells	0.216118	chr6_32671026_INS_269	0.584569	HLA-DRB1	1.30955	0.165033	chr6_32671026_INS_269_HLA-DRB1	MTG
Endothelial_Cells	0.549508	chr4_952483_INS_77	0.584569	DGKQ	1.3073	0.420337	chr4_952483_INS_77_DGKQ	MTG
Endothelial_Cells	-0.664637	chr4_1007607_INS_74	0.584569	RNF212	-1.3056	0.509066	chr4_1007607_INS_74_RNF212	MTG
Endothelial_Cells	0.197454	chr4_1319648_INS_133	0.584569	CRIPAK	1.2986	0.152052	chr4_1319648_INS_133_CRIPAK	MTG
Endothelial_Cells	-0.186436	chr6_32625925_DEL_-314	0.584569	HLA-DRB1	-1.29828	0.143602	chr6_32625925_DEL_-314_HLA-DRB1	MTG
Endothelial_Cells	-0.186436	chr6_32626710_INS_129	0.584569	HLA-DRB1	-1.29828	0.143602	chr6_32626710_INS_129_HLA-DRB1	MTG
Endothelial_Cells	-0.466128	chr4_1144634_INS_90	0.584569	RNF212	-1.29107	0.36104	chr4_1144634_INS_90_RNF212	MTG
Endothelial_Cells	0.504891	chr4_1065732_DEL_-287	0.584569	DGKQ	1.28969	0.391482	chr4_1065732_DEL_-287_DGKQ	MTG
Endothelial_Cells	-0.251305	chr6_32617336_DEL_-352	0.584569	HLA-DRB5	-1.28724	0.195227	chr6_32617336_DEL_-352_HLA-DRB5	MTG
Endothelial_Cells	-0.258283	chr6_32622048_INS_332	0.584569	HLA-DQA1	-1.28428	0.201111	chr6_32622048_INS_332_HLA-DQA1	MTG
Endothelial_Cells	0.208981	chr7_23231839_DEL_-86	0.584569	GPNMB	1.28402	0.162756	chr7_23231839_DEL_-86_GPNMB	MTG
Endothelial_Cells	-0.427956	chr6_32587397_INS_2686	0.584569	HLA-DRB1	-1.28376	0.333362	chr6_32587397_INS_2686_HLA-DRB1	MTG
Endothelial_Cells	-0.427902	chr6_32587397_INS_2686	0.584569	HLA-DRB5	-1.28359	0.333363	chr6_32587397_INS_2686_HLA-DRB5	MTG
Endothelial_Cells	0.293833	chr4_872917_INS_88	0.585688	GAK	1.28013	0.229533	chr4_872917_INS_88_GAK	MTG
Endothelial_Cells	-0.234575	chr6_32740204_INS_323	0.588401	HLA-DQA1	-1.26994	0.184714	chr6_32740204_INS_323_HLA-DQA1	MTG
Endothelial_Cells	-0.197289	chr6_32781453_DEL_-311	0.588401	HLA-DOB	-1.26704	0.155708	chr6_32781453_DEL_-311_HLA-DOB	MTG
Endothelial_Cells	-0.192038	chr6_32543512_DEL_-246	0.588401	HLA-DRB5	-1.26696	0.151574	chr6_32543512_DEL_-246_HLA-DRB5	MTG
Endothelial_Cells	-0.49599	chr4_1394559_INS_276	0.588401	CRIPAK	-1.26655	0.391606	chr4_1394559_INS_276_CRIPAK	MTG
Endothelial_Cells	0.579884	chr10_119864584_INS_505	0.588401	SEC23IP	1.26578	0.458123	chr10_119864584_INS_505_SEC23IP	MTG
Endothelial_Cells	0.441201	chr4_1395000_DEL_-186	0.589214	UVSSA	1.26266	0.349422	chr4_1395000_DEL_-186_UVSSA	MTG
Endothelial_Cells	-0.30644	chr4_846496_INS_51	0.595803	GAK	-1.25258	0.244646	chr4_846496_INS_51_GAK	MTG
Endothelial_Cells	-0.185061	chr4_1397446_INS_900	0.595803	UVSSA	-1.25151	0.14787	chr4_1397446_INS_900_UVSSA	MTG
Endothelial_Cells	0.523632	chr17_44243201_INS_331	0.60025	ASB16-AS1	1.24468	0.420696	chr17_44243201_INS_331_ASB16-AS1	MTG
Endothelial_Cells	0.190469	chr6_28176185_INS_2034	0.60025	ZSCAN16-AS1	1.24252	0.153292	chr6_28176185_INS_2034_ZSCAN16-AS1	MTG
Endothelial_Cells	-0.249946	chr4_1095334_DEL_-118	0.611506	AC092535.4	-1.2292	0.203341	chr4_1095334_DEL_-118_AC092535.4	MTG
Endothelial_Cells	-0.159852	chr17_78509047_DEL_-182	0.617887	DNAH17	-1.21786	0.131256	chr17_78509047_DEL_-182_DNAH17	MTG
Endothelial_Cells	-0.18258	chr6_32719396_INS_316	0.617887	HLA-DQA1	-1.21612	0.150133	chr6_32719396_INS_316_HLA-DQA1	MTG
Endothelial_Cells	-0.18258	chr6_32720802_INS_334	0.617887	HLA-DQA1	-1.21612	0.150133	chr6_32720802_INS_334_HLA-DQA1	MTG
Endothelial_Cells	0.218957	chr4_825980_INS_98	0.620828	GAK	1.21099	0.180808	chr4_825980_INS_98_GAK	MTG
Endothelial_Cells	-0.184398	chr6_32827726_DEL_-177	0.62222	TAP2	-1.20413	0.153138	chr6_32827726_DEL_-177_TAP2	MTG
Endothelial_Cells	0.613178	chr3_48734698_INS_78	0.62222	NCKIPSD	1.20286	0.509767	chr3_48734698_INS_78_NCKIPSD	MTG
Endothelial_Cells	0.180267	chr8_22625880_INS_330	0.62222	BIN3	1.20282	0.14987	chr8_22625880_INS_330_BIN3	MTG
Endothelial_Cells	-0.239929	chr4_76150170_DEL_-109	0.625032	SCARB2	-1.19783	0.200303	chr4_76150170_DEL_-109_SCARB2	MTG
Endothelial_Cells	-0.232941	chr6_32523172_INS_584	0.629084	HLA-DRB5	-1.19166	0.195475	chr6_32523172_INS_584_HLA-DRB5	MTG
Endothelial_Cells	0.162136	chr6_32694038_DEL_-114	0.629756	HLA-DQB1	1.18651	0.13665	chr6_32694038_DEL_-114_HLA-DQB1	MTG
Endothelial_Cells	0.162136	chr6_32694527_INS_808	0.629756	HLA-DQB1	1.18651	0.13665	chr6_32694527_INS_808_HLA-DQB1	MTG
Endothelial_Cells	-0.33262	chr4_869484_DEL_-71	0.630519	DGKQ	-1.18352	0.281042	chr4_869484_DEL_-71_DGKQ	MTG
Endothelial_Cells	-0.531726	chr4_999688_INS_86	0.63183	DGKQ	-1.18002	0.450608	chr4_999688_INS_86_DGKQ	MTG
Endothelial_Cells	-0.173292	chr16_31104490_DEL_-128	0.638148	STX4	-1.16959	0.148165	chr16_31104490_DEL_-128_STX4	MTG
Endothelial_Cells	0.215042	chr6_30852826_INS_83	0.638148	VARS2	1.16858	0.18402	chr6_30852826_INS_83_VARS2	MTG
Endothelial_Cells	-0.298539	chr6_32554524_INS_133	0.638148	HLA-DRB5	-1.16625	0.255981	chr6_32554524_INS_133_HLA-DRB5	MTG
Endothelial_Cells	-0.682309	chr6_31571712_INS_145	0.638148	BAG6	-1.16501	0.585666	chr6_31571712_INS_145_BAG6	MTG
Endothelial_Cells	-0.290989	chr6_32536253_INS_312	0.643268	HLA-DRB1	-1.15673	0.251562	chr6_32536253_INS_312_HLA-DRB1	MTG
Endothelial_Cells	0.173303	chr8_22625880_INS_330	0.643268	C8orf58	1.15566	0.14996	chr8_22625880_INS_330_C8orf58	MTG
Endothelial_Cells	-0.152897	chr4_1046435_INS_1349	0.684873	DGKQ	-1.11444	0.137196	chr4_1046435_INS_1349_DGKQ	MTG
Endothelial_Cells	0.16146	chr6_32675283_DEL_-4901	0.689424	HLA-DQB1	1.10802	0.14572	chr6_32675283_DEL_-4901_HLA-DQB1	MTG
Endothelial_Cells	-0.407464	chr4_893134_INS_81	0.691755	TMEM175	-1.10364	0.3692	chr4_893134_INS_81_TMEM175	MTG
Endothelial_Cells	-0.183207	chr4_1357015_INS_410	0.697447	UVSSA	-1.09521	0.167281	chr4_1357015_INS_410_UVSSA	MTG
Endothelial_Cells	0.201348	chr4_1020917_DEL_-58	0.697447	RNF212	1.09396	0.184053	chr4_1020917_DEL_-58_RNF212	MTG
Endothelial_Cells	0.285774	chr6_32596352_INS_156	0.701022	HLA-DRB1	1.08847	0.262545	chr6_32596352_INS_156_HLA-DRB1	MTG
Endothelial_Cells	0.207577	chr4_1330324_INS_110	0.702931	CRIPAK	1.0845	0.191403	chr4_1330324_INS_110_CRIPAK	MTG
Endothelial_Cells	-0.164602	chr6_28176185_INS_2034	0.714712	ZSCAN26	-1.07151	0.153617	chr6_28176185_INS_2034_ZSCAN26	MTG
Endothelial_Cells	0.312116	chr4_714972_INS_219	0.714712	PCGF3	1.069	0.291969	chr4_714972_INS_219_PCGF3	MTG
Endothelial_Cells	0.193324	chr6_32594178_DEL_-2653	0.714712	HLA-DQB1	1.06716	0.181158	chr6_32594178_DEL_-2653_HLA-DQB1	MTG
Endothelial_Cells	-0.41734	chr4_1065732_DEL_-287	0.716847	RNF212	-1.06301	0.392602	chr4_1065732_DEL_-287_RNF212	MTG
Endothelial_Cells	0.532419	chr4_1007606_DEL_-74	0.717875	RNF212	1.05986	0.502348	chr4_1007606_DEL_-74_RNF212	MTG
Endothelial_Cells	-0.619846	chr6_32576778_INS_296	0.718586	HLA-DQB1	-1.057	0.58642	chr6_32576778_INS_296_HLA-DQB1	MTG
Endothelial_Cells	0.175392	chr6_31471224_INS_314	0.727342	MICB	1.04491	0.167854	chr6_31471224_INS_314_MICB	MTG
Endothelial_Cells	0.314647	chr4_15867864_INS_169	0.727342	CD38	1.041	0.302254	chr4_15867864_INS_169_CD38	MTG
Endothelial_Cells	0.258169	chr6_32676200_DEL_-342	0.727342	HLA-DQB1	1.03756	0.248824	chr6_32676200_DEL_-342_HLA-DQB1	MTG
Endothelial_Cells	-0.137118	chr17_46238115_INS_230	0.727342	KANSL1-AS1	-1.03386	0.132627	chr17_46238115_INS_230_KANSL1-AS1	MTG
Endothelial_Cells	0.1601	chr6_30815372_INS_102	0.727342	VARS2	1.03052	0.155358	chr6_30815372_INS_102_VARS2	MTG
Endothelial_Cells	0.27054	chr6_32596352_INS_156	0.727342	HLA-DQA1	1.02976	0.26272	chr6_32596352_INS_156_HLA-DQA1	MTG
Endothelial_Cells	-0.234474	chr6_32709812_DEL_-64	0.727342	HLA-DQB1	-1.02893	0.227881	chr6_32709812_DEL_-64_HLA-DQB1	MTG
Endothelial_Cells	-0.125967	chr6_32655746_DEL_-1075	0.727342	HLA-DQA1	-1.02729	0.122621	chr6_32655746_DEL_-1075_HLA-DQA1	MTG
Endothelial_Cells	-0.125967	chr6_32657114_DEL_-964	0.727342	HLA-DQA1	-1.02729	0.122621	chr6_32657114_DEL_-964_HLA-DQA1	MTG
Endothelial_Cells	0.17193	chr17_78397290_INS_104	0.727342	PGS1	1.02467	0.167791	chr17_78397290_INS_104_PGS1	MTG
Endothelial_Cells	0.18275	chr4_1397447_DEL_-675	0.727342	UVSSA	1.02387	0.17849	chr4_1397447_DEL_-675_UVSSA	MTG
Endothelial_Cells	-0.400149	chr4_1394559_INS_276	0.727342	UVSSA	-1.01872	0.392796	chr4_1394559_INS_276_UVSSA	MTG
Endothelial_Cells	0.326776	chr6_31417422_DEL_-77	0.727342	MICB	1.01861	0.320805	chr6_31417422_DEL_-77_MICB	MTG
Endothelial_Cells	-0.114392	chr6_32518017_INS_408	0.727342	HLA-DRB1	-1.01845	0.11232	chr6_32518017_INS_408_HLA-DRB1	MTG
Endothelial_Cells	-0.15538	chr6_32827726_DEL_-177	0.728999	HLA-DOB	-1.01233	0.153488	chr6_32827726_DEL_-177_HLA-DOB	MTG
Endothelial_Cells	0.337874	chr4_860172_DEL_-57	0.728999	PCGF3	1.01013	0.334485	chr4_860172_DEL_-57_PCGF3	MTG
Endothelial_Cells	-0.223243	chr4_1146816_DEL_-675	0.728999	AC092535.4	-1.00718	0.221653	chr4_1146816_DEL_-675_AC092535.4	MTG
Endothelial_Cells	0.212087	chr6_32474782_INV_56198	0.728999	HLA-DRB5	1.00536	0.210956	chr6_32474782_INV_56198_HLA-DRB5	MTG
Endothelial_Cells	0.151944	chr6_28222417_DEL_-337	0.728999	ZSCAN16-AS1	1.00501	0.151187	chr6_28222417_DEL_-337_ZSCAN16-AS1	MTG
Endothelial_Cells	-0.717512	chr4_932428_DEL_-84	0.728999	DGKQ	-1.0039	0.714721	chr4_932428_DEL_-84_DGKQ	MTG
Endothelial_Cells	0.223284	chr4_1316971_INS_183	0.728999	UVSSA	0.996658	0.224032	chr4_1316971_INS_183_UVSSA	MTG
Endothelial_Cells	-0.105689	chr6_32645666_INS_3500	0.728999	HLA-DRB1	-0.99601	0.106112	chr6_32645666_INS_3500_HLA-DRB1	MTG
Endothelial_Cells	0.391251	chr1_155017348_INS_53	0.728999	EFNA4	0.995818	0.392893	chr1_155017348_INS_53_EFNA4	MTG
Endothelial_Cells	0.244131	chr4_846496_INS_51	0.728999	PCGF3	0.9948	0.245407	chr4_846496_INS_51_PCGF3	MTG
Endothelial_Cells	0.206305	chr4_1026083_INS_205	0.728999	DGKQ	0.991599	0.208053	chr4_1026083_INS_205_DGKQ	MTG
Endothelial_Cells	-0.139033	chr7_66565597_INV_228084	0.728999	RABGEF1	-0.991354	0.140246	chr7_66565597_INV_228084_RABGEF1	MTG
Endothelial_Cells	0.197696	chr6_32575661_INS_945	0.732277	HLA-DQA1	0.984739	0.20076	chr6_32575661_INS_945_HLA-DQA1	MTG
Endothelial_Cells	-0.0982798	chr6_32492189_INS_313	0.732277	HLA-DRB1	-0.984146	0.099863	chr6_32492189_INS_313_HLA-DRB1	MTG
Endothelial_Cells	-0.155675	chr4_89821324_INS_95	0.737826	MMRN1	-0.976978	0.159344	chr4_89821324_INS_95_MMRN1	MTG
Endothelial_Cells	0.49796	chr2_134792991_DEL_-370	0.737914	TMEM163	0.974233	0.51113	chr2_134792991_DEL_-370_TMEM163	MTG
Endothelial_Cells	-0.144856	chr4_717038_DEL_-129	0.737914	PCGF3	-0.972703	0.148921	chr4_717038_DEL_-129_PCGF3	MTG
Endothelial_Cells	-0.269887	chr6_28258614_INS_164	0.738149	ZSCAN26	-0.970397	0.278121	chr6_28258614_INS_164_ZSCAN26	MTG
Endothelial_Cells	-0.154147	chr4_867473_DEL_-71	0.745079	PCGF3	-0.957748	0.160947	chr4_867473_DEL_-71_PCGF3	MTG
Endothelial_Cells	0.187649	chr4_668495_DEL_-673	0.745079	PCGF3	0.957374	0.196004	chr4_668495_DEL_-673_PCGF3	MTG
Endothelial_Cells	-0.287316	chr4_826329_DEL_-79	0.745079	PCGF3	-0.94965	0.30255	chr4_826329_DEL_-79_PCGF3	MTG
Endothelial_Cells	-0.557427	chr4_716526_INS_533	0.745079	PCGF3	-0.949457	0.587101	chr4_716526_INS_533_PCGF3	MTG
Endothelial_Cells	0.158777	chr17_78397290_INS_104	0.745079	DNAH17	0.945486	0.167932	chr17_78397290_INS_104_DNAH17	MTG
Endothelial_Cells	-0.48313	chr2_134792991_DEL_-370	0.745079	CCNT2-AS1	-0.944933	0.511285	chr2_134792991_DEL_-370_CCNT2-AS1	MTG
Endothelial_Cells	-0.227896	chr6_32534383_INS_295	0.745079	HLA-DRB5	-0.944661	0.241246	chr6_32534383_INS_295_HLA-DRB5	MTG
Endothelial_Cells	0.19919	chr6_31003803_INS_285	0.745079	VARS2	0.942709	0.211295	chr6_31003803_INS_285_VARS2	MTG
Endothelial_Cells	-0.48013	chr6_28147165_INS_329	0.745079	ZSCAN16-AS1	-0.939009	0.511316	chr6_28147165_INS_329_ZSCAN16-AS1	MTG
Endothelial_Cells	0.307482	chr4_725522_INS_84	0.745079	PCGF3	0.938052	0.327787	chr4_725522_INS_84_PCGF3	MTG
Endothelial_Cells	0.346284	chr4_713314_INS_69	0.745079	PCGF3	0.936213	0.369878	chr4_713314_INS_69_PCGF3	MTG
Endothelial_Cells	-0.387514	chr4_1147757_INS_721	0.745079	RNF212	-0.935018	0.414446	chr4_1147757_INS_721_RNF212	MTG
Endothelial_Cells	0.393216	chr4_939352_DEL_-135	0.745079	GAK	0.931266	0.422238	chr4_939352_DEL_-135_GAK	MTG
Endothelial_Cells	-0.214404	chr4_872917_INS_88	0.745079	TMEM175	-0.930222	0.230487	chr4_872917_INS_88_TMEM175	MTG
Endothelial_Cells	-0.0870368	chr6_32584975_INS_2040	0.745079	HLA-DQB1	-0.926378	0.0939539	chr6_32584975_INS_2040_HLA-DQB1	MTG
Endothelial_Cells	-0.542058	chr6_31571712_INS_145	0.745079	MICB	-0.923033	0.587257	chr6_31571712_INS_145_MICB	MTG
Endothelial_Cells	0.389747	chr4_1317174_INS_1205	0.745079	CRIPAK	0.922975	0.422273	chr4_1317174_INS_1205_CRIPAK	MTG
Endothelial_Cells	0.189042	chr6_31105032_DEL_-84	0.745079	HCG27	0.922912	0.204833	chr6_31105032_DEL_-84_HCG27	MTG
Endothelial_Cells	0.134733	chr6_32675283_DEL_-4901	0.745079	HLA-DRB1	0.922738	0.146015	chr6_32675283_DEL_-4901_HLA-DRB1	MTG
Endothelial_Cells	-0.142295	chr8_22585636_INS_84	0.745079	BIN3	-0.922019	0.15433	chr8_22585636_INS_84_BIN3	MTG
Endothelial_Cells	-0.187937	chr4_1095334_DEL_-118	0.745079	RNF212	-0.920965	0.204065	chr4_1095334_DEL_-118_RNF212	MTG
Endothelial_Cells	0.537558	chr4_1414307_INS_91	0.745306	CRIPAK	0.915301	0.587302	chr4_1414307_INS_91_CRIPAK	MTG
Endothelial_Cells	-0.184475	chr6_32622048_INS_332	0.745306	HLA-DRB1	-0.913281	0.201992	chr6_32622048_INS_332_HLA-DRB1	MTG
Endothelial_Cells	0.144715	chr1_155027283_DEL_-104	0.745306	EFNA4	0.91101	0.158851	chr1_155027283_DEL_-104_EFNA4	MTG
Endothelial_Cells	-0.304836	chr6_31307018_DEL_-134	0.745306	HLA-C	-0.910419	0.33483	chr6_31307018_DEL_-134_HLA-C	MTG
Endothelial_Cells	0.177733	chr17_45717557_DEL_-128	0.745306	CRHR1	0.909115	0.195501	chr17_45717557_DEL_-128_CRHR1	MTG
Endothelial_Cells	0.168599	chr4_1324644_DEL_-94	0.745306	UVSSA	0.908746	0.185529	chr4_1324644_DEL_-94_UVSSA	MTG
Endothelial_Cells	0.137533	chr4_1319648_INS_133	0.747839	UVSSA	0.900279	0.152768	chr4_1319648_INS_133_UVSSA	MTG
Endothelial_Cells	0.315601	chr4_884955_INS_69	0.747839	GAK	0.899412	0.350897	chr4_884955_INS_69_GAK	MTG
Endothelial_Cells	0.13798	chr4_1333727_DEL_-139	0.747839	UVSSA	0.89791	0.153668	chr4_1333727_DEL_-139_UVSSA	MTG
Endothelial_Cells	-0.135272	chr17_78286155_DEL_-1194	0.747839	PGS1	-0.897766	0.150677	chr17_78286155_DEL_-1194_PGS1	MTG
Endothelial_Cells	-0.140129	chr4_1372729_DEL_-132	0.747839	UVSSA	-0.894199	0.156709	chr4_1372729_DEL_-132_UVSSA	MTG
Endothelial_Cells	-0.457064	chr6_28147165_INS_329	0.747839	ZKSCAN8	-0.893496	0.511545	chr6_28147165_INS_329_ZKSCAN8	MTG
Endothelial_Cells	0.143182	chr4_867473_DEL_-71	0.747839	TMEM175	0.889012	0.161058	chr4_867473_DEL_-71_TMEM175	MTG
Endothelial_Cells	-0.142598	chr4_1391669_DEL_-75	0.747839	UVSSA	-0.88732	0.160707	chr4_1391669_DEL_-75_UVSSA	MTG
Endothelial_Cells	0.239808	chr11_10353386_DEL_-61	0.747839	AMPD3	0.88701	0.270356	chr11_10353386_DEL_-61_AMPD3	MTG
Endothelial_Cells	-0.174368	chr6_32474505_INV_8443	0.747839	HLA-DRB5	-0.886629	0.196664	chr6_32474505_INV_8443_HLA-DRB5	MTG
Endothelial_Cells	-0.185919	chr6_32621776_INS_6042	0.747887	HLA-DRB5	-0.881879	0.210822	chr6_32621776_INS_6042_HLA-DRB5	MTG
Endothelial_Cells	-0.319234	chr4_1144634_INS_90	0.747887	AC092535.4	-0.879984	0.362773	chr4_1144634_INS_90_AC092535.4	MTG
Endothelial_Cells	-0.449458	chr12_123569522_INS_61	0.747887	DDX55	-0.878502	0.511619	chr12_123569522_INS_61_DDX55	MTG
Endothelial_Cells	-0.215675	chr17_78541140_INS_67	0.747887	DNAH17	-0.877811	0.245696	chr17_78541140_INS_67_DNAH17	MTG
Endothelial_Cells	0.130007	chr4_1397446_INS_900	0.747887	CRIPAK	0.875437	0.148506	chr4_1397446_INS_900_CRIPAK	MTG
Endothelial_Cells	0.625715	chr6_31274309_DEL_-53	0.747887	HLA-C	0.874321	0.715658	chr6_31274309_DEL_-53_HLA-C	MTG
Endothelial_Cells	-0.176399	chr6_32622048_INS_332	0.747887	HLA-DRB5	-0.872961	0.20207	chr6_32622048_INS_332_HLA-DRB5	MTG
Endothelial_Cells	-0.359827	chr4_1147757_INS_721	0.751451	AC092535.4	-0.867646	0.414717	chr4_1147757_INS_721_AC092535.4	MTG
Endothelial_Cells	0.397566	chr4_681595_DEL_-80	0.751795	PCGF3	0.863838	0.460233	chr4_681595_DEL_-80_PCGF3	MTG
Endothelial_Cells	-0.144707	chr4_1379762_DEL_-112	0.751795	UVSSA	-0.863456	0.16759	chr4_1379762_DEL_-112_UVSSA	MTG
Endothelial_Cells	-0.175406	chr6_32590727_INS_1114	0.75564	HLA-DRB5	-0.857514	0.204551	chr6_32590727_INS_1114_HLA-DRB5	MTG
Endothelial_Cells	-0.361678	chr4_1411997_INS_60	0.75564	CRIPAK	-0.855954	0.422544	chr4_1411997_INS_60_CRIPAK	MTG
Endothelial_Cells	-0.607919	chr6_31274309_DEL_-53	0.76068	HCG27	-0.849256	0.715825	chr6_31274309_DEL_-53_HCG27	MTG
Endothelial_Cells	0.252294	chr6_28044345_DEL_-62	0.765155	ZKSCAN8	0.843103	0.299244	chr6_28044345_DEL_-62_ZKSCAN8	MTG
Endothelial_Cells	0.426698	chr6_31021527_DEL_-82	0.770895	VARS2	0.833672	0.51183	chr6_31021527_DEL_-82_VARS2	MTG
Endothelial_Cells	0.251979	chr3_48155554_DEL_-134	0.770895	ZNF589	0.83191	0.302892	chr3_48155554_DEL_-134_ZNF589	MTG
Endothelial_Cells	-0.382562	chr19_2408089_INS_325	0.770895	LSM7	-0.830987	0.460371	chr19_2408089_INS_325_LSM7	MTG
Endothelial_Cells	-0.217818	chr4_926880_INS_224	0.770895	GAK	-0.829553	0.262573	chr4_926880_INS_224_GAK	MTG
Endothelial_Cells	-0.129382	chr6_32781453_DEL_-311	0.770895	TAP2	-0.826823	0.156481	chr6_32781453_DEL_-311_TAP2	MTG
Endothelial_Cells	-0.176666	chr4_758669_INS_106	0.770895	GAK	-0.824808	0.21419	chr4_758669_INS_106_GAK	MTG
Endothelial_Cells	0.25931	chr6_30998037_INS_56	0.770895	VARS2	0.824237	0.314606	chr6_30998037_INS_56_VARS2	MTG
Endothelial_Cells	0.18758	chr4_76072657_INS_315	0.77376	SCARB2	0.819617	0.228863	chr4_76072657_INS_315_SCARB2	MTG
Endothelial_Cells	-0.273219	chr6_32776789_INS_89	0.776339	TAP2	-0.81527	0.335126	chr6_32776789_INS_89_TAP2	MTG
Endothelial_Cells	-0.151315	chr6_31282450_INS_292	0.784985	HLA-C	-0.80522	0.187918	chr6_31282450_INS_292_HLA-C	MTG
Endothelial_Cells	0.408751	chr6_30949583_DEL_-57	0.788255	VARS2	0.798358	0.511989	chr6_30949583_DEL_-57_VARS2	MTG
Endothelial_Cells	-0.266964	chr16_31105142_INS_147	0.788255	KAT8	-0.796478	0.335181	chr16_31105142_INS_147_KAT8	MTG
Endothelial_Cells	0.118226	chr16_31104490_DEL_-128	0.788255	ZNF646	0.794779	0.148753	chr16_31104490_DEL_-128_ZNF646	MTG
Endothelial_Cells	0.133699	chr6_32521128_INS_1201	0.788255	HLA-DRB1	0.794068	0.168373	chr6_32521128_INS_1201_HLA-DRB1	MTG
Endothelial_Cells	-0.293553	chr4_893134_INS_81	0.788255	GAK	-0.792587	0.370373	chr4_893134_INS_81_GAK	MTG
Endothelial_Cells	-0.12339	chr4_1278828_DEL_-130	0.788964	UVSSA	-0.790014	0.156187	chr4_1278828_DEL_-130_UVSSA	MTG
Endothelial_Cells	-0.461202	chr6_32043718_DEL_-120	0.792965	SKIV2L	-0.784346	0.588008	chr6_32043718_DEL_-120_SKIV2L	MTG
Endothelial_Cells	-0.185484	chr6_32534383_INS_295	0.808835	HLA-DRB1	-0.767602	0.241641	chr6_32534383_INS_295_HLA-DRB1	MTG
Endothelial_Cells	-0.113554	chr4_1398179_INS_1351	0.808891	UVSSA	-0.76425	0.148582	chr4_1398179_INS_1351_UVSSA	MTG
Endothelial_Cells	0.141878	chr4_1324644_DEL_-94	0.808891	CRIPAK	0.763719	0.185772	chr4_1324644_DEL_-94_CRIPAK	MTG
Endothelial_Cells	0.128119	chr6_33041751_DEL_-210	0.808981	HLA-DMA	0.761169	0.168318	chr6_33041751_DEL_-210_HLA-DMA	MTG
Endothelial_Cells	0.135711	chr3_48330824_INS_327	0.808981	ZNF589	0.759815	0.178611	chr3_48330824_INS_327_ZNF589	MTG
Endothelial_Cells	-0.194731	chr6_32554524_INS_133	0.809406	HLA-DQA1	-0.757512	0.257066	chr6_32554524_INS_133_HLA-DQA1	MTG
Endothelial_Cells	0.103866	chr4_75861615_INS_336	0.81734	NAAA	0.748208	0.13882	chr4_75861615_INS_336_NAAA	MTG
Endothelial_Cells	-0.244955	chr6_31429400_DEL_-265	0.817667	MICB	-0.745995	0.32836	chr6_31429400_DEL_-265_MICB	MTG
Endothelial_Cells	0.112216	chr6_30815752_DEL_-160	0.826338	VARS2	0.736032	0.152461	chr6_30815752_DEL_-160_VARS2	MTG
Endothelial_Cells	0.196993	chr17_78476255_DEL_-82	0.827237	PGS1	0.733287	0.268643	chr17_78476255_DEL_-82_PGS1	MTG
Endothelial_Cells	-0.108909	chr4_707943_DEL_-144	0.828029	PCGF3	-0.730641	0.149059	chr4_707943_DEL_-144_PCGF3	MTG
Endothelial_Cells	0.421767	chr6_32576778_INS_296	0.840114	HLA-DRB1	0.716889	0.588329	chr6_32576778_INS_296_HLA-DRB1	MTG
Endothelial_Cells	-0.151302	chr6_32574933_INS_292	0.840114	HLA-DQB1	-0.714784	0.211676	chr6_32574933_INS_292_HLA-DQB1	MTG
Endothelial_Cells	0.301089	chr4_952483_INS_77	0.840114	TMEM175	0.711692	0.42306	chr4_952483_INS_77_TMEM175	MTG
Endothelial_Cells	0.150396	chr19_2335273_DEL_-62	0.840114	LSM7	0.709123	0.212087	chr19_2335273_DEL_-62_LSM7	MTG
Endothelial_Cells	-0.101779	chr1_155147360_INS_189	0.840114	EFNA4	-0.702286	0.144925	chr1_155147360_INS_189_EFNA4	MTG
Endothelial_Cells	-0.317623	chr4_999688_INS_86	0.840114	RNF212	-0.701471	0.452796	chr4_999688_INS_86_RNF212	MTG
Endothelial_Cells	-0.234535	chr4_860172_DEL_-57	0.840114	GAK	-0.699175	0.335445	chr4_860172_DEL_-57_GAK	MTG
Endothelial_Cells	-0.117586	chr6_32603553_DEL_-287	0.840114	HLA-DQB1	-0.698566	0.168325	chr6_32603553_DEL_-287_HLA-DQB1	MTG
Endothelial_Cells	0.12861	chr4_1020917_DEL_-58	0.840114	GAK	0.696092	0.184761	chr4_1020917_DEL_-58_GAK	MTG
Endothelial_Cells	-0.102365	chr4_999687_DEL_-86	0.840114	DGKQ	-0.695942	0.147089	chr4_999687_DEL_-86_DGKQ	MTG
Endothelial_Cells	-0.233272	chr4_903606_INS_59	0.840114	TMEM175	-0.695391	0.335454	chr4_903606_INS_59_TMEM175	MTG
Endothelial_Cells	0.125256	chr17_45914207_INS_76	0.840114	CRHR1	0.693413	0.180636	chr17_45914207_INS_76_CRHR1	MTG
Endothelial_Cells	-0.232527	chr6_32776789_INS_89	0.840114	HLA-DOB	-0.693159	0.33546	chr6_32776789_INS_89_HLA-DOB	MTG
Endothelial_Cells	-0.120023	chr4_669119_INS_93	0.840114	PCGF3	-0.68997	0.173954	chr4_669119_INS_93_PCGF3	MTG
Endothelial_Cells	-0.135081	chr6_32523172_INS_584	0.840114	HLA-DRB1	-0.68753	0.196474	chr6_32523172_INS_584_HLA-DRB1	MTG
Endothelial_Cells	-0.103955	chr7_66613317_INS_348	0.840114	RABGEF1	-0.687268	0.151258	chr7_66613317_INS_348_RABGEF1	MTG
Endothelial_Cells	-0.123992	chr6_32594178_DEL_-2653	0.840114	HLA-DQA1	-0.681961	0.181817	chr6_32594178_DEL_-2653_HLA-DQA1	MTG
Endothelial_Cells	-0.228667	chr16_31105142_INS_147	0.840114	ZNF668	-0.681594	0.335489	chr16_31105142_INS_147_ZNF668	MTG
Endothelial_Cells	-0.172022	chr6_32536253_INS_312	0.840114	HLA-DQA1	-0.680601	0.252749	chr6_32536253_INS_312_HLA-DQA1	MTG
Endothelial_Cells	0.102554	chr6_32719396_INS_316	0.840114	HLA-DQB1	0.679358	0.150957	chr6_32719396_INS_316_HLA-DQB1	MTG
Endothelial_Cells	0.102554	chr6_32720802_INS_334	0.840114	HLA-DQB1	0.679358	0.150957	chr6_32720802_INS_334_HLA-DQB1	MTG
Endothelial_Cells	-0.0971982	chr4_1070461_DEL_-106	0.840114	DGKQ	-0.676557	0.143666	chr4_1070461_DEL_-106_DGKQ	MTG
Endothelial_Cells	0.160935	chr4_1414249_DEL_-60	0.840114	UVSSA	0.675948	0.238088	chr4_1414249_DEL_-60_UVSSA	MTG
Endothelial_Cells	0.0888345	chr17_46238115_INS_230	0.845399	LRRC37A	0.667559	0.133073	chr17_46238115_INS_230_LRRC37A	MTG
Endothelial_Cells	-0.1677	chr6_32783244_DEL_-61	0.845399	TAP2	-0.667237	0.251335	chr6_32783244_DEL_-61_TAP2	MTG
Endothelial_Cells	-0.186071	chr4_869484_DEL_-71	0.850905	TMEM175	-0.658641	0.282508	chr4_869484_DEL_-71_TMEM175	MTG
Endothelial_Cells	-0.125557	chr4_746037_DEL_-1024	0.850905	PCGF3	-0.658322	0.190724	chr4_746037_DEL_-1024_PCGF3	MTG
Endothelial_Cells	-0.0998815	chr4_713221_DEL_-125	0.853691	PCGF3	-0.653836	0.152762	chr4_713221_DEL_-125_PCGF3	MTG
Endothelial_Cells	-0.381057	chr6_32576778_INS_296	0.85692	HLA-DQA1	-0.647362	0.588631	chr6_32576778_INS_296_HLA-DQA1	MTG
Endothelial_Cells	0.126507	chr6_32474505_INV_8443	0.85692	HLA-DRB1	0.641966	0.197062	chr6_32474505_INV_8443_HLA-DRB1	MTG
Endothelial_Cells	0.143832	chr6_31498458_INS_152	0.85692	MICB	0.639997	0.224739	chr6_31498458_INS_152_MICB	MTG
Endothelial_Cells	-0.0669535	chr6_32531527_DEL_-1502	0.85692	HLA-DQA1	-0.639709	0.104663	chr6_32531527_DEL_-1502_HLA-DQA1	MTG
Endothelial_Cells	0.0993516	chr4_1283064_DEL_-137	0.85692	UVSSA	0.638887	0.155507	chr4_1283064_DEL_-137_UVSSA	MTG
Endothelial_Cells	0.135578	chr4_1095214_DEL_-1298	0.85692	RNF212	0.638318	0.212399	chr4_1095214_DEL_-1298_RNF212	MTG
Endothelial_Cells	-0.236495	chr4_893134_INS_81	0.85692	DGKQ	-0.637768	0.370817	chr4_893134_INS_81_DGKQ	MTG
Endothelial_Cells	-0.0969503	chr4_904216_DEL_-90	0.858016	GAK	-0.634877	0.152707	chr4_904216_DEL_-90_GAK	MTG
Endothelial_Cells	-0.212036	chr16_31105142_INS_147	0.859313	STX4	-0.631797	0.335608	chr16_31105142_INS_147_STX4	MTG
Endothelial_Cells	0.134975	chr6_30986584_INS_92	0.863362	VARS2	0.626115	0.215575	chr6_30986584_INS_92_VARS2	MTG
Endothelial_Cells	0.103589	chr6_32671026_INS_269	0.864421	HLA-DQB1	0.623226	0.166214	chr6_32671026_INS_269_HLA-DQB1	MTG
Endothelial_Cells	0.150322	chr6_32534383_INS_295	0.864421	HLA-DQA1	0.621408	0.241906	chr6_32534383_INS_295_HLA-DQA1	MTG
Endothelial_Cells	-0.166075	chr17_78476255_DEL_-82	0.865774	DNAH17	-0.617677	0.26887	chr17_78476255_DEL_-82_DNAH17	MTG
Endothelial_Cells	0.211768	chr6_31429823_INS_233	0.865774	MICB	0.614565	0.344582	chr6_31429823_INS_233_MICB	MTG
Endothelial_Cells	0.120328	chr17_45717557_DEL_-128	0.865774	MAPT-AS1	0.613993	0.195976	chr17_45717557_DEL_-128_MAPT-AS1	MTG
Endothelial_Cells	0.103098	chr17_45753354_DEL_-124	0.865774	MAPT-AS1	0.611838	0.168505	chr17_45753354_DEL_-124_MAPT-AS1	MTG
Endothelial_Cells	-0.14475	chr3_48708598_INS_326	0.865774	NCKIPSD	-0.607678	0.238201	chr3_48708598_INS_326_NCKIPSD	MTG
Endothelial_Cells	0.125861	chr6_32588935_INS_297	0.865774	HLA-DQA1	0.607509	0.207175	chr6_32588935_INS_297_HLA-DQA1	MTG
Endothelial_Cells	0.234541	chr6_31429146_INS_1942	0.865774	MICB	0.606562	0.386672	chr6_31429146_INS_1942_MICB	MTG
Endothelial_Cells	0.25514	chr4_952483_INS_77	0.865774	GAK	0.602614	0.423389	chr4_952483_INS_77_GAK	MTG
Endothelial_Cells	0.119696	chr12_122850381_DEL_-62	0.865774	HIP1R	0.602361	0.198711	chr12_122850381_DEL_-62_HIP1R	MTG
Endothelial_Cells	-0.120505	chr6_32575661_INS_945	0.865774	HLA-DRB5	-0.598264	0.201424	chr6_32575661_INS_945_HLA-DRB5	MTG
Endothelial_Cells	-0.157747	chr6_32596352_INS_156	0.865774	HLA-DQB1	-0.598167	0.263718	chr6_32596352_INS_156_HLA-DQB1	MTG
Endothelial_Cells	0.144381	chr6_31932021_DEL_-127	0.865774	SKIV2L	0.598047	0.241421	chr6_31932021_DEL_-127_SKIV2L	MTG
Endothelial_Cells	0.199132	chr4_903606_INS_59	0.867675	DGKQ	0.593195	0.335693	chr4_903606_INS_59_DGKQ	MTG
Endothelial_Cells	-0.152181	chr6_32554524_INS_133	0.867675	HLA-DRB1	-0.591273	0.257378	chr6_32554524_INS_133_HLA-DRB1	MTG
Endothelial_Cells	-0.109226	chr4_1020917_DEL_-58	0.867675	DGKQ	-0.590745	0.184896	chr4_1020917_DEL_-58_DGKQ	MTG
Endothelial_Cells	-0.193016	chr4_903606_INS_59	0.882307	GAK	-0.57491	0.335732	chr4_903606_INS_59_GAK	MTG
Endothelial_Cells	0.111937	chr6_32617336_DEL_-352	0.88489	HLA-DQA1	0.569274	0.196632	chr6_32617336_DEL_-352_HLA-DQA1	MTG
Endothelial_Cells	-0.141483	chr6_32676200_DEL_-342	0.88489	HLA-DRB1	-0.566294	0.249841	chr6_32676200_DEL_-342_HLA-DRB1	MTG
Endothelial_Cells	-0.0727386	chr6_31324254_DEL_-1778	0.88489	HLA-C	-0.565334	0.128665	chr6_31324254_DEL_-1778_HLA-C	MTG
Endothelial_Cells	0.107845	chr6_32525007_INS_307	0.88489	HLA-DRB1	0.565103	0.190841	chr6_32525007_INS_307_HLA-DRB1	MTG
Endothelial_Cells	-0.173817	chr4_1334047_INS_57	0.886631	UVSSA	-0.560296	0.310223	chr4_1334047_INS_57_UVSSA	MTG
Endothelial_Cells	0.146964	chr4_926880_INS_224	0.886631	TMEM175	0.558572	0.263108	chr4_926880_INS_224_TMEM175	MTG
Endothelial_Cells	-0.087043	chr6_32708797_DEL_-452	0.886631	HLA-DQB1	-0.556354	0.156453	chr6_32708797_DEL_-452_HLA-DQB1	MTG
Endothelial_Cells	0.0915378	chr19_2383643_INS_308	0.886631	LSM7	0.553044	0.165516	chr19_2383643_INS_308_LSM7	MTG
Endothelial_Cells	-0.0797508	chr12_123452852_INS_1391	0.886631	RILPL2	-0.552898	0.144241	chr12_123452852_INS_1391_RILPL2	MTG
Endothelial_Cells	-0.283366	chr4_1007607_INS_74	0.886631	DGKQ	-0.552467	0.51291	chr4_1007607_INS_74_DGKQ	MTG
Endothelial_Cells	-0.193379	chr4_1037460_DEL_-80	0.886772	RNF212	-0.549591	0.351859	chr4_1037460_DEL_-80_RNF212	MTG
Endothelial_Cells	-0.140676	chr4_831905_INS_213	0.886772	PCGF3	-0.547762	0.256819	chr4_831905_INS_213_PCGF3	MTG
Endothelial_Cells	-0.152625	chr6_28258614_INS_164	0.886772	ZSCAN31	-0.546871	0.279087	chr6_28258614_INS_164_ZSCAN31	MTG
Endothelial_Cells	-0.225835	chr6_32286483_INS_110	0.887659	TSBP1	-0.543206	0.415744	chr6_32286483_INS_110_TSBP1	MTG
Endothelial_Cells	-0.250144	chr4_747572_INS_114	0.887659	PCGF3	-0.54219	0.461359	chr4_747572_INS_114_PCGF3	MTG
Endothelial_Cells	0.228958	chr4_1317174_INS_1205	0.887659	UVSSA	0.540567	0.423551	chr4_1317174_INS_1205_UVSSA	MTG
Endothelial_Cells	0.0959174	chr4_679261_INS_113	0.888445	PCGF3	0.537992	0.178288	chr4_679261_INS_113_PCGF3	MTG
Endothelial_Cells	-0.105744	chr19_2347346_DEL_-409	0.888445	LSM7	-0.534031	0.198012	chr19_2347346_DEL_-409_LSM7	MTG
Endothelial_Cells	-0.0765679	chr4_1070461_DEL_-106	0.888445	RNF212	-0.532456	0.143801	chr4_1070461_DEL_-106_RNF212	MTG
Endothelial_Cells	-0.0535729	chr6_32556010_DEL_-6105	0.888445	HLA-DQA1	-0.531868	0.100726	chr6_32556010_DEL_-6105_HLA-DQA1	MTG
Endothelial_Cells	0.0510498	chr6_32645668_INS_417	0.888445	HLA-DQA1	0.530758	0.0961828	chr6_32645668_INS_417_HLA-DQA1	MTG
Endothelial_Cells	0.0815532	chr8_22585636_INS_84	0.889948	C8orf58	0.526802	0.154808	chr8_22585636_INS_84_C8orf58	MTG
Endothelial_Cells	0.138086	chr11_10249693_INS_84	0.889948	AMPD3	0.525685	0.262679	chr11_10249693_INS_84_AMPD3	MTG
Endothelial_Cells	-0.0774625	chr6_32719396_INS_316	0.899687	HLA-DOB	-0.512591	0.151119	chr6_32719396_INS_316_HLA-DOB	MTG
Endothelial_Cells	-0.0774625	chr6_32720802_INS_334	0.899687	HLA-DOB	-0.512591	0.151119	chr6_32720802_INS_334_HLA-DOB	MTG
Endothelial_Cells	-0.186884	chr17_46125040_DEL_-61	0.905015	KANSL1-AS1	-0.503561	0.371124	chr17_46125040_DEL_-61_KANSL1-AS1	MTG
Endothelial_Cells	-0.0798388	chr17_78478108_INS_234	0.905015	PGS1	-0.503248	0.158647	chr17_78478108_INS_234_PGS1	MTG
Endothelial_Cells	-0.104063	chr6_32588935_INS_297	0.905015	HLA-DRB5	-0.501978	0.207307	chr6_32588935_INS_297_HLA-DRB5	MTG
Endothelial_Cells	0.0743823	chr6_32410069_DEL_-796	0.908869	TSBP1	0.496417	0.149838	chr6_32410069_DEL_-796_TSBP1	MTG
Endothelial_Cells	-0.103215	chr3_183017820_INS_988	0.913546	MCCC1	-0.489081	0.211039	chr3_183017820_INS_988_MCCC1	MTG
Endothelial_Cells	0.0749206	chr4_1333727_DEL_-139	0.913546	CRIPAK	0.486048	0.154143	chr4_1333727_DEL_-139_CRIPAK	MTG
Endothelial_Cells	0.0761891	chr4_1372729_DEL_-132	0.913546	CRIPAK	0.484702	0.157188	chr4_1372729_DEL_-132_CRIPAK	MTG
Endothelial_Cells	0.285197	chr6_31571712_INS_145	0.913546	CSNK2B	0.484024	0.589221	chr6_31571712_INS_145_CSNK2B	MTG
Endothelial_Cells	-0.284477	chr6_30964853_DEL_-174	0.913546	VARS2	-0.4828	0.589224	chr6_30964853_DEL_-174_VARS2	MTG
Endothelial_Cells	-0.0930517	chr6_31021334_INS_82	0.915055	VARS2	-0.479509	0.194056	chr6_31021334_INS_82_VARS2	MTG
Endothelial_Cells	-0.131206	chr7_66723697_DEL_-134	0.915055	RABGEF1	-0.474744	0.276372	chr7_66723697_DEL_-134_RABGEF1	MTG
Endothelial_Cells	0.0798861	chr17_45753354_DEL_-124	0.915055	CRHR1	0.473704	0.168642	chr17_45753354_DEL_-124_CRHR1	MTG
Endothelial_Cells	-0.0670509	chr6_32810977_DEL_-1066	0.915055	TAP2	-0.472388	0.14194	chr6_32810977_DEL_-1066_TAP2	MTG
Endothelial_Cells	0.217409	chr6_32868180_INS_126	0.915055	HLA-DMA	0.471052	0.461539	chr6_32868180_INS_126_HLA-DMA	MTG
Endothelial_Cells	-0.104685	chr4_1146816_DEL_-675	0.915055	RNF212	-0.470276	0.222604	chr4_1146816_DEL_-675_RNF212	MTG
Endothelial_Cells	0.236369	chr4_1007606_DEL_-74	0.915055	TMEM175	0.468238	0.504804	chr4_1007606_DEL_-74_TMEM175	MTG
Endothelial_Cells	0.334818	chr4_1295952_INS_201	0.915055	CRIPAK	0.466464	0.717777	chr4_1295952_INS_201_CRIPAK	MTG
Endothelial_Cells	0.149861	chr10_119953651_INS_314	0.915055	SEC23IP	0.465075	0.32223	chr10_119953651_INS_314_SEC23IP	MTG
Endothelial_Cells	-0.211511	chr7_66753895_DEL_-297	0.918036	RABGEF1	-0.458245	0.461569	chr7_66753895_DEL_-297_RABGEF1	MTG
Endothelial_Cells	-0.0767516	chr6_28339872_DEL_-101	0.918036	ZSCAN26	-0.455347	0.168556	chr6_28339872_DEL_-101_ZSCAN26	MTG
Endothelial_Cells	-0.0711699	chr4_721729_DEL_-52	0.918036	PCGF3	-0.455056	0.156398	chr4_721729_DEL_-52_PCGF3	MTG
Endothelial_Cells	-0.0669772	chr4_999687_DEL_-86	0.918036	GAK	-0.454667	0.14731	chr4_999687_DEL_-86_GAK	MTG
Endothelial_Cells	-0.0764733	chr6_32521128_INS_1201	0.918036	HLA-DRB5	-0.453147	0.16876	chr6_32521128_INS_1201_HLA-DRB5	MTG
Endothelial_Cells	0.118908	chr6_32596352_INS_156	0.918883	HLA-DRB5	0.450514	0.263939	chr6_32596352_INS_156_HLA-DRB5	MTG
Endothelial_Cells	0.206346	chr6_32868180_INS_126	0.920352	TAP2	0.447028	0.461594	chr6_32868180_INS_126_TAP2	MTG
Endothelial_Cells	-0.205628	chr16_28568820_INS_175	0.920352	SULT1A1	-0.445471	0.461598	chr16_28568820_INS_175_SULT1A1	MTG
Endothelial_Cells	0.0792157	chr16_19219107_DEL_-352	0.922417	SYT17	0.440794	0.179711	chr16_19219107_DEL_-352_SYT17	MTG
Endothelial_Cells	-0.0770739	chr6_32546835_INS_1608	0.922417	HLA-DRB1	-0.439836	0.175233	chr6_32546835_INS_1608_HLA-DRB1	MTG
Endothelial_Cells	-0.0705406	chr6_31225477_DEL_-1142	0.922481	HCG27	-0.436566	0.161581	chr6_31225477_DEL_-1142_HCG27	MTG
Endothelial_Cells	0.0637452	chr6_31342911_DEL_-229	0.922481	HLA-C	0.43619	0.146141	chr6_31342911_DEL_-229_HLA-C	MTG
Endothelial_Cells	0.108143	chr1_205906504_DEL_-50	0.927107	PM20D1	0.42967	0.25169	chr1_205906504_DEL_-50_PM20D1	MTG
Endothelial_Cells	-0.0362614	chr6_32571260_INS_5330	0.927107	HLA-DQA1	-0.425988	0.085123	chr6_32571260_INS_5330_HLA-DQA1	MTG
Endothelial_Cells	0.0603932	chr14_87924250_DEL_-74	0.927107	GALC	0.425024	0.142094	chr14_87924250_DEL_-74_GALC	MTG
Endothelial_Cells	-0.0900789	chr4_1095214_DEL_-1298	0.927107	AC092535.4	-0.423578	0.212662	chr4_1095214_DEL_-1298_AC092535.4	MTG
Endothelial_Cells	-0.174769	chr6_32449157_DEL_-102	0.927107	TSBP1	-0.420106	0.416011	chr6_32449157_DEL_-102_TSBP1	MTG
Endothelial_Cells	0.0639916	chr4_1308029_INS_320	0.927107	UVSSA	0.418737	0.15282	chr4_1308029_INS_320_UVSSA	MTG
Endothelial_Cells	-0.140322	chr6_32587397_INS_2686	0.927107	HLA-DQA1	-0.417604	0.336017	chr6_32587397_INS_2686_HLA-DQA1	MTG
Endothelial_Cells	0.0871949	chr4_1026083_INS_205	0.927107	TMEM175	0.417273	0.208964	chr4_1026083_INS_205_TMEM175	MTG
Endothelial_Cells	-0.0872676	chr19_2332999_DEL_-121	0.931438	LSM7	-0.406296	0.214788	chr19_2332999_DEL_-121_LSM7	MTG
Endothelial_Cells	-0.0617065	chr6_28222417_DEL_-337	0.931438	ZKSCAN8	-0.406289	0.151878	chr6_28222417_DEL_-337_ZKSCAN8	MTG
Endothelial_Cells	0.0897563	chr14_74564090_INS_62	0.931438	AREL1	0.403083	0.222675	chr14_74564090_INS_62_AREL1	MTG
Endothelial_Cells	0.0639574	chr8_22709297_INS_325	0.931438	BIN3	0.402944	0.158725	chr8_22709297_INS_325_BIN3	MTG
Endothelial_Cells	-0.0814374	chr4_746466_INS_59	0.931438	PCGF3	-0.401708	0.202728	chr4_746466_INS_59_PCGF3	MTG
Endothelial_Cells	-0.0746099	chr6_32740204_INS_323	0.931438	HLA-DQB1	-0.400775	0.186164	chr6_32740204_INS_323_HLA-DQB1	MTG
Endothelial_Cells	0.148688	chr6_31397451_INS_316	0.931438	MICB	0.40044	0.371312	chr6_31397451_INS_316_MICB	MTG
Endothelial_Cells	-0.18257	chr6_32587400_INS_345	0.934641	HLA-DQA1	-0.395427	0.461703	chr6_32587400_INS_345_HLA-DQA1	MTG
Endothelial_Cells	0.119181	chr4_826329_DEL_-79	0.93594	GAK	0.392333	0.303775	chr4_826329_DEL_-79_GAK	MTG
Endothelial_Cells	0.14379	chr6_31456716_DEL_-90	0.938845	MICB	0.387227	0.371333	chr6_31456716_DEL_-90_MICB	MTG
Endothelial_Cells	0.0959813	chr14_54880629_DEL_-144	0.938845	GCH1	0.385831	0.248765	chr14_54880629_DEL_-144_GCH1	MTG
Endothelial_Cells	0.0690511	chr3_48211833_INS_639	0.940663	ZNF589	0.380449	0.181499	chr3_48211833_INS_639_ZNF589	MTG
Endothelial_Cells	-0.068107	chr10_119794801_DEL_-56	0.940663	SEC23IP	-0.380424	0.179029	chr10_119794801_DEL_-56_SEC23IP	MTG
Endothelial_Cells	-0.0611847	chr17_45778945_INS_55	0.946035	MAPT-AS1	-0.372728	0.164154	chr17_45778945_INS_55_MAPT-AS1	MTG
Endothelial_Cells	-0.0317918	chr19_2418704_INS_63	0.946035	LSM7	-0.3706	0.0857848	chr19_2418704_INS_63_LSM7	MTG
Endothelial_Cells	-0.186672	chr4_1007606_DEL_-74	0.946035	GAK	-0.369624	0.505031	chr4_1007606_DEL_-74_GAK	MTG
Endothelial_Cells	0.0664105	chr6_32449218_INS_102	0.955259	TSBP1	0.358489	0.185251	chr6_32449218_INS_102_TSBP1	MTG
Endothelial_Cells	0.0545999	chr13_49269240_DEL_-66	0.958726	CAB39L	0.347184	0.157265	chr13_49269240_DEL_-66_CAB39L	MTG
Endothelial_Cells	0.248695	chr6_27979530_INS_131	0.958726	ZSCAN16-AS1	0.346295	0.718158	chr6_27979530_INS_131_ZSCAN16-AS1	MTG
Endothelial_Cells	0.0491095	chr19_2281325_INS_129	0.958726	LSM7	0.342985	0.143183	chr19_2281325_INS_129_LSM7	MTG
Endothelial_Cells	0.145113	chr19_2348157_INS_94	0.958726	LSM7	0.342285	0.423953	chr19_2348157_INS_94_LSM7	MTG
Endothelial_Cells	0.0993969	chr4_758648_DEL_-1477	0.958726	PCGF3	0.338552	0.293594	chr4_758648_DEL_-1477_PCGF3	MTG
Endothelial_Cells	-0.0544001	chr3_48920354_DEL_-939	0.958726	WDR6	-0.337136	0.16136	chr3_48920354_DEL_-939_WDR6	MTG
Endothelial_Cells	-0.0624241	chr6_32449218_INS_102	0.958726	HLA-DRB5	-0.336943	0.185266	chr6_32449218_INS_102_HLA-DRB5	MTG
Endothelial_Cells	0.0466364	chr4_1054723_DEL_-561	0.958726	TMEM175	0.334451	0.139442	chr4_1054723_DEL_-561_TMEM175	MTG
Endothelial_Cells	0.0615773	chr4_968200_INS_113	0.958726	GAK	0.332788	0.185035	chr4_968200_INS_113_GAK	MTG
Endothelial_Cells	0.0463602	chr6_31329006_INS_345	0.958726	HLA-C	0.332297	0.139514	chr6_31329006_INS_345_HLA-C	MTG
Endothelial_Cells	0.0463602	chr6_31329618_INS_784	0.958726	HLA-C	0.332297	0.139514	chr6_31329618_INS_784_HLA-C	MTG
Endothelial_Cells	0.0664067	chr6_32520785_INS_314	0.958726	HLA-DRB1	0.332265	0.199861	chr6_32520785_INS_314_HLA-DRB1	MTG
Endothelial_Cells	0.238202	chr4_15662168_INS_99	0.958726	FBXL5	0.331668	0.718196	chr4_15662168_INS_99_FBXL5	MTG
Endothelial_Cells	-0.0665129	chr4_1096271_DEL_-118	0.9598	AC092535.4	-0.327139	0.203317	chr4_1096271_DEL_-118_AC092535.4	MTG
Endothelial_Cells	-0.167728	chr8_11917041_INS_168	0.9598	CTSB	-0.326661	0.513462	chr8_11917041_INS_168_CTSB	MTG
Endothelial_Cells	-0.0699217	chr4_76102656_INS_318	0.9598	SCARB2	-0.320724	0.218012	chr4_76102656_INS_318_SCARB2	MTG
Endothelial_Cells	-0.069625	chr8_11917148_DEL_-79	0.9598	CTSB	-0.320321	0.21736	chr8_11917148_DEL_-79_CTSB	MTG
Endothelial_Cells	-0.0673677	chr6_30918653_DEL_-140	0.9598	VARS2	-0.32018	0.210406	chr6_30918653_DEL_-140_VARS2	MTG
Endothelial_Cells	-0.0576187	chr4_927270_DEL_-74	0.9598	TMEM175	-0.319857	0.180139	chr4_927270_DEL_-74_TMEM175	MTG
Endothelial_Cells	-0.0883263	chr6_28258614_INS_164	0.96167	ZKSCAN8	-0.316141	0.279389	chr6_28258614_INS_164_ZKSCAN8	MTG
Endothelial_Cells	0.0561931	chr4_789911_DEL_-154	0.963154	GAK	0.312522	0.179806	chr4_789911_DEL_-154_GAK	MTG
Endothelial_Cells	-0.0299467	chr6_32645668_INS_417	0.963154	HLA-DRB1	-0.31104	0.0962794	chr6_32645668_INS_417_HLA-DRB1	MTG
Endothelial_Cells	0.0774079	chr6_32783244_DEL_-61	0.964942	HLA-DOB	0.307403	0.251813	chr6_32783244_DEL_-61_HLA-DOB	MTG
Endothelial_Cells	-0.0699641	chr4_872917_INS_88	0.968157	DGKQ	-0.302281	0.231454	chr4_872917_INS_88_DGKQ	MTG
Endothelial_Cells	-0.0252145	chr6_32571260_INS_5330	0.970961	HLA-DQB1	-0.296062	0.0851664	chr6_32571260_INS_5330_HLA-DQB1	MTG
Endothelial_Cells	0.116332	chr6_31454391_INS_176	0.970961	MICB	0.294647	0.394819	chr6_31454391_INS_176_MICB	MTG
Endothelial_Cells	0.108793	chr6_32633156_DEL_-736	0.970961	HLA-DQA1	0.292878	0.371462	chr6_32633156_DEL_-736_HLA-DQA1	MTG
Endothelial_Cells	-0.113166	chr6_32400763_DEL_-276	0.970961	TSBP1	-0.292219	0.387265	chr6_32400763_DEL_-276_TSBP1	MTG
Endothelial_Cells	-0.0976251	chr4_1058313_INS_64	0.970998	TMEM175	-0.290395	0.336181	chr4_1058313_INS_64_TMEM175	MTG
Endothelial_Cells	-0.0791162	chr19_2373613_INS_135	0.973455	LSM7	-0.286044	0.276588	chr19_2373613_INS_135_LSM7	MTG
Endothelial_Cells	-0.0553486	chr6_30262742_DEL_-72	0.97455	RPP21	-0.283113	0.1955	chr6_30262742_DEL_-72_RPP21	MTG
Endothelial_Cells	-0.0886604	chr4_731761_DEL_-502	0.974956	PCGF3	-0.2809	0.31563	chr4_731761_DEL_-502_PCGF3	MTG
Endothelial_Cells	0.0441287	chr17_78478108_INS_234	0.975807	DNAH17	0.277891	0.158799	chr17_78478108_INS_234_DNAH17	MTG
Endothelial_Cells	0.0908196	chr4_852263_DEL_-63	0.975807	TMEM175	0.275867	0.329215	chr4_852263_DEL_-63_TMEM175	MTG
Endothelial_Cells	-0.141045	chr6_32250274_INS_83	0.975807	TSBP1	-0.274646	0.513549	chr6_32250274_INS_83_TSBP1	MTG
Endothelial_Cells	0.0772938	chr2_95250585_DEL_-64	0.978403	KCNIP3	0.267945	0.288469	chr2_95250585_DEL_-64_KCNIP3	MTG
Endothelial_Cells	-0.0506112	chr6_32525007_INS_307	0.978403	HLA-DRB5	-0.264842	0.191099	chr6_32525007_INS_307_HLA-DRB5	MTG
Endothelial_Cells	-0.0409288	chr4_1273519_DEL_-343	0.978403	UVSSA	-0.263684	0.155219	chr4_1273519_DEL_-343_UVSSA	MTG
Endothelial_Cells	-0.0380598	chr4_744926_DEL_-1026	0.978403	PCGF3	-0.258612	0.14717	chr4_744926_DEL_-1026_PCGF3	MTG
Endothelial_Cells	-0.0352116	chr6_32694038_DEL_-114	0.978403	HLA-DQA1	-0.25582	0.137642	chr6_32694038_DEL_-114_HLA-DQA1	MTG
Endothelial_Cells	-0.0352116	chr6_32694527_INS_808	0.978403	HLA-DQA1	-0.25582	0.137642	chr6_32694527_INS_808_HLA-DQA1	MTG
Endothelial_Cells	-0.0606107	chr4_1326922_INS_103	0.978403	UVSSA	-0.255324	0.237387	chr4_1326922_INS_103_UVSSA	MTG
Endothelial_Cells	0.0429494	chr14_55489789_DEL_-65	0.978403	KTN1	0.254458	0.168788	chr14_55489789_DEL_-65_KTN1	MTG
Endothelial_Cells	0.053923	chr6_32574933_INS_292	0.978403	HLA-DQA1	0.254129	0.212188	chr6_32574933_INS_292_HLA-DQA1	MTG
Endothelial_Cells	-0.18045	chr17_45941681_INS_56	0.978403	MAPT	-0.251191	0.718379	chr17_45941681_INS_56_MAPT	MTG
Endothelial_Cells	-0.0332877	chr6_32529429_INS_297	0.978403	HLA-DQA1	-0.243085	0.136938	chr6_32529429_INS_297_HLA-DQA1	MTG
Endothelial_Cells	-0.0639144	chr4_926880_INS_224	0.978403	DGKQ	-0.242588	0.263469	chr4_926880_INS_224_DGKQ	MTG
Endothelial_Cells	0.169888	chr6_32060301_INS_68	0.978403	SKIV2L	0.236479	0.718407	chr6_32060301_INS_68_SKIV2L	MTG
Endothelial_Cells	-0.0673657	chr2_95250585_DEL_-64	0.978403	ZNF514	-0.233506	0.288496	chr2_95250585_DEL_-64_ZNF514	MTG
Endothelial_Cells	0.0422483	chr13_49318483_DEL_-86	0.978403	CAB39L	0.23266	0.181588	chr13_49318483_DEL_-86_CAB39L	MTG
Endothelial_Cells	-0.135598	chr4_1414307_INS_91	0.978403	UVSSA	-0.229905	0.589801	chr4_1414307_INS_91_UVSSA	MTG
Endothelial_Cells	-0.0752371	chr4_852263_DEL_-63	0.978403	PCGF3	-0.228505	0.329258	chr4_852263_DEL_-63_PCGF3	MTG
Endothelial_Cells	0.0365565	chr4_1391669_DEL_-75	0.978403	CRIPAK	0.22657	0.161348	chr4_1391669_DEL_-75_CRIPAK	MTG
Endothelial_Cells	0.0555782	chr4_846496_INS_51	0.978403	TMEM175	0.225328	0.246655	chr4_846496_INS_51_TMEM175	MTG
Endothelial_Cells	0.0303443	chr6_32675682_INS_968	0.978403	HLA-DQA1	0.224881	0.134935	chr6_32675682_INS_968_HLA-DQA1	MTG
Endothelial_Cells	0.0303443	chr6_32677366_DEL_-254	0.978403	HLA-DQA1	0.224881	0.134935	chr6_32677366_DEL_-254_HLA-DQA1	MTG
Endothelial_Cells	0.0303443	chr6_32680265_INS_972	0.978403	HLA-DQA1	0.224881	0.134935	chr6_32680265_INS_972_HLA-DQA1	MTG
Endothelial_Cells	0.0658724	chr4_15859578_DEL_-666	0.978403	CD38	0.224287	0.293697	chr4_15859578_DEL_-666_CD38	MTG
Endothelial_Cells	0.160636	chr4_1295952_INS_201	0.978403	UVSSA	0.223594	0.71843	chr4_1295952_INS_201_UVSSA	MTG
Endothelial_Cells	-0.0452722	chr6_32590727_INS_1114	0.978403	HLA-DQA1	-0.220503	0.205313	chr6_32590727_INS_1114_HLA-DQA1	MTG
Endothelial_Cells	0.0320005	chr11_10271181_DEL_-1106	0.978403	AMPD3	0.218234	0.146634	chr11_10271181_DEL_-1106_AMPD3	MTG
Endothelial_Cells	0.0304052	chr4_1054723_DEL_-561	0.978403	DGKQ	0.217973	0.139491	chr4_1054723_DEL_-561_DGKQ	MTG
Endothelial_Cells	0.0279421	chr4_919120_DEL_-86	0.978403	TMEM175	0.211569	0.132071	chr4_919120_DEL_-86_TMEM175	MTG
Endothelial_Cells	0.089411	chr10_119953464_DEL_-87	0.978403	SEC23IP	0.210815	0.424121	chr10_119953464_DEL_-87_SEC23IP	MTG
Endothelial_Cells	0.0526026	chr6_32676200_DEL_-342	0.978403	HLA-DQA1	0.210229	0.250216	chr6_32676200_DEL_-342_HLA-DQA1	MTG
Endothelial_Cells	-0.0323945	chr4_1283682_INS_140	0.978403	UVSSA	-0.210019	0.154245	chr4_1283682_INS_140_UVSSA	MTG
Endothelial_Cells	0.0739699	chr6_31455413_INS_979	0.978403	MICB	0.209932	0.352352	chr6_31455413_INS_979_MICB	MTG
Endothelial_Cells	-0.0241936	chr6_32538449_DEL_-312	0.978403	HLA-DQA1	-0.207939	0.11635	chr6_32538449_DEL_-312_HLA-DQA1	MTG
Endothelial_Cells	0.0526337	chr17_78558448_INS_66	0.978403	DNAH17	0.204158	0.257808	chr17_78558448_INS_66_DNAH17	MTG
Endothelial_Cells	0.0277944	chr13_49377265_DEL_-2461	0.978403	CAB39L	0.20409	0.136187	chr13_49377265_DEL_-2461_CAB39L	MTG
Endothelial_Cells	0.0717928	chr4_884955_INS_69	0.978403	DGKQ	0.20375	0.352357	chr4_884955_INS_69_DGKQ	MTG
Endothelial_Cells	0.0393032	chr6_32514873_INV_276	0.978403	HLA-DRB5	0.20055	0.195977	chr6_32514873_INV_276_HLA-DRB5	MTG
Endothelial_Cells	0.0353185	chr20_5962341_DEL_-329	0.978403	CRLS1	0.200108	0.176497	chr20_5962341_DEL_-329_CRLS1	MTG
Endothelial_Cells	0.142466	chr2_134381370_INS_54	0.978403	TMEM163	0.19829	0.718472	chr2_134381370_INS_54_TMEM163	MTG
Endothelial_Cells	0.033356	chr4_1357015_INS_410	0.978403	CRIPAK	0.198156	0.168332	chr4_1357015_INS_410_CRIPAK	MTG
Endothelial_Cells	0.142249	chr4_15662168_INS_99	0.978403	FAM200B	0.197989	0.718472	chr4_15662168_INS_99_FAM200B	MTG
Endothelial_Cells	-0.0294219	chr4_1398179_INS_1351	0.978403	CRIPAK	-0.197434	0.149022	chr4_1398179_INS_1351_CRIPAK	MTG
Endothelial_Cells	-0.0310831	chr6_32603553_DEL_-287	0.985291	HLA-DQA1	-0.184207	0.16874	chr6_32603553_DEL_-287_HLA-DQA1	MTG
Endothelial_Cells	0.028985	chr6_32544885_DEL_-351	0.985291	HLA-DQA1	0.180827	0.160291	chr6_32544885_DEL_-351_HLA-DQA1	MTG
Endothelial_Cells	0.0246809	chr17_46811122_DEL_-166	0.985291	WNT3	0.179851	0.13723	chr17_46811122_DEL_-166_WNT3	MTG
Endothelial_Cells	-0.0311686	chr17_45969567_DEL_-103	0.985291	MAPT-AS1	-0.179003	0.174123	chr17_45969567_DEL_-103_MAPT-AS1	MTG
Endothelial_Cells	0.0744768	chr4_1411997_INS_60	0.985291	UVSSA	0.17559	0.424152	chr4_1411997_INS_60_UVSSA	MTG
Endothelial_Cells	0.0312671	chr4_1426687_INS_2199	0.985291	UVSSA	0.174097	0.179596	chr4_1426687_INS_2199_UVSSA	MTG
Endothelial_Cells	-0.0290774	chr4_1379762_DEL_-112	0.985291	CRIPAK	-0.172833	0.16824	chr4_1379762_DEL_-112_CRIPAK	MTG
Endothelial_Cells	-0.0233971	chr4_1054723_DEL_-561	0.985291	RNF212	-0.167715	0.139505	chr4_1054723_DEL_-561_RNF212	MTG
Endothelial_Cells	-0.0526412	chr14_54915593_INS_174	0.985291	GCH1	-0.166735	0.315718	chr14_54915593_INS_174_GCH1	MTG
Endothelial_Cells	0.0334756	chr6_32690163_INS_315	0.985291	HLA-DQA1	0.165862	0.201828	chr6_32690163_INS_315_HLA-DQA1	MTG
Endothelial_Cells	-0.0612944	chr17_46125040_DEL_-61	0.985291	KANSL1	-0.164956	0.371581	chr17_46125040_DEL_-61_KANSL1	MTG
Endothelial_Cells	-0.0698054	chr6_31428215_INS_362	0.985291	MICB	-0.164573	0.424161	chr6_31428215_INS_362_MICB	MTG
Endothelial_Cells	0.0421229	chr4_831905_INS_213	0.985291	GAK	0.163775	0.2572	chr4_831905_INS_213_GAK	MTG
Endothelial_Cells	-0.05196	chr6_32384842_DEL_-273	0.985291	TSBP1	-0.161085	0.322563	chr6_32384842_DEL_-273_TSBP1	MTG
Endothelial_Cells	-0.0247632	chr6_28176185_INS_2034	0.985291	ZKSCAN8	-0.160226	0.154551	chr6_28176185_INS_2034_ZKSCAN8	MTG
Endothelial_Cells	0.0285395	chr6_32624628_DEL_-127	0.985291	HLA-DQB1	0.156621	0.182219	chr6_32624628_DEL_-127_HLA-DQB1	MTG
Endothelial_Cells	0.0284113	chr4_1095985_INS_59	0.985291	AC092535.4	0.150707	0.18852	chr4_1095985_INS_59_AC092535.4	MTG
Endothelial_Cells	0.0764506	chr6_31196035_DEL_-160	0.985291	HCG27	0.148824	0.513698	chr6_31196035_DEL_-160_HCG27	MTG
Endothelial_Cells	-0.0468549	chr11_10344521_DEL_-64	0.985291	AMPD3	-0.145254	0.322572	chr11_10344521_DEL_-64_AMPD3	MTG
Endothelial_Cells	-0.0255857	chr3_49480508_DEL_-468	0.985291	AMT	-0.142237	0.179881	chr3_49480508_DEL_-468_AMT	MTG
Endothelial_Cells	0.0410512	chr4_758648_DEL_-1477	0.985291	GAK	0.139751	0.293746	chr4_758648_DEL_-1477_GAK	MTG
Endothelial_Cells	-0.0288887	chr4_75877023_INS_50	0.985291	NAAA	-0.138512	0.208564	chr4_75877023_INS_50_NAAA	MTG
Endothelial_Cells	-0.0406368	chr6_32642364_INS_51	0.985291	HLA-DQB1	-0.13529	0.300368	chr6_32642364_INS_51_HLA-DQB1	MTG
Endothelial_Cells	-0.0226671	chr17_78550344_INS_67	0.985291	DNAH17	-0.13335	0.169982	chr17_78550344_INS_67_DNAH17	MTG
Endothelial_Cells	0.0183212	chr4_1046435_INS_1349	0.985291	TMEM175	0.13266	0.138106	chr4_1046435_INS_1349_TMEM175	MTG
Endothelial_Cells	0.0782231	chr6_32576778_INS_296	0.985291	HLA-DRB5	0.132601	0.589914	chr6_32576778_INS_296_HLA-DRB5	MTG
Endothelial_Cells	0.044428	chr4_1058313_INS_64	0.985291	RNF212	0.132107	0.336303	chr4_1058313_INS_64_RNF212	MTG
Endothelial_Cells	-0.0370271	chr4_869484_DEL_-71	0.985291	PCGF3	-0.13077	0.283147	chr4_869484_DEL_-71_PCGF3	MTG
Endothelial_Cells	0.093587	chr4_932428_DEL_-84	0.985291	TMEM175	0.130243	0.718559	chr4_932428_DEL_-84_TMEM175	MTG
Endothelial_Cells	-0.019492	chr17_46231903_INV_45106	0.985291	LRRC37A	-0.129787	0.150185	chr17_46231903_INV_45106_LRRC37A	MTG
Endothelial_Cells	0.0131187	chr17_78438446_INS_1034	0.985291	PGS1	0.127493	0.102897	chr17_78438446_INS_1034_PGS1	MTG
Endothelial_Cells	0.0380996	chr6_28044345_DEL_-62	0.985291	ZSCAN16-AS1	0.126841	0.300372	chr6_28044345_DEL_-62_ZSCAN16-AS1	MTG
Endothelial_Cells	-0.0197808	chr6_32708797_DEL_-452	0.985291	HLA-DQA1	-0.126232	0.156702	chr6_32708797_DEL_-452_HLA-DQA1	MTG
Endothelial_Cells	0.0189225	chr4_1308029_INS_320	0.985291	CRIPAK	0.123714	0.152953	chr4_1308029_INS_320_CRIPAK	MTG
Endothelial_Cells	0.0569077	chr6_32587400_INS_345	0.985291	HLA-DQB1	0.123162	0.462057	chr6_32587400_INS_345_HLA-DQB1	MTG
Endothelial_Cells	-0.0213441	chr12_122853421_DEL_-124	0.985291	HIP1R	-0.122334	0.174473	chr12_122853421_DEL_-124_HIP1R	MTG
Endothelial_Cells	0.0175535	chr4_1070461_DEL_-106	0.985291	AC092535.4	0.12189	0.144011	chr4_1070461_DEL_-106_AC092535.4	MTG
Endothelial_Cells	-0.0216062	chr4_1278823_INS_78	0.985291	UVSSA	-0.12011	0.179887	chr4_1278823_INS_78_UVSSA	MTG
Endothelial_Cells	-0.0469943	chr4_90113764_DEL_-100	0.985291	CCSER1	-0.11898	0.394975	chr4_90113764_DEL_-100_CCSER1	MTG
Endothelial_Cells	0.0121248	chr17_78438446_INS_1034	0.985291	DNAH17	0.117832	0.102899	chr17_78438446_INS_1034_DNAH17	MTG
Endothelial_Cells	-0.0207802	chr17_45914207_INS_76	0.985291	MAPT-AS1	-0.114748	0.181095	chr17_45914207_INS_76_MAPT-AS1	MTG
Endothelial_Cells	-0.0213481	chr6_32740204_INS_323	0.985291	HLA-DOB	-0.114582	0.186313	chr6_32740204_INS_323_HLA-DOB	MTG
Endothelial_Cells	-0.0410386	chr17_46125040_DEL_-61	0.985291	MAPT	-0.110434	0.371611	chr17_46125040_DEL_-61_MAPT	MTG
Endothelial_Cells	0.0341584	chr4_1334047_INS_57	0.985291	CRIPAK	0.109929	0.310732	chr4_1334047_INS_57_CRIPAK	MTG
Endothelial_Cells	0.0501327	chr4_1411940_DEL_-60	0.985291	UVSSA	0.108497	0.462066	chr4_1411940_DEL_-60_UVSSA	MTG
Endothelial_Cells	-0.0147966	chr4_1046435_INS_1349	0.985291	RNF212	-0.107136	0.13811	chr4_1046435_INS_1349_RNF212	MTG
Endothelial_Cells	-0.0754205	chr4_15662168_INS_99	0.985291	CC2D2A	-0.104957	0.718582	chr4_15662168_INS_99_CC2D2A	MTG
Endothelial_Cells	0.0195812	chr6_31282450_INS_292	0.985291	HCG27	0.103841	0.188568	chr6_31282450_INS_292_HCG27	MTG
Endothelial_Cells	0.0166984	chr3_49404095_INS_664	0.985291	AMT	0.101581	0.164385	chr3_49404095_INS_664_AMT	MTG
Endothelial_Cells	-0.0182233	chr4_789911_DEL_-154	0.985291	PCGF3	-0.101302	0.179891	chr4_789911_DEL_-154_PCGF3	MTG
Endothelial_Cells	0.0179993	chr6_32673492_INS_162	0.985291	HLA-DRB1	0.100278	0.179494	chr6_32673492_INS_162_HLA-DRB1	MTG
Endothelial_Cells	0.00881889	chr6_32584975_INS_2040	0.985831	HLA-DQA1	0.0934337	0.0943866	chr6_32584975_INS_2040_HLA-DQA1	MTG
Endothelial_Cells	0.0312502	chr6_32587397_INS_2686	0.985831	HLA-DQB1	0.0929182	0.336319	chr6_32587397_INS_2686_HLA-DQB1	MTG
Endothelial_Cells	-0.0140916	chr4_904216_DEL_-90	0.985831	TMEM175	-0.0920812	0.153034	chr4_904216_DEL_-90_TMEM175	MTG
Endothelial_Cells	-0.0168916	chr6_32667888_INS_1006	0.985831	HLA-DRB1	-0.0908587	0.185911	chr6_32667888_INS_1006_HLA-DRB1	MTG
Endothelial_Cells	0.022361	chr19_2247129_INS_79	0.985831	LSM7	0.0904906	0.247108	chr19_2247129_INS_79_LSM7	MTG
Endothelial_Cells	0.00905325	chr6_32488927_INS_443	0.985831	HLA-DRB1	0.0891675	0.101531	chr6_32488927_INS_443_HLA-DRB1	MTG
Endothelial_Cells	-0.0282141	chr4_860172_DEL_-57	0.98632	DGKQ	-0.0838902	0.336322	chr4_860172_DEL_-57_DGKQ	MTG
Endothelial_Cells	-0.0124203	chr6_32547134_DEL_-1352	0.98632	HLA-DQA1	-0.0831747	0.149327	chr6_32547134_DEL_-1352_HLA-DQA1	MTG
Endothelial_Cells	-0.017564	chr6_32621776_INS_6042	0.98632	HLA-DQA1	-0.0829651	0.211703	chr6_32621776_INS_6042_HLA-DQA1	MTG
Endothelial_Cells	-0.0315265	chr10_15429081_DEL_-320	0.98632	ITGA8	-0.0813733	0.387431	chr10_15429081_DEL_-320_ITGA8	MTG
Endothelial_Cells	-0.0279684	chr4_884955_INS_69	0.98632	TMEM175	-0.0793601	0.352424	chr4_884955_INS_69_TMEM175	MTG
Endothelial_Cells	0.0140317	chr4_1426687_INS_2199	0.98632	CRIPAK	0.0781187	0.17962	chr4_1426687_INS_2199_CRIPAK	MTG
Endothelial_Cells	-0.00716202	chr6_32486084_INS_133	0.991464	HLA-DRB1	-0.0702016	0.102021	chr6_32486084_INS_133_HLA-DRB1	MTG
Endothelial_Cells	0.00956321	chr4_869150_INS_112	0.991541	TMEM175	0.0674664	0.141748	chr4_869150_INS_112_TMEM175	MTG
Endothelial_Cells	-0.0220193	chr4_860172_DEL_-57	0.991541	TMEM175	-0.06547	0.336327	chr4_860172_DEL_-57_TMEM175	MTG
Endothelial_Cells	0.00956417	chr4_999687_DEL_-86	0.991541	RNF212	0.064854	0.147472	chr4_999687_DEL_-86_RNF212	MTG
Endothelial_Cells	-0.0218647	chr4_706587_INS_191	0.993625	PCGF3	-0.0588348	0.371629	chr4_706587_INS_191_PCGF3	MTG
Endothelial_Cells	-0.0218647	chr4_714971_DEL_-1267	0.993625	PCGF3	-0.0588348	0.371629	chr4_714971_DEL_-1267_PCGF3	MTG
Endothelial_Cells	-0.0110483	chr4_1096271_DEL_-118	0.994257	RNF212	-0.0543095	0.203432	chr4_1096271_DEL_-118_RNF212	MTG
Endothelial_Cells	-0.00753825	chr16_19252355_INS_149	0.994257	SYT17	-0.051605	0.146076	chr16_19252355_INS_149_SYT17	MTG
Endothelial_Cells	0.0116232	chr10_15531400_INS_60	0.994257	ITGA8	0.0494666	0.234972	chr10_15531400_INS_60_ITGA8	MTG
Endothelial_Cells	-0.00499713	chr6_32569265_INS_310	0.994257	HLA-DQA1	-0.0460694	0.10847	chr6_32569265_INS_310_HLA-DQA1	MTG
Endothelial_Cells	-0.00686715	chr16_31104490_DEL_-128	0.994257	KAT8	-0.0460076	0.149261	chr16_31104490_DEL_-128_KAT8	MTG
Endothelial_Cells	0.0219911	chr4_1007606_DEL_-74	0.994257	DGKQ	0.0435123	0.5054	chr4_1007606_DEL_-74_DGKQ	MTG
Endothelial_Cells	-0.0126716	chr11_10238500_DEL_-1266	0.994257	AMPD3	-0.0376759	0.336332	chr11_10238500_DEL_-1266_AMPD3	MTG
Endothelial_Cells	0.00590809	chr19_2375573_INS_249	0.994257	LSM7	0.037421	0.157882	chr19_2375573_INS_249_LSM7	MTG
Endothelial_Cells	0.00755523	chr8_22589085_DEL_-62	0.994257	C8orf58	0.0363291	0.207966	chr8_22589085_DEL_-62_C8orf58	MTG
Endothelial_Cells	-0.00342798	chr6_32017421_DEL_-6367	0.994257	SKIV2L	-0.036201	0.0946928	chr6_32017421_DEL_-6367_SKIV2L	MTG
Endothelial_Cells	-0.0250266	chr17_45941681_INS_56	0.994257	MAPT-AS1	-0.0348259	0.718621	chr17_45941681_INS_56_MAPT-AS1	MTG
Endothelial_Cells	-0.0079528	chr6_28054702_INS_266	0.994257	ZKSCAN8	-0.034815	0.22843	chr6_28054702_INS_266_ZKSCAN8	MTG
Endothelial_Cells	-0.0111321	chr4_1058313_INS_64	0.994257	DGKQ	-0.0330985	0.336333	chr4_1058313_INS_64_DGKQ	MTG
Endothelial_Cells	0.00598268	chr4_1095985_INS_59	0.994257	RNF212	0.0317312	0.188543	chr4_1095985_INS_59_RNF212	MTG
Endothelial_Cells	-0.00465366	chr18_51423423_INS_1138	0.994257	LINC01630	-0.0275408	0.168973	chr18_51423423_INS_1138_LINC01630	MTG
Endothelial_Cells	0.00270335	chr6_32488927_INS_443	0.994257	HLA-DRB5	0.0266248	0.101535	chr6_32488927_INS_443_HLA-DRB5	MTG
Endothelial_Cells	-0.00388124	chr16_31104490_DEL_-128	0.994257	ZNF668	-0.0260028	0.149262	chr16_31104490_DEL_-128_ZNF668	MTG
Endothelial_Cells	-0.00921831	chr6_32633156_DEL_-736	0.994257	HLA-DQB1	-0.0248048	0.371634	chr6_32633156_DEL_-736_HLA-DQB1	MTG
Endothelial_Cells	-0.00458132	chr4_968200_INS_113	0.994257	DGKQ	-0.0247444	0.185146	chr4_968200_INS_113_DGKQ	MTG
Endothelial_Cells	0.00435477	chr6_32514873_INV_276	0.994591	HLA-DRB1	0.022216	0.196019	chr6_32514873_INV_276_HLA-DRB1	MTG
Endothelial_Cells	-0.00683638	chr16_31105142_INS_147	0.994591	ZNF646	-0.0203262	0.336334	chr16_31105142_INS_147_ZNF646	MTG
Endothelial_Cells	0.00317643	chr6_32671026_INS_269	0.994591	HLA-DQA1	0.0190704	0.166564	chr6_32671026_INS_269_HLA-DQA1	MTG
Endothelial_Cells	0.00236074	chr6_31013130_INS_311	0.99799	VARS2	0.0109276	0.216034	chr6_31013130_INS_311_VARS2	MTG
Endothelial_Cells	-0.00289551	chr14_55646466_DEL_-59	0.99799	KTN1	-0.0102252	0.283173	chr14_55646466_DEL_-59_KTN1	MTG
Endothelial_Cells	-0.00127561	chr17_46238115_INS_230	0.99799	KANSL1	-0.00956264	0.133395	chr17_46238115_INS_230_KANSL1	MTG
Endothelial_Cells	0.00117943	chr4_715315_INS_1449	0.998485	PCGF3	0.00718357	0.164184	chr4_715315_INS_1449_PCGF3	MTG
Endothelial_Cells	0.0011407	chr20_6045049_DEL_-1917	0.998532	CRLS1	0.00518068	0.220183	chr20_6045049_DEL_-1917_CRLS1	MTG
Endothelial_Cells	-0.00166566	chr6_32587400_INS_345	0.998532	HLA-DRB5	-0.00360458	0.462095	chr6_32587400_INS_345_HLA-DRB5	MTG
Endothelial_Cells	-0.000262444	chr6_28044375_INS_74	0.999208	ZKSCAN8	-0.000995791	0.263553	chr6_28044375_INS_74_ZKSCAN8	MTG
Fibroblast_Like_Cells	0.645392	chr17_46252361_INS_828	0.109727	ARL17B	3.83832	0.168144	chr17_46252361_INS_828_ARL17B	MTG
Fibroblast_Like_Cells	1.73504	chr4_1007606_DEL_-74	0.109727	DGKQ	3.67652	0.471925	chr4_1007606_DEL_-74_DGKQ	MTG
Fibroblast_Like_Cells	0.69546	chr17_46256090_INS_56	0.109727	ARL17B	3.50386	0.198484	chr17_46256090_INS_56_ARL17B	MTG
Fibroblast_Like_Cells	0.69546	chr17_46277763_DEL_-4456	0.109727	ARL17B	3.50386	0.198484	chr17_46277763_DEL_-4456_ARL17B	MTG
Fibroblast_Like_Cells	1.37344	chr19_2408089_INS_325	0.244707	LSM7	3.12607	0.43935	chr19_2408089_INS_325_LSM7	MTG
Fibroblast_Like_Cells	-0.535374	chr6_32624628_DEL_-127	0.244707	HLA-DRB5	-3.08598	0.173486	chr6_32624628_DEL_-127_HLA-DRB5	MTG
Fibroblast_Like_Cells	1.03199	chr4_884955_INS_69	0.244707	TMEM175	3.07494	0.335612	chr4_884955_INS_69_TMEM175	MTG
Fibroblast_Like_Cells	-0.425546	chr17_46231903_INV_45106	0.273448	ARL17B	-2.96554	0.143497	chr17_46231903_INV_45106_ARL17B	MTG
Fibroblast_Like_Cells	0.532386	chr6_31282450_INS_292	0.273448	HCG27	2.954	0.180225	chr6_31282450_INS_292_HCG27	MTG
Fibroblast_Like_Cells	0.573093	chr6_31105032_DEL_-84	0.279788	HCG27	2.91038	0.196913	chr6_31105032_DEL_-84_HCG27	MTG
Fibroblast_Like_Cells	0.687073	chr6_32554524_INS_133	0.354687	HLA-DQA1	2.77361	0.247718	chr6_32554524_INS_133_HLA-DQA1	MTG
Fibroblast_Like_Cells	0.448255	chr6_28339872_DEL_-101	0.354687	ZSCAN31	2.76452	0.162145	chr6_28339872_DEL_-101_ZSCAN31	MTG
Fibroblast_Like_Cells	-0.27319	chr6_32531527_DEL_-1502	0.371766	HLA-DRB5	-2.70607	0.100954	chr6_32531527_DEL_-1502_HLA-DRB5	MTG
Fibroblast_Like_Cells	-0.471154	chr6_32594178_DEL_-2653	0.371766	HLA-DRB5	-2.68415	0.175532	chr6_32594178_DEL_-2653_HLA-DRB5	MTG
Fibroblast_Like_Cells	0.533549	chr6_32588935_INS_297	0.371766	HLA-DQB1	2.66776	0.199999	chr6_32588935_INS_297_HLA-DQB1	MTG
Fibroblast_Like_Cells	0.485808	chr6_32525007_INS_307	0.380951	HLA-DRB1	2.63538	0.184341	chr6_32525007_INS_307_HLA-DRB1	MTG
Fibroblast_Like_Cells	-0.195043	chr6_32506829_INS_133	0.386213	HLA-DRB5	-2.60811	0.0747834	chr6_32506829_INS_133_HLA-DRB5	MTG
Fibroblast_Like_Cells	-0.232249	chr6_32482948_INS_3654	0.430598	HLA-DRB5	-2.52093	0.0921281	chr6_32482948_INS_3654_HLA-DRB5	MTG
Fibroblast_Like_Cells	0.464446	chr17_46237501_DEL_-724	0.430598	ARL17B	2.51136	0.184938	chr17_46237501_DEL_-724_ARL17B	MTG
Fibroblast_Like_Cells	-0.620841	chr4_831905_INS_213	0.430598	GAK	-2.49373	0.248961	chr4_831905_INS_213_GAK	MTG
Fibroblast_Like_Cells	-1.09354	chr4_999688_INS_86	0.430598	DGKQ	-2.48838	0.439457	chr4_999688_INS_86_DGKQ	MTG
Fibroblast_Like_Cells	-0.336583	chr6_32625925_DEL_-314	0.502409	HLA-DRB5	-2.39394	0.140598	chr6_32625925_DEL_-314_HLA-DRB5	MTG
Fibroblast_Like_Cells	-0.336583	chr6_32626710_INS_129	0.502409	HLA-DRB5	-2.39394	0.140598	chr6_32626710_INS_129_HLA-DRB5	MTG
Fibroblast_Like_Cells	0.249398	chr6_32569265_INS_310	0.514086	HLA-DQB1	2.36826	0.105308	chr6_32569265_INS_310_HLA-DQB1	MTG
Fibroblast_Like_Cells	0.470793	chr6_32621776_INS_6042	0.606815	HLA-DQA1	2.28604	0.205943	chr6_32621776_INS_6042_HLA-DQA1	MTG
Fibroblast_Like_Cells	1.26716	chr6_32043718_DEL_-120	0.682868	SKIV2L	2.2038	0.574989	chr6_32043718_DEL_-120_SKIV2L	MTG
Fibroblast_Like_Cells	-0.291308	chr6_32694038_DEL_-114	0.682868	HLA-DQA1	-2.16908	0.1343	chr6_32694038_DEL_-114_HLA-DQA1	MTG
Fibroblast_Like_Cells	-0.291308	chr6_32694527_INS_808	0.682868	HLA-DQA1	-2.16908	0.1343	chr6_32694527_INS_808_HLA-DQA1	MTG
Fibroblast_Like_Cells	0.975983	chr4_681595_DEL_-80	0.682868	PCGF3	2.16523	0.450753	chr4_681595_DEL_-80_PCGF3	MTG
Fibroblast_Like_Cells	0.425888	chr6_32690163_INS_315	0.682868	HLA-DQA1	2.16281	0.196915	chr6_32690163_INS_315_HLA-DQA1	MTG
Fibroblast_Like_Cells	-0.242293	chr6_32538449_DEL_-312	0.70975	HLA-DRB5	-2.13282	0.113602	chr6_32538449_DEL_-312_HLA-DRB5	MTG
Fibroblast_Like_Cells	-0.399343	chr6_32696464_INS_57	0.73034	HLA-DQB1	-2.10724	0.18951	chr6_32696464_INS_57_HLA-DQB1	MTG
Fibroblast_Like_Cells	0.406948	chr6_32575661_INS_945	0.753971	HLA-DQB1	2.06253	0.197305	chr6_32575661_INS_945_HLA-DQB1	MTG
Fibroblast_Like_Cells	0.852928	chr4_939352_DEL_-135	0.753971	DGKQ	2.05625	0.414799	chr4_939352_DEL_-135_DGKQ	MTG
Fibroblast_Like_Cells	-0.438346	chr4_76102656_INS_318	0.753971	SCARB2	-2.05514	0.213292	chr4_76102656_INS_318_SCARB2	MTG
Fibroblast_Like_Cells	0.520075	chr4_926880_INS_224	0.755691	TMEM175	2.01646	0.257915	chr4_926880_INS_224_TMEM175	MTG
Fibroblast_Like_Cells	-0.239661	chr6_32655746_DEL_-1075	0.755691	HLA-DQA1	-1.98454	0.120764	chr6_32655746_DEL_-1075_HLA-DQA1	MTG
Fibroblast_Like_Cells	-0.239661	chr6_32657114_DEL_-964	0.755691	HLA-DQA1	-1.98454	0.120764	chr6_32657114_DEL_-964_HLA-DQA1	MTG
Fibroblast_Like_Cells	0.461878	chr4_1414249_DEL_-60	0.755691	CRIPAK	1.97577	0.233771	chr4_1414249_DEL_-60_CRIPAK	MTG
Fibroblast_Like_Cells	0.680003	chr4_884955_INS_69	0.755691	GAK	1.9697	0.345232	chr4_884955_INS_69_GAK	MTG
Fibroblast_Like_Cells	0.715415	chr6_32633156_DEL_-736	0.755691	HLA-DQB1	1.96503	0.364074	chr6_32633156_DEL_-736_HLA-DQB1	MTG
Fibroblast_Like_Cells	0.399158	chr6_32588935_INS_297	0.755691	HLA-DQA1	1.96266	0.203376	chr6_32588935_INS_297_HLA-DQA1	MTG
Fibroblast_Like_Cells	0.388654	chr4_746466_INS_59	0.755691	PCGF3	1.95482	0.198818	chr4_746466_INS_59_PCGF3	MTG
Fibroblast_Like_Cells	-0.289932	chr6_28222417_DEL_-337	0.755691	ZSCAN26	-1.94613	0.148979	chr6_28222417_DEL_-337_ZSCAN26	MTG
Fibroblast_Like_Cells	-0.527046	chr19_2373613_INS_135	0.755691	LSM7	-1.94339	0.2712	chr19_2373613_INS_135_LSM7	MTG
Fibroblast_Like_Cells	-0.178795	chr6_32584975_INS_2040	0.757306	HLA-DRB5	-1.93224	0.0925322	chr6_32584975_INS_2040_HLA-DRB5	MTG
Fibroblast_Like_Cells	0.200284	chr6_32645666_INS_3500	0.757306	HLA-DQB1	1.91441	0.104619	chr6_32645666_INS_3500_HLA-DQB1	MTG
Fibroblast_Like_Cells	0.281669	chr7_66613317_INS_348	0.757306	RABGEF1	1.89324	0.148776	chr7_66613317_INS_348_RABGEF1	MTG
Fibroblast_Like_Cells	0.381411	chr6_32590727_INS_1114	0.757306	HLA-DQB1	1.89304	0.201481	chr6_32590727_INS_1114_HLA-DQB1	MTG
Fibroblast_Like_Cells	0.499583	chr11_10353386_DEL_-61	0.757306	AMPD3	1.87484	0.266467	chr11_10353386_DEL_-61_AMPD3	MTG
Fibroblast_Like_Cells	-0.28134	chr4_1308029_INS_320	0.757306	CRIPAK	-1.87401	0.150127	chr4_1308029_INS_320_CRIPAK	MTG
Fibroblast_Like_Cells	0.360355	chr6_32617336_DEL_-352	0.757306	HLA-DQA1	1.86363	0.193362	chr6_32617336_DEL_-352_HLA-DQA1	MTG
Fibroblast_Like_Cells	0.34024	chr4_1324644_DEL_-94	0.757306	CRIPAK	1.85971	0.182953	chr4_1324644_DEL_-94_CRIPAK	MTG
Fibroblast_Like_Cells	-0.41977	chr4_872917_INS_88	0.757306	GAK	-1.84599	0.227396	chr4_872917_INS_88_GAK	MTG
Fibroblast_Like_Cells	-0.603211	chr6_32587397_INS_2686	0.757306	HLA-DRB1	-1.82568	0.330403	chr6_32587397_INS_2686_HLA-DRB1	MTG
Fibroblast_Like_Cells	-0.321099	chr6_32673492_INS_162	0.757306	HLA-DQB1	-1.82076	0.176355	chr6_32673492_INS_162_HLA-DQB1	MTG
Fibroblast_Like_Cells	-0.128607	chr6_32515146_INS_193	0.757306	HLA-DRB5	-1.81961	0.0706783	chr6_32515146_INS_193_HLA-DRB5	MTG
Fibroblast_Like_Cells	-0.15058	chr6_32571260_INS_5330	0.757306	HLA-DRB5	-1.79801	0.0837482	chr6_32571260_INS_5330_HLA-DRB5	MTG
Fibroblast_Like_Cells	0.345126	chr6_32514873_INV_276	0.757306	HLA-DRB5	1.7911	0.192689	chr6_32514873_INV_276_HLA-DRB5	MTG
Fibroblast_Like_Cells	0.619472	chr12_122822681_INS_191	0.757306	HIP1R	1.78796	0.346468	chr12_122822681_INS_191_HIP1R	MTG
Fibroblast_Like_Cells	0.46065	chr4_926880_INS_224	0.757306	GAK	1.77761	0.259141	chr4_926880_INS_224_GAK	MTG
Fibroblast_Like_Cells	0.324476	chr6_32667888_INS_1006	0.757306	HLA-DRB1	1.77488	0.182816	chr6_32667888_INS_1006_HLA-DRB1	MTG
Fibroblast_Like_Cells	-0.367708	chr6_32621776_INS_6042	0.757306	HLA-DRB5	-1.76603	0.208211	chr6_32621776_INS_6042_HLA-DRB5	MTG
Fibroblast_Like_Cells	0.284598	chr7_23231839_DEL_-86	0.757306	NUP42	1.76216	0.161505	chr7_23231839_DEL_-86_NUP42	MTG
Fibroblast_Like_Cells	-0.376105	chr8_11917148_DEL_-79	0.757306	CTSB	-1.75818	0.213917	chr8_11917148_DEL_-79_CTSB	MTG
Fibroblast_Like_Cells	0.242728	chr4_869150_INS_112	0.757306	TMEM175	1.74031	0.139474	chr4_869150_INS_112_TMEM175	MTG
Fibroblast_Like_Cells	-1.0102	chr6_31571712_INS_145	0.757306	CSNK2B	-1.74024	0.580493	chr6_31571712_INS_145_CSNK2B	MTG
Fibroblast_Like_Cells	0.344867	chr12_123521586_DEL_-108	0.757306	RILPL2	1.73507	0.198763	chr12_123521586_DEL_-108_RILPL2	MTG
Fibroblast_Like_Cells	-0.530528	chr4_1334047_INS_57	0.757306	UVSSA	-1.73494	0.30579	chr4_1334047_INS_57_UVSSA	MTG
Fibroblast_Like_Cells	0.412805	chr6_31932021_DEL_-127	0.757306	SKIV2L	1.73425	0.238031	chr6_31932021_DEL_-127_SKIV2L	MTG
Fibroblast_Like_Cells	-0.34543	chr6_32622048_INS_332	0.757306	HLA-DRB5	-1.72988	0.199684	chr6_32622048_INS_332_HLA-DRB5	MTG
Fibroblast_Like_Cells	-0.337467	chr12_122850381_DEL_-62	0.758967	HIP1R	-1.72204	0.19597	chr12_122850381_DEL_-62_HIP1R	MTG
Fibroblast_Like_Cells	0.142335	chr6_32571260_INS_5330	0.788948	HLA-DQB1	1.69639	0.0839048	chr6_32571260_INS_5330_HLA-DQB1	MTG
Fibroblast_Like_Cells	-0.979049	chr6_32576778_INS_296	0.790469	HLA-DRB1	-1.6849	0.581073	chr6_32576778_INS_296_HLA-DRB1	MTG
Fibroblast_Like_Cells	0.650869	chr4_1394559_INS_276	0.790469	CRIPAK	1.67261	0.389133	chr4_1394559_INS_276_CRIPAK	MTG
Fibroblast_Like_Cells	0.155231	chr6_32584975_INS_2040	0.790469	HLA-DQB1	1.66927	0.0929933	chr6_32584975_INS_2040_HLA-DQB1	MTG
Fibroblast_Like_Cells	0.16777	chr6_32486084_INS_133	0.790469	HLA-DRB1	1.66914	0.100513	chr6_32486084_INS_133_HLA-DRB1	MTG
Fibroblast_Like_Cells	0.263507	chr4_867473_DEL_-71	0.798818	PCGF3	1.65314	0.159398	chr4_867473_DEL_-71_PCGF3	MTG
Fibroblast_Like_Cells	-1.16937	chr4_15662168_INS_99	0.798818	CC2D2A	-1.65117	0.708208	chr4_15662168_INS_99_CC2D2A	MTG
Fibroblast_Like_Cells	-0.291384	chr4_927270_DEL_-74	0.803517	TMEM175	-1.64012	0.17766	chr4_927270_DEL_-74_TMEM175	MTG
Fibroblast_Like_Cells	-0.247423	chr6_28176185_INS_2034	0.803517	ZSCAN26	-1.62345	0.152405	chr6_28176185_INS_2034_ZSCAN26	MTG
Fibroblast_Like_Cells	0.536415	chr4_903606_INS_59	0.803517	GAK	1.6174	0.331653	chr4_903606_INS_59_GAK	MTG
Fibroblast_Like_Cells	-0.535987	chr6_32776789_INS_89	0.803517	TAP2	-1.61607	0.33166	chr6_32776789_INS_89_TAP2	MTG
Fibroblast_Like_Cells	-0.935343	chr4_1414307_INS_91	0.803517	UVSSA	-1.60752	0.581855	chr4_1414307_INS_91_UVSSA	MTG
Fibroblast_Like_Cells	-0.65913	chr4_1147757_INS_721	0.803517	RNF212	-1.60489	0.410701	chr4_1147757_INS_721_RNF212	MTG
Fibroblast_Like_Cells	0.33961	chr4_758669_INS_106	0.803517	GAK	1.60159	0.212045	chr4_758669_INS_106_GAK	MTG
Fibroblast_Like_Cells	0.353993	chr4_1316971_INS_183	0.803517	UVSSA	1.59317	0.222194	chr4_1316971_INS_183_UVSSA	MTG
Fibroblast_Like_Cells	-0.398107	chr6_32536253_INS_312	0.803517	HLA-DRB5	-1.59267	0.249962	chr6_32536253_INS_312_HLA-DRB5	MTG
Fibroblast_Like_Cells	0.206887	chr4_919120_DEL_-86	0.803517	TMEM175	1.58741	0.13033	chr4_919120_DEL_-86_TMEM175	MTG
Fibroblast_Like_Cells	0.263483	chr6_32603553_DEL_-287	0.803517	HLA-DQB1	1.58228	0.166521	chr6_32603553_DEL_-287_HLA-DQB1	MTG
Fibroblast_Like_Cells	-0.110807	chr6_32505675_INS_512	0.808131	HLA-DRB5	-1.56787	0.070674	chr6_32505675_INS_512_HLA-DRB5	MTG
Fibroblast_Like_Cells	0.250225	chr6_31225477_DEL_-1142	0.808131	HLA-C	1.56753	0.15963	chr6_31225477_DEL_-1142_HLA-C	MTG
Fibroblast_Like_Cells	0.225669	chr6_32675283_DEL_-4901	0.808131	HLA-DQB1	1.5586	0.14479	chr6_32675283_DEL_-4901_HLA-DQB1	MTG
Fibroblast_Like_Cells	0.31022	chr19_2333027_INS_60	0.808131	LSM7	1.55693	0.199251	chr19_2333027_INS_60_LSM7	MTG
Fibroblast_Like_Cells	0.693795	chr4_999688_INS_86	0.812745	GAK	1.54794	0.448206	chr4_999688_INS_86_GAK	MTG
Fibroblast_Like_Cells	-0.245476	chr3_48920354_DEL_-939	0.812745	WDR6	-1.53983	0.159418	chr3_48920354_DEL_-939_WDR6	MTG
Fibroblast_Like_Cells	0.256464	chr6_32521128_INS_1201	0.812745	HLA-DRB1	1.53737	0.166819	chr6_32521128_INS_1201_HLA-DRB1	MTG
Fibroblast_Like_Cells	-0.223012	chr4_999687_DEL_-86	0.812745	TMEM175	-1.53134	0.145631	chr4_999687_DEL_-86_TMEM175	MTG
Fibroblast_Like_Cells	0.224645	chr16_31104490_DEL_-128	0.812745	KAT8	1.5239	0.147414	chr16_31104490_DEL_-128_KAT8	MTG
Fibroblast_Like_Cells	1.08003	chr6_32060301_INS_68	0.812745	SKIV2L	1.52171	0.709749	chr6_32060301_INS_68_SKIV2L	MTG
Fibroblast_Like_Cells	0.553499	chr6_32633156_DEL_-736	0.820596	HLA-DQA1	1.50765	0.367128	chr6_32633156_DEL_-736_HLA-DQA1	MTG
Fibroblast_Like_Cells	-1.0693	chr4_1335553_DEL_-83	0.820596	CRIPAK	-1.50621	0.709926	chr4_1335553_DEL_-83_CRIPAK	MTG
Fibroblast_Like_Cells	0.156808	chr6_32645666_INS_3500	0.841936	HLA-DRB1	1.48742	0.105423	chr6_32645666_INS_3500_HLA-DRB1	MTG
Fibroblast_Like_Cells	0.308268	chr3_183017820_INS_988	0.851885	MCCC1	1.476	0.208854	chr3_183017820_INS_988_MCCC1	MTG
Fibroblast_Like_Cells	0.410876	chr14_55646466_DEL_-59	0.856677	KTN1	1.46786	0.279915	chr14_55646466_DEL_-59_KTN1	MTG
Fibroblast_Like_Cells	-0.14971	chr6_32531527_DEL_-1502	0.888122	HLA-DQA1	-1.4433	0.103727	chr6_32531527_DEL_-1502_HLA-DQA1	MTG
Fibroblast_Like_Cells	-0.344299	chr6_32534383_INS_295	0.89152	HLA-DRB1	-1.43613	0.239741	chr6_32534383_INS_295_HLA-DRB1	MTG
Fibroblast_Like_Cells	0.652657	chr6_32868180_INS_126	0.895482	TAP2	1.42795	0.457058	chr6_32868180_INS_126_TAP2	MTG
Fibroblast_Like_Cells	1.01101	chr4_1295952_INS_201	0.895482	UVSSA	1.42225	0.710853	chr4_1295952_INS_201_UVSSA	MTG
Fibroblast_Like_Cells	-0.23659	chr6_32603553_DEL_-287	0.895482	HLA-DRB5	-1.41705	0.166959	chr6_32603553_DEL_-287_HLA-DRB5	MTG
Fibroblast_Like_Cells	-0.260016	chr6_32667888_INS_1006	0.895482	HLA-DQA1	-1.41365	0.183932	chr6_32667888_INS_1006_HLA-DQA1	MTG
Fibroblast_Like_Cells	0.490418	chr4_1037460_DEL_-80	0.899292	TMEM175	1.40639	0.348708	chr4_1037460_DEL_-80_TMEM175	MTG
Fibroblast_Like_Cells	-0.464808	chr4_1058313_INS_64	0.907357	DGKQ	-1.39655	0.332825	chr4_1058313_INS_64_DGKQ	MTG
Fibroblast_Like_Cells	-0.232151	chr6_33041751_DEL_-210	0.909514	HLA-DMA	-1.38927	0.167103	chr6_33041751_DEL_-210_HLA-DMA	MTG
Fibroblast_Like_Cells	-0.633661	chr6_32587400_INS_345	0.909514	HLA-DQA1	-1.38551	0.457348	chr6_32587400_INS_345_HLA-DQA1	MTG
Fibroblast_Like_Cells	0.630715	chr6_32868180_INS_126	0.912392	HLA-DMA	1.37894	0.457393	chr6_32868180_INS_126_HLA-DMA	MTG
Fibroblast_Like_Cells	0.25937	chr17_46237501_DEL_-724	0.914955	KANSL1	1.37052	0.18925	chr17_46237501_DEL_-724_KANSL1	MTG
Fibroblast_Like_Cells	0.57445	chr4_1317174_INS_1205	0.914955	CRIPAK	1.36782	0.419974	chr4_1317174_INS_1205_CRIPAK	MTG
Fibroblast_Like_Cells	0.129155	chr6_32645668_INS_417	0.920432	HLA-DRB1	1.35405	0.0953842	chr6_32645668_INS_417_HLA-DRB1	MTG
Fibroblast_Like_Cells	0.28208	chr6_32621776_INS_6042	0.920432	HLA-DQB1	1.34543	0.209659	chr6_32621776_INS_6042_HLA-DQB1	MTG
Fibroblast_Like_Cells	0.267989	chr4_76150170_DEL_-109	0.920432	SCARB2	1.34051	0.199916	chr4_76150170_DEL_-109_SCARB2	MTG
Fibroblast_Like_Cells	0.356885	chr17_78476255_DEL_-82	0.920432	PGS1	1.33742	0.266846	chr17_78476255_DEL_-82_PGS1	MTG
Fibroblast_Like_Cells	-0.272123	chr8_22589085_DEL_-62	0.920432	BIN3	-1.32083	0.206024	chr8_22589085_DEL_-62_BIN3	MTG
Fibroblast_Like_Cells	-0.261494	chr4_660976_INS_289	0.920432	PCGF3	-1.31907	0.198241	chr4_660976_INS_289_PCGF3	MTG
Fibroblast_Like_Cells	0.160975	chr6_32655746_DEL_-1075	0.920432	HLA-DRB1	1.31758	0.122175	chr6_32655746_DEL_-1075_HLA-DRB1	MTG
Fibroblast_Like_Cells	0.160975	chr6_32657114_DEL_-964	0.920432	HLA-DRB1	1.31758	0.122175	chr6_32657114_DEL_-964_HLA-DRB1	MTG
Fibroblast_Like_Cells	0.275221	chr17_46256090_INS_56	0.920432	KANSL1	1.31461	0.209356	chr17_46256090_INS_56_KANSL1	MTG
Fibroblast_Like_Cells	0.275221	chr17_46277763_DEL_-4456	0.920432	KANSL1	1.31461	0.209356	chr17_46277763_DEL_-4456_KANSL1	MTG
Fibroblast_Like_Cells	-0.125383	chr6_32645668_INS_417	0.920432	HLA-DQA1	-1.31375	0.0954389	chr6_32645668_INS_417_HLA-DQA1	MTG
Fibroblast_Like_Cells	-0.472669	chr4_1144634_INS_90	0.920432	AC092535.4	-1.30952	0.360948	chr4_1144634_INS_90_AC092535.4	MTG
Fibroblast_Like_Cells	0.273044	chr6_32574933_INS_292	0.931746	HLA-DQA1	1.29808	0.210345	chr6_32574933_INS_292_HLA-DQA1	MTG
Fibroblast_Like_Cells	0.658572	chr6_27915300_INS_54	0.932087	ZSCAN16-AS1	1.29347	0.509151	chr6_27915300_INS_54_ZSCAN16-AS1	MTG
Fibroblast_Like_Cells	0.203677	chr4_731899_INS_197	0.939138	PCGF3	1.28385	0.158645	chr4_731899_INS_197_PCGF3	MTG
Fibroblast_Like_Cells	0.253654	chr6_32575661_INS_945	0.939138	HLA-DQA1	1.26779	0.200075	chr6_32575661_INS_945_HLA-DQA1	MTG
Fibroblast_Like_Cells	-0.180474	chr4_1070461_DEL_-106	0.939138	DGKQ	-1.26392	0.142788	chr4_1070461_DEL_-106_DGKQ	MTG
Fibroblast_Like_Cells	-0.195353	chr4_1372729_DEL_-132	0.939138	CRIPAK	-1.25174	0.156065	chr4_1372729_DEL_-132_CRIPAK	MTG
Fibroblast_Like_Cells	-0.888955	chr4_932428_DEL_-84	0.939138	DGKQ	-1.24744	0.712624	chr4_932428_DEL_-84_DGKQ	MTG
Fibroblast_Like_Cells	0.215235	chr17_45969567_DEL_-103	0.939138	KANSL1	1.24628	0.172701	chr17_45969567_DEL_-103_KANSL1	MTG
Fibroblast_Like_Cells	-0.292404	chr4_1326922_INS_103	0.939138	CRIPAK	-1.24159	0.235507	chr4_1326922_INS_103_CRIPAK	MTG
Fibroblast_Like_Cells	0.190436	chr8_22585636_INS_84	0.939138	BIN3	1.23849	0.153765	chr8_22585636_INS_84_BIN3	MTG
Fibroblast_Like_Cells	-0.270312	chr20_6045049_DEL_-1917	0.939138	CRLS1	-1.23785	0.218372	chr20_6045049_DEL_-1917_CRLS1	MTG
Fibroblast_Like_Cells	-0.177493	chr6_32625925_DEL_-314	0.939138	HLA-DQB1	-1.23495	0.143725	chr6_32625925_DEL_-314_HLA-DQB1	MTG
Fibroblast_Like_Cells	-0.177493	chr6_32626710_INS_129	0.939138	HLA-DQB1	-1.23495	0.143725	chr6_32626710_INS_129_HLA-DQB1	MTG
Fibroblast_Like_Cells	-0.355789	chr4_714972_INS_219	0.939138	PCGF3	-1.22086	0.291426	chr4_714972_INS_219_PCGF3	MTG
Fibroblast_Like_Cells	-0.121224	chr6_32492189_INS_313	0.939138	HLA-DRB1	-1.21725	0.0995885	chr6_32492189_INS_313_HLA-DRB1	MTG
Fibroblast_Like_Cells	0.865548	chr17_45941681_INS_56	0.939138	MAPT	1.21406	0.712937	chr17_45941681_INS_56_MAPT	MTG
Fibroblast_Like_Cells	-0.365812	chr4_826329_DEL_-79	0.939138	PCGF3	-1.21279	0.301627	chr4_826329_DEL_-79_PCGF3	MTG
Fibroblast_Like_Cells	-0.165827	chr4_1046435_INS_1349	0.939138	DGKQ	-1.21013	0.137033	chr4_1046435_INS_1349_DGKQ	MTG
Fibroblast_Like_Cells	-0.509308	chr4_1411997_INS_60	0.939138	CRIPAK	-1.21008	0.420887	chr4_1411997_INS_60_CRIPAK	MTG
Fibroblast_Like_Cells	0.60656	chr2_95039336_INS_76	0.939138	ZNF514	1.20965	0.501434	chr2_95039336_INS_76_ZNF514	MTG
Fibroblast_Like_Cells	0.252372	chr6_32574933_INS_292	0.939138	HLA-DQB1	1.1982	0.210625	chr6_32574933_INS_292_HLA-DQB1	MTG
Fibroblast_Like_Cells	0.170466	chr1_205981700_DEL_-140	0.939138	RAB7B	1.198	0.142293	chr1_205981700_DEL_-140_RAB7B	MTG
Fibroblast_Like_Cells	-0.263642	chr4_1146816_DEL_-675	0.939138	AC092535.4	-1.19204	0.22117	chr4_1146816_DEL_-675_AC092535.4	MTG
Fibroblast_Like_Cells	0.213574	chr17_46076599_INS_2336	0.939138	KANSL1	1.1914	0.179263	chr17_46076599_INS_2336_KANSL1	MTG
Fibroblast_Like_Cells	-0.395576	chr4_860172_DEL_-57	0.939138	DGKQ	-1.18508	0.333797	chr4_860172_DEL_-57_DGKQ	MTG
Fibroblast_Like_Cells	0.225769	chr4_1330324_INS_110	0.939138	UVSSA	1.18093	0.191179	chr4_1330324_INS_110_UVSSA	MTG
Fibroblast_Like_Cells	-0.197392	chr14_55489789_DEL_-65	0.939138	KTN1	-1.17784	0.167588	chr14_55489789_DEL_-65_KTN1	MTG
Fibroblast_Like_Cells	-0.126677	chr6_32569265_INS_310	0.939138	HLA-DRB5	-1.1766	0.107664	chr6_32569265_INS_310_HLA-DRB5	MTG
Fibroblast_Like_Cells	0.203153	chr17_46099028_DEL_-323	0.939138	KANSL1	1.17658	0.172665	chr17_46099028_DEL_-323_KANSL1	MTG
Fibroblast_Like_Cells	-0.160015	chr17_46811122_DEL_-166	0.939138	NSF	-1.17454	0.136236	chr17_46811122_DEL_-166_NSF	MTG
Fibroblast_Like_Cells	-0.361179	chr4_1334047_INS_57	0.939138	CRIPAK	-1.1709	0.308462	chr4_1334047_INS_57_CRIPAK	MTG
Fibroblast_Like_Cells	0.53491	chr4_747572_INS_114	0.94069	PCGF3	1.1661	0.458718	chr4_747572_INS_114_PCGF3	MTG
Fibroblast_Like_Cells	0.212055	chr4_1020917_DEL_-58	0.94312	GAK	1.15296	0.183923	chr4_1020917_DEL_-58_GAK	MTG
Fibroblast_Like_Cells	-0.192204	chr6_28339872_DEL_-101	0.94312	ZSCAN26	-1.14713	0.167552	chr6_28339872_DEL_-101_ZSCAN26	MTG
Fibroblast_Like_Cells	-0.167862	chr4_999687_DEL_-86	0.94312	DGKQ	-1.14633	0.146434	chr4_999687_DEL_-86_DGKQ	MTG
Fibroblast_Like_Cells	0.205966	chr17_45914207_INS_76	0.94312	MAPT	1.14534	0.17983	chr17_45914207_INS_76_MAPT	MTG
Fibroblast_Like_Cells	-0.299979	chr6_32596352_INS_156	0.94312	HLA-DRB5	-1.14333	0.262373	chr6_32596352_INS_156_HLA-DRB5	MTG
Fibroblast_Like_Cells	-0.381005	chr11_10238500_DEL_-1266	0.94312	AMPD3	-1.1408	0.333981	chr11_10238500_DEL_-1266_AMPD3	MTG
Fibroblast_Like_Cells	0.811593	chr4_932428_DEL_-84	0.94312	TMEM175	1.13728	0.713627	chr4_932428_DEL_-84_TMEM175	MTG
Fibroblast_Like_Cells	0.379008	chr4_1058313_INS_64	0.94312	TMEM175	1.13473	0.334006	chr4_1058313_INS_64_TMEM175	MTG
Fibroblast_Like_Cells	-0.153199	chr6_32529429_INS_297	0.946712	HLA-DRB5	-1.12606	0.136048	chr6_32529429_INS_297_HLA-DRB5	MTG
Fibroblast_Like_Cells	-0.112725	chr6_32556010_DEL_-6105	0.946712	HLA-DRB5	-1.12507	0.100194	chr6_32556010_DEL_-6105_HLA-DRB5	MTG
Fibroblast_Like_Cells	0.461558	chr6_32449157_DEL_-102	0.955122	HLA-DRB5	1.1159	0.41362	chr6_32449157_DEL_-102_HLA-DRB5	MTG
Fibroblast_Like_Cells	0.226446	chr6_32588935_INS_297	0.963871	HLA-DRB5	1.09796	0.206244	chr6_32588935_INS_297_HLA-DRB5	MTG
Fibroblast_Like_Cells	0.261833	chr6_32534383_INS_295	0.963871	HLA-DRB5	1.08702	0.240871	chr6_32534383_INS_295_HLA-DRB5	MTG
Fibroblast_Like_Cells	0.425092	chr4_90113764_DEL_-100	0.963871	CCSER1	1.08301	0.392511	chr4_90113764_DEL_-100_CCSER1	MTG
Fibroblast_Like_Cells	-0.07703	chr6_32515146_INS_193	0.963871	HLA-DRB1	-1.07751	0.0714891	chr6_32515146_INS_193_HLA-DRB1	MTG
Fibroblast_Like_Cells	-0.186536	chr6_32546835_INS_1608	0.963871	HLA-DRB5	-1.06998	0.174336	chr6_32546835_INS_1608_HLA-DRB5	MTG
Fibroblast_Like_Cells	0.491136	chr4_1411940_DEL_-60	0.963871	UVSSA	1.06943	0.459249	chr4_1411940_DEL_-60_UVSSA	MTG
Fibroblast_Like_Cells	-0.17286	chr4_715315_INS_1449	0.963871	PCGF3	-1.05924	0.163192	chr4_715315_INS_1449_PCGF3	MTG
Fibroblast_Like_Cells	-0.338575	chr11_10344521_DEL_-64	0.963871	AMPD3	-1.05583	0.320672	chr11_10344521_DEL_-64_AMPD3	MTG
Fibroblast_Like_Cells	0.263861	chr6_32783244_DEL_-61	0.963871	TAP2	1.05361	0.250436	chr6_32783244_DEL_-61_TAP2	MTG
Fibroblast_Like_Cells	-0.187933	chr4_1397447_DEL_-675	0.963871	CRIPAK	-1.05325	0.178431	chr4_1397447_DEL_-675_CRIPAK	MTG
Fibroblast_Like_Cells	0.194271	chr4_1324644_DEL_-94	0.963871	UVSSA	1.04866	0.185256	chr4_1324644_DEL_-94_UVSSA	MTG
Fibroblast_Like_Cells	0.188656	chr17_46252361_INS_828	0.963871	KANSL1	1.04788	0.180037	chr17_46252361_INS_828_KANSL1	MTG
Fibroblast_Like_Cells	-0.223773	chr6_31243839_DEL_-1500	0.963871	HLA-C	-1.04191	0.214771	chr6_31243839_DEL_-1500_HLA-C	MTG
Fibroblast_Like_Cells	-0.203486	chr6_32617336_DEL_-352	0.963871	HLA-DRB5	-1.03909	0.195832	chr6_32617336_DEL_-352_HLA-DRB5	MTG
Fibroblast_Like_Cells	0.362878	chr4_1395000_DEL_-186	0.963871	UVSSA	1.03561	0.3504	chr4_1395000_DEL_-186_UVSSA	MTG
Fibroblast_Like_Cells	0.209909	chr6_32590727_INS_1114	0.963871	HLA-DQA1	1.02797	0.204198	chr6_32590727_INS_1114_HLA-DQA1	MTG
Fibroblast_Like_Cells	-0.521078	chr4_708007_INS_361	0.963871	PCGF3	-1.01996	0.51088	chr4_708007_INS_361_PCGF3	MTG
Fibroblast_Like_Cells	-0.204205	chr6_32622048_INS_332	0.963871	HLA-DQB1	-1.01199	0.201785	chr6_32622048_INS_332_HLA-DQB1	MTG
Fibroblast_Like_Cells	0.0856995	chr6_32571260_INS_5330	0.963871	HLA-DRB1	1.01136	0.0847372	chr6_32571260_INS_5330_HLA-DRB1	MTG
Fibroblast_Like_Cells	-0.254745	chr6_32536253_INS_312	0.963871	HLA-DQA1	-1.01094	0.251989	chr6_32536253_INS_312_HLA-DQA1	MTG
Fibroblast_Like_Cells	0.0967656	chr6_32645668_INS_417	0.963871	HLA-DQB1	1.01008	0.0958003	chr6_32645668_INS_417_HLA-DQB1	MTG
Fibroblast_Like_Cells	-0.185835	chr4_968200_INS_113	0.963871	DGKQ	-1.00926	0.18413	chr4_968200_INS_113_DGKQ	MTG
Fibroblast_Like_Cells	0.186289	chr4_1295951_DEL_-201	0.963871	UVSSA	1.00509	0.185346	chr4_1295951_DEL_-201_UVSSA	MTG
Fibroblast_Like_Cells	0.184917	chr6_32667888_INS_1006	0.963871	HLA-DQB1	1	0.184917	chr6_32667888_INS_1006_HLA-DQB1	MTG
Fibroblast_Like_Cells	-0.584767	chr4_1414307_INS_91	0.963871	CRIPAK	-0.996515	0.586812	chr4_1414307_INS_91_CRIPAK	MTG
Fibroblast_Like_Cells	0.13773	chr4_75861615_INS_336	0.963871	NAAA	0.994447	0.138499	chr4_75861615_INS_336_NAAA	MTG
Fibroblast_Like_Cells	-0.324391	chr4_725522_INS_84	0.963871	PCGF3	-0.990172	0.32761	chr4_725522_INS_84_PCGF3	MTG
Fibroblast_Like_Cells	-0.206836	chr4_1095214_DEL_-1298	0.963871	AC092535.4	-0.976684	0.211774	chr4_1095214_DEL_-1298_AC092535.4	MTG
Fibroblast_Like_Cells	-0.69815	chr4_15662168_INS_99	0.963871	FAM200B	-0.976529	0.71493	chr4_15662168_INS_99_FAM200B	MTG
Fibroblast_Like_Cells	0.176136	chr6_32624628_DEL_-127	0.963871	HLA-DQB1	0.971432	0.181316	chr6_32624628_DEL_-127_HLA-DQB1	MTG
Fibroblast_Like_Cells	-0.0967936	chr6_32488927_INS_443	0.963871	HLA-DRB1	-0.958044	0.101032	chr6_32488927_INS_443_HLA-DRB1	MTG
Fibroblast_Like_Cells	-0.167003	chr6_32546835_INS_1608	0.963871	HLA-DQA1	-0.956756	0.174551	chr6_32546835_INS_1608_HLA-DQA1	MTG
Fibroblast_Like_Cells	-0.179148	chr6_31282450_INS_292	0.963871	HLA-C	-0.954684	0.187652	chr6_31282450_INS_292_HLA-C	MTG
Fibroblast_Like_Cells	0.170827	chr4_789911_DEL_-154	0.963871	GAK	0.95425	0.179017	chr4_789911_DEL_-154_GAK	MTG
Fibroblast_Like_Cells	-0.201549	chr6_32574933_INS_292	0.963871	HLA-DRB5	-0.954215	0.21122	chr6_32574933_INS_292_HLA-DRB5	MTG
Fibroblast_Like_Cells	-0.169292	chr6_32673492_INS_162	0.963871	HLA-DRB1	-0.947705	0.178634	chr6_32673492_INS_162_HLA-DRB1	MTG
Fibroblast_Like_Cells	-0.200282	chr4_1095214_DEL_-1298	0.963871	RNF212	-0.945432	0.211842	chr4_1095214_DEL_-1298_RNF212	MTG
Fibroblast_Like_Cells	0.315112	chr6_31307018_DEL_-134	0.963871	HLA-C	0.941401	0.334726	chr6_31307018_DEL_-134_HLA-C	MTG
Fibroblast_Like_Cells	0.213582	chr4_76072657_INS_315	0.963871	SCARB2	0.934246	0.228615	chr4_76072657_INS_315_SCARB2	MTG
Fibroblast_Like_Cells	0.171889	chr4_1020917_DEL_-58	0.963871	RNF212	0.932268	0.184378	chr4_1020917_DEL_-58_RNF212	MTG
Fibroblast_Like_Cells	-0.0927099	chr6_32492189_INS_313	0.963871	HLA-DRB5	-0.927833	0.0999209	chr6_32492189_INS_313_HLA-DRB5	MTG
Fibroblast_Like_Cells	-0.39001	chr4_952483_INS_77	0.963871	TMEM175	-0.923602	0.42227	chr4_952483_INS_77_TMEM175	MTG
Fibroblast_Like_Cells	0.181046	chr6_32617336_DEL_-352	0.963871	HLA-DQB1	0.923369	0.196071	chr6_32617336_DEL_-352_HLA-DQB1	MTG
Fibroblast_Like_Cells	0.165216	chr16_19219107_DEL_-352	0.963871	SYT17	0.92261	0.179074	chr16_19219107_DEL_-352_SYT17	MTG
Fibroblast_Like_Cells	-0.152787	chr4_1357015_INS_410	0.963871	CRIPAK	-0.911549	0.167613	chr4_1357015_INS_410_CRIPAK	MTG
Fibroblast_Like_Cells	0.417589	chr16_28568820_INS_175	0.963871	SULT1A1	0.907725	0.46004	chr16_28568820_INS_175_SULT1A1	MTG
Fibroblast_Like_Cells	0.157185	chr17_46099028_DEL_-323	0.963871	MAPT	0.907614	0.173185	chr17_46099028_DEL_-323_MAPT	MTG
Fibroblast_Like_Cells	-0.120384	chr17_46238115_INS_230	0.963871	ARL17B	-0.906478	0.132804	chr17_46238115_INS_230_ARL17B	MTG
Fibroblast_Like_Cells	-0.531813	chr6_31571712_INS_145	0.963871	BAG6	-0.905431	0.587359	chr6_31571712_INS_145_BAG6	MTG
Fibroblast_Like_Cells	-0.646618	chr6_27979530_INS_131	0.963871	ZSCAN16-AS1	-0.903784	0.715456	chr6_27979530_INS_131_ZSCAN16-AS1	MTG
Fibroblast_Like_Cells	-0.252971	chr4_869484_DEL_-71	0.963871	PCGF3	-0.897245	0.281942	chr4_869484_DEL_-71_PCGF3	MTG
Fibroblast_Like_Cells	0.159515	chr17_46009357_DEL_-238	0.963871	MAPT	0.892938	0.17864	chr17_46009357_DEL_-238_MAPT	MTG
Fibroblast_Like_Cells	0.159219	chr17_46009357_DEL_-238	0.963871	KANSL1	0.891269	0.178643	chr17_46009357_DEL_-238_KANSL1	MTG
Fibroblast_Like_Cells	0.329077	chr4_893134_INS_81	0.963871	GAK	0.88928	0.370049	chr4_893134_INS_81_GAK	MTG
Fibroblast_Like_Cells	-0.244833	chr7_66723697_DEL_-134	0.963871	RABGEF1	-0.888589	0.275531	chr7_66723697_DEL_-134_RABGEF1	MTG
Fibroblast_Like_Cells	-0.453581	chr6_31196035_DEL_-160	0.963871	HLA-C	-0.88663	0.511579	chr6_31196035_DEL_-160_HLA-C	MTG
Fibroblast_Like_Cells	0.0630304	chr6_32505675_INS_512	0.963871	HLA-DRB1	0.883896	0.0713098	chr6_32505675_INS_512_HLA-DRB1	MTG
Fibroblast_Like_Cells	-0.0749826	chr6_32571260_INS_5330	0.963871	HLA-DQA1	-0.883733	0.0848475	chr6_32571260_INS_5330_HLA-DQA1	MTG
Fibroblast_Like_Cells	0.0920771	chr19_2418916_INS_845	0.963871	LSM7	0.883147	0.10426	chr19_2418916_INS_845_LSM7	MTG
Fibroblast_Like_Cells	0.216963	chr4_846496_INS_51	0.963871	GAK	0.883098	0.245684	chr4_846496_INS_51_GAK	MTG
Fibroblast_Like_Cells	0.371122	chr17_44243201_INS_331	0.963871	ASB16-AS1	0.878488	0.422455	chr17_44243201_INS_331_ASB16-AS1	MTG
Fibroblast_Like_Cells	0.143185	chr7_23231839_DEL_-86	0.963871	GPNMB	0.875599	0.163528	chr7_23231839_DEL_-86_GPNMB	MTG
Fibroblast_Like_Cells	-0.13194	chr4_713221_DEL_-125	0.963871	PCGF3	-0.865194	0.152498	chr4_713221_DEL_-125_PCGF3	MTG
Fibroblast_Like_Cells	0.185221	chr19_2332999_DEL_-121	0.963871	LSM7	0.865064	0.214112	chr19_2332999_DEL_-121_LSM7	MTG
Fibroblast_Like_Cells	0.288702	chr16_31105142_INS_147	0.963871	STX4	0.861834	0.334985	chr16_31105142_INS_147_STX4	MTG
Fibroblast_Like_Cells	-0.250401	chr4_15859578_DEL_-666	0.963871	CD38	-0.855734	0.292615	chr4_15859578_DEL_-666_CD38	MTG
Fibroblast_Like_Cells	0.116373	chr6_32529429_INS_297	0.963871	HLA-DQA1	0.852897	0.136444	chr6_32529429_INS_297_HLA-DQA1	MTG
Fibroblast_Like_Cells	-0.162268	chr4_746037_DEL_-1024	0.963871	PCGF3	-0.852147	0.190422	chr4_746037_DEL_-1024_PCGF3	MTG
Fibroblast_Like_Cells	-0.383407	chr4_999688_INS_86	0.963871	TMEM175	-0.84779	0.452242	chr4_999688_INS_86_TMEM175	MTG
Fibroblast_Like_Cells	-0.113619	chr6_32675682_INS_968	0.963871	HLA-DQA1	-0.845062	0.134451	chr6_32675682_INS_968_HLA-DQA1	MTG
Fibroblast_Like_Cells	-0.113619	chr6_32677366_DEL_-254	0.963871	HLA-DQA1	-0.845062	0.134451	chr6_32677366_DEL_-254_HLA-DQA1	MTG
Fibroblast_Like_Cells	-0.113619	chr6_32680265_INS_972	0.963871	HLA-DQA1	-0.845062	0.134451	chr6_32680265_INS_972_HLA-DQA1	MTG
Fibroblast_Like_Cells	0.134936	chr6_32544885_DEL_-351	0.963871	HLA-DQA1	0.844931	0.159701	chr6_32544885_DEL_-351_HLA-DQA1	MTG
Fibroblast_Like_Cells	0.123837	chr4_744926_DEL_-1026	0.963871	PCGF3	0.844403	0.146656	chr4_744926_DEL_-1026_PCGF3	MTG
Fibroblast_Like_Cells	-0.175927	chr4_1026083_INS_205	0.963871	RNF212	-0.844359	0.208356	chr4_1026083_INS_205_RNF212	MTG
Fibroblast_Like_Cells	-0.130815	chr6_32708797_DEL_-452	0.963871	HLA-DQA1	-0.837906	0.156121	chr6_32708797_DEL_-452_HLA-DQA1	MTG
Fibroblast_Like_Cells	0.168597	chr12_123521586_DEL_-108	0.963871	DDX55	0.837864	0.201222	chr12_123521586_DEL_-108_DDX55	MTG
Fibroblast_Like_Cells	-0.428261	chr2_134792991_DEL_-370	0.963871	CCNT2-AS1	-0.836749	0.511816	chr2_134792991_DEL_-370_CCNT2-AS1	MTG
Fibroblast_Like_Cells	-0.189992	chr6_32709812_DEL_-64	0.963871	HLA-DQB1	-0.832091	0.228331	chr6_32709812_DEL_-64_HLA-DQB1	MTG
Fibroblast_Like_Cells	0.153612	chr6_32449218_INS_102	0.963871	HLA-DRB5	0.831738	0.184687	chr6_32449218_INS_102_HLA-DRB5	MTG
Fibroblast_Like_Cells	0.175615	chr6_32474782_INV_56198	0.963871	HLA-DRB5	0.831036	0.21132	chr6_32474782_INV_56198_HLA-DRB5	MTG
Fibroblast_Like_Cells	-0.172471	chr4_75877023_INS_50	0.963871	NAAA	-0.829948	0.20781	chr4_75877023_INS_50_NAAA	MTG
Fibroblast_Like_Cells	-0.1529	chr4_968200_INS_113	0.963871	GAK	-0.828912	0.184459	chr4_968200_INS_113_GAK	MTG
Fibroblast_Like_Cells	0.172004	chr4_1026083_INS_205	0.963871	DGKQ	0.825389	0.208391	chr4_1026083_INS_205_DGKQ	MTG
Fibroblast_Like_Cells	-0.0876375	chr6_32645666_INS_3500	0.963871	HLA-DQA1	-0.824507	0.106291	chr6_32645666_INS_3500_HLA-DQA1	MTG
Fibroblast_Like_Cells	0.171606	chr4_1026083_INS_205	0.963871	TMEM175	0.823466	0.208395	chr4_1026083_INS_205_TMEM175	MTG
Fibroblast_Like_Cells	-0.346982	chr4_939352_DEL_-135	0.963871	GAK	-0.820912	0.422678	chr4_939352_DEL_-135_GAK	MTG
Fibroblast_Like_Cells	0.117384	chr4_1070461_DEL_-106	0.963871	RNF212	0.817997	0.143502	chr4_1070461_DEL_-106_RNF212	MTG
Fibroblast_Like_Cells	-0.58501	chr17_45941681_INS_56	0.963871	KANSL1	-0.817016	0.716032	chr17_45941681_INS_56_KANSL1	MTG
Fibroblast_Like_Cells	0.0992737	chr12_123452794_INS_350	0.963871	RILPL2	0.813878	0.121976	chr12_123452794_INS_350_RILPL2	MTG
Fibroblast_Like_Cells	0.120049	chr4_1397446_INS_900	0.963871	CRIPAK	0.807886	0.148597	chr4_1397446_INS_900_CRIPAK	MTG
Fibroblast_Like_Cells	0.143674	chr4_679261_INS_113	0.963871	PCGF3	0.807434	0.177939	chr4_679261_INS_113_PCGF3	MTG
Fibroblast_Like_Cells	-0.298694	chr4_706587_INS_191	0.963871	PCGF3	-0.806565	0.370329	chr4_706587_INS_191_PCGF3	MTG
Fibroblast_Like_Cells	-0.298694	chr4_714971_DEL_-1267	0.963871	PCGF3	-0.806565	0.370329	chr4_714971_DEL_-1267_PCGF3	MTG
Fibroblast_Like_Cells	0.139565	chr17_45969567_DEL_-103	0.963871	MAPT	0.804206	0.173544	chr17_45969567_DEL_-103_MAPT	MTG
Fibroblast_Like_Cells	0.151554	chr1_205985738_INS_189	0.963871	RAB7B	0.803452	0.188628	chr1_205985738_INS_189_RAB7B	MTG
Fibroblast_Like_Cells	0.117989	chr4_999687_DEL_-86	0.963871	RNF212	0.802857	0.146962	chr4_999687_DEL_-86_RNF212	MTG
Fibroblast_Like_Cells	0.148037	chr6_32740204_INS_323	0.963871	TAP2	0.797244	0.185686	chr6_32740204_INS_323_TAP2	MTG
Fibroblast_Like_Cells	0.147922	chr6_32740204_INS_323	0.963871	HLA-DQA1	0.796622	0.185687	chr6_32740204_INS_323_HLA-DQA1	MTG
Fibroblast_Like_Cells	0.133934	chr17_78397290_INS_104	0.963871	PGS1	0.796434	0.168167	chr17_78397290_INS_104_PGS1	MTG
Fibroblast_Like_Cells	0.366608	chr6_32587400_INS_345	0.963871	HLA-DRB5	0.796088	0.460512	chr6_32587400_INS_345_HLA-DRB5	MTG
Fibroblast_Like_Cells	-0.0894418	chr6_32518017_INS_408	0.963871	HLA-DRB1	-0.794573	0.112566	chr6_32518017_INS_408_HLA-DRB1	MTG
Fibroblast_Like_Cells	-0.110922	chr7_66565597_INV_228084	0.967127	RABGEF1	-0.789378	0.140518	chr7_66565597_INV_228084_RABGEF1	MTG
Fibroblast_Like_Cells	0.149411	chr4_1330324_INS_110	0.96741	CRIPAK	0.778218	0.191991	chr4_1330324_INS_110_CRIPAK	MTG
Fibroblast_Like_Cells	-0.149942	chr6_32696464_INS_57	0.96741	HLA-DQA1	-0.775302	0.193398	chr6_32696464_INS_57_HLA-DQA1	MTG
Fibroblast_Like_Cells	-0.272156	chr4_1037460_DEL_-80	0.96741	RNF212	-0.774727	0.351292	chr4_1037460_DEL_-80_RNF212	MTG
Fibroblast_Like_Cells	-0.13816	chr4_1426687_INS_2199	0.96741	UVSSA	-0.771641	0.179047	chr4_1426687_INS_2199_UVSSA	MTG
Fibroblast_Like_Cells	-0.0780765	chr6_32486084_INS_133	0.96741	HLA-DRB5	-0.767728	0.101698	chr6_32486084_INS_133_HLA-DRB5	MTG
Fibroblast_Like_Cells	-0.266338	chr4_884955_INS_69	0.96741	DGKQ	-0.758062	0.351341	chr4_884955_INS_69_DGKQ	MTG
Fibroblast_Like_Cells	-0.15637	chr6_32588935_INS_297	0.96741	HLA-DRB1	-0.755595	0.206949	chr6_32588935_INS_297_HLA-DRB1	MTG
Fibroblast_Like_Cells	-0.112491	chr17_46231903_INV_45106	0.96741	KANSL1	-0.75124	0.149741	chr17_46231903_INV_45106_KANSL1	MTG
Fibroblast_Like_Cells	-0.537196	chr4_15662168_INS_99	0.96741	FBXL5	-0.749813	0.71644	chr4_15662168_INS_99_FBXL5	MTG
Fibroblast_Like_Cells	0.224464	chr6_32642364_INS_51	0.96741	HLA-DRB1	0.749501	0.299485	chr6_32642364_INS_51_HLA-DRB1	MTG
Fibroblast_Like_Cells	0.147951	chr4_1372768_INS_323	0.96741	UVSSA	0.74767	0.197883	chr4_1372768_INS_323_UVSSA	MTG
Fibroblast_Like_Cells	-0.262631	chr4_1395000_DEL_-186	0.96741	CRIPAK	-0.747446	0.351371	chr4_1395000_DEL_-186_CRIPAK	MTG
Fibroblast_Like_Cells	-0.171046	chr4_872917_INS_88	0.96741	TMEM175	-0.740841	0.230881	chr4_872917_INS_88_TMEM175	MTG
Fibroblast_Like_Cells	-0.110072	chr4_1398179_INS_1351	0.96741	CRIPAK	-0.74067	0.148611	chr4_1398179_INS_1351_CRIPAK	MTG
Fibroblast_Like_Cells	-0.109529	chr6_32547134_DEL_-1352	0.96741	HLA-DRB5	-0.73561	0.148896	chr6_32547134_DEL_-1352_HLA-DRB5	MTG
Fibroblast_Like_Cells	-0.102109	chr4_1054723_DEL_-561	0.96741	TMEM175	-0.733962	0.13912	chr4_1054723_DEL_-561_TMEM175	MTG
Fibroblast_Like_Cells	0.132597	chr6_32594178_DEL_-2653	0.96741	HLA-DQB1	0.729557	0.181751	chr6_32594178_DEL_-2653_HLA-DQB1	MTG
Fibroblast_Like_Cells	-0.302756	chr4_1147757_INS_721	0.96741	AC092535.4	-0.72916	0.415212	chr4_1147757_INS_721_AC092535.4	MTG
Fibroblast_Like_Cells	-0.180754	chr14_54880629_DEL_-144	0.96741	GCH1	-0.728108	0.248252	chr14_54880629_DEL_-144_GCH1	MTG
Fibroblast_Like_Cells	-0.243912	chr6_32587397_INS_2686	0.96741	HLA-DRB5	-0.727289	0.335372	chr6_32587397_INS_2686_HLA-DRB5	MTG
Fibroblast_Like_Cells	0.307413	chr4_1317174_INS_1205	0.96741	UVSSA	0.726727	0.423011	chr4_1317174_INS_1205_UVSSA	MTG
Fibroblast_Like_Cells	-0.106577	chr4_999687_DEL_-86	0.96741	GAK	-0.724736	0.147057	chr4_999687_DEL_-86_GAK	MTG
Fibroblast_Like_Cells	0.175691	chr19_2247129_INS_79	0.96741	LSM7	0.712917	0.24644	chr19_2247129_INS_79_LSM7	MTG
Fibroblast_Like_Cells	0.0991405	chr4_1054723_DEL_-561	0.96741	RNF212	0.712507	0.139143	chr4_1054723_DEL_-561_RNF212	MTG
Fibroblast_Like_Cells	-0.199568	chr4_869484_DEL_-71	0.96741	TMEM175	-0.706667	0.282408	chr4_869484_DEL_-71_TMEM175	MTG
Fibroblast_Like_Cells	-0.144156	chr4_1095334_DEL_-118	0.96741	RNF212	-0.705085	0.204452	chr4_1095334_DEL_-118_RNF212	MTG
Fibroblast_Like_Cells	-0.29645	chr10_119953464_DEL_-87	0.96741	SEC23IP	-0.700668	0.423096	chr10_119953464_DEL_-87_SEC23IP	MTG
Fibroblast_Like_Cells	0.102492	chr6_32675283_DEL_-4901	0.96741	HLA-DRB1	0.700564	0.146299	chr6_32675283_DEL_-4901_HLA-DRB1	MTG
Fibroblast_Like_Cells	0.159525	chr6_28054702_INS_266	0.96741	ZSCAN16-AS1	0.700208	0.227826	chr6_28054702_INS_266_ZSCAN16-AS1	MTG
Fibroblast_Like_Cells	0.0663923	chr6_32482948_INS_3654	0.96741	HLA-DRB1	0.698829	0.0950051	chr6_32482948_INS_3654_HLA-DRB1	MTG
Fibroblast_Like_Cells	-0.208752	chr6_32642364_INS_51	0.96741	HLA-DQB1	-0.69675	0.299609	chr6_32642364_INS_51_HLA-DQB1	MTG
Fibroblast_Like_Cells	0.122998	chr17_46076599_INS_2336	0.96741	MAPT	0.682623	0.180185	chr17_46076599_INS_2336_MAPT	MTG
Fibroblast_Like_Cells	0.126864	chr4_1295951_DEL_-201	0.96741	CRIPAK	0.682465	0.18589	chr4_1295951_DEL_-201_CRIPAK	MTG
Fibroblast_Like_Cells	0.189394	chr6_28258614_INS_164	0.96741	ZSCAN31	0.679216	0.278842	chr6_28258614_INS_164_ZSCAN31	MTG
Fibroblast_Like_Cells	0.311688	chr10_119864584_INS_505	0.96741	SEC23IP	0.676185	0.460951	chr10_119864584_INS_505_SEC23IP	MTG
Fibroblast_Like_Cells	0.0897649	chr17_46238115_INS_230	0.96741	KANSL1	0.674586	0.133067	chr17_46238115_INS_230_KANSL1	MTG
Fibroblast_Like_Cells	-0.0971083	chr6_32625925_DEL_-314	0.96741	HLA-DRB1	-0.671764	0.144557	chr6_32625925_DEL_-314_HLA-DRB1	MTG
Fibroblast_Like_Cells	-0.0971083	chr6_32626710_INS_129	0.96741	HLA-DRB1	-0.671764	0.144557	chr6_32626710_INS_129_HLA-DRB1	MTG
Fibroblast_Like_Cells	0.213862	chr10_119953651_INS_314	0.96741	SEC23IP	0.664503	0.321837	chr10_119953651_INS_314_SEC23IP	MTG
Fibroblast_Like_Cells	0.198368	chr6_28044345_DEL_-62	0.96741	ZKSCAN8	0.661922	0.299685	chr6_28044345_DEL_-62_ZKSCAN8	MTG
Fibroblast_Like_Cells	-0.193969	chr4_758648_DEL_-1477	0.96741	PCGF3	-0.661828	0.29308	chr4_758648_DEL_-1477_PCGF3	MTG
Fibroblast_Like_Cells	-0.337909	chr4_1007607_INS_74	0.96741	RNF212	-0.65927	0.512551	chr4_1007607_INS_74_RNF212	MTG
Fibroblast_Like_Cells	0.277489	chr4_1411997_INS_60	0.96741	UVSSA	0.655638	0.423236	chr4_1411997_INS_60_UVSSA	MTG
Fibroblast_Like_Cells	-0.0975031	chr4_736850_DEL_-51	0.96741	PCGF3	-0.655059	0.148846	chr4_736850_DEL_-51_PCGF3	MTG
Fibroblast_Like_Cells	-0.100798	chr4_1333727_DEL_-139	0.96741	CRIPAK	-0.654607	0.153982	chr4_1333727_DEL_-139_CRIPAK	MTG
Fibroblast_Like_Cells	0.092481	chr4_869150_INS_112	0.96741	PCGF3	0.653932	0.141423	chr4_869150_INS_112_PCGF3	MTG
Fibroblast_Like_Cells	0.11448	chr17_44181120_INS_257	0.96741	ASB16-AS1	0.653811	0.175096	chr17_44181120_INS_257_ASB16-AS1	MTG
Fibroblast_Like_Cells	0.117241	chr4_927270_DEL_-74	0.96741	GAK	0.651975	0.179824	chr4_927270_DEL_-74_GAK	MTG
Fibroblast_Like_Cells	-0.116423	chr3_48330824_INS_327	0.96741	ZNF589	-0.651284	0.178759	chr3_48330824_INS_327_ZNF589	MTG
Fibroblast_Like_Cells	-0.104118	chr6_32544885_DEL_-351	0.96741	HLA-DRB5	-0.650936	0.159952	chr6_32544885_DEL_-351_HLA-DRB5	MTG
Fibroblast_Like_Cells	-0.0835663	chr6_31324254_DEL_-1778	0.96741	HLA-C	-0.649849	0.128593	chr6_31324254_DEL_-1778_HLA-C	MTG
Fibroblast_Like_Cells	0.0991923	chr4_904216_DEL_-90	0.96741	TMEM175	0.649625	0.152692	chr4_904216_DEL_-90_TMEM175	MTG
Fibroblast_Like_Cells	0.129376	chr6_32690163_INS_315	0.96741	HLA-DQB1	0.642362	0.201407	chr6_32690163_INS_315_HLA-DQB1	MTG
Fibroblast_Like_Cells	0.126033	chr6_32520785_INS_314	0.96741	HLA-DRB1	0.631591	0.199549	chr6_32520785_INS_314_HLA-DRB1	MTG
Fibroblast_Like_Cells	-0.159411	chr4_831905_INS_213	0.96741	PCGF3	-0.621003	0.2567	chr4_831905_INS_213_PCGF3	MTG
Fibroblast_Like_Cells	0.128806	chr4_1026083_INS_205	0.96741	GAK	0.617093	0.20873	chr4_1026083_INS_205_GAK	MTG
Fibroblast_Like_Cells	-0.282421	chr6_32587400_INS_345	0.96741	HLA-DQB1	-0.612419	0.461156	chr6_32587400_INS_345_HLA-DQB1	MTG
Fibroblast_Like_Cells	0.0896115	chr11_10271181_DEL_-1106	0.96741	AMPD3	0.612208	0.146374	chr11_10271181_DEL_-1106_AMPD3	MTG
Fibroblast_Like_Cells	0.0909126	chr4_1397446_INS_900	0.96741	UVSSA	0.610883	0.148822	chr4_1397446_INS_900_UVSSA	MTG
Fibroblast_Like_Cells	-0.0682356	chr6_32518017_INS_408	0.96741	HLA-DRB5	-0.605317	0.112727	chr6_32518017_INS_408_HLA-DRB5	MTG
Fibroblast_Like_Cells	-0.255449	chr4_939352_DEL_-135	0.96741	TMEM175	-0.603347	0.423387	chr4_939352_DEL_-135_TMEM175	MTG
Fibroblast_Like_Cells	-0.111318	chr4_1020917_DEL_-58	0.96741	DGKQ	-0.602102	0.184883	chr4_1020917_DEL_-58_DGKQ	MTG
Fibroblast_Like_Cells	-0.107788	chr6_32673492_INS_162	0.96741	HLA-DQA1	-0.601656	0.179152	chr6_32673492_INS_162_HLA-DQA1	MTG
Fibroblast_Like_Cells	-0.30207	chr4_1007606_DEL_-74	0.96741	RNF212	-0.598841	0.504423	chr4_1007606_DEL_-74_RNF212	MTG
Fibroblast_Like_Cells	-0.222078	chr4_713314_INS_69	0.96741	PCGF3	-0.598733	0.370914	chr4_713314_INS_69_PCGF3	MTG
Fibroblast_Like_Cells	-0.116949	chr6_32514873_INV_276	0.96741	HLA-DRB1	-0.597776	0.19564	chr6_32514873_INV_276_HLA-DRB1	MTG
Fibroblast_Like_Cells	0.173094	chr6_27917742_INS_313	0.96741	ZSCAN16-AS1	0.595408	0.290715	chr6_27917742_INS_313_ZSCAN16-AS1	MTG
Fibroblast_Like_Cells	-0.0691365	chr6_32538449_DEL_-312	0.96741	HLA-DRB1	-0.595217	0.116153	chr6_32538449_DEL_-312_HLA-DRB1	MTG
Fibroblast_Like_Cells	-0.0924126	chr4_721729_DEL_-52	0.96741	PCGF3	-0.591337	0.156277	chr4_721729_DEL_-52_PCGF3	MTG
Fibroblast_Like_Cells	0.0899008	chr6_32543512_DEL_-246	0.96741	HLA-DQA1	0.589115	0.152603	chr6_32543512_DEL_-246_HLA-DQA1	MTG
Fibroblast_Like_Cells	-0.115751	chr6_32523172_INS_584	0.96741	HLA-DRB5	-0.588743	0.196608	chr6_32523172_INS_584_HLA-DRB5	MTG
Fibroblast_Like_Cells	0.0873678	chr4_717038_DEL_-129	0.96741	PCGF3	0.584763	0.149407	chr4_717038_DEL_-129_PCGF3	MTG
Fibroblast_Like_Cells	-0.133145	chr6_28054702_INS_266	0.96741	ZKSCAN8	-0.583943	0.22801	chr6_28054702_INS_266_ZKSCAN8	MTG
Fibroblast_Like_Cells	0.147688	chr6_32536253_INS_312	0.96741	HLA-DRB1	0.58394	0.252917	chr6_32536253_INS_312_HLA-DRB1	MTG
Fibroblast_Like_Cells	-0.0676143	chr6_32538449_DEL_-312	0.96741	HLA-DQA1	-0.582063	0.116163	chr6_32538449_DEL_-312_HLA-DQA1	MTG
Fibroblast_Like_Cells	-0.114058	chr6_32523172_INS_584	0.96741	HLA-DRB1	-0.580098	0.196618	chr6_32523172_INS_584_HLA-DRB1	MTG
Fibroblast_Like_Cells	-0.100539	chr12_122853421_DEL_-124	0.96741	HIP1R	-0.577241	0.174172	chr12_122853421_DEL_-124_HIP1R	MTG
Fibroblast_Like_Cells	0.295083	chr6_28147165_INS_329	0.96741	ZSCAN16-AS1	0.575393	0.512838	chr6_28147165_INS_329_ZSCAN16-AS1	MTG
Fibroblast_Like_Cells	0.089396	chr6_32541328_INS_342	0.96741	HLA-DRB1	0.574919	0.155493	chr6_32541328_INS_342_HLA-DRB1	MTG
Fibroblast_Like_Cells	0.180993	chr17_46210500_INS_72	0.96741	ARL17B	0.574212	0.315201	chr17_46210500_INS_72_ARL17B	MTG
Fibroblast_Like_Cells	0.161569	chr4_869484_DEL_-71	0.96741	GAK	0.571578	0.282672	chr4_869484_DEL_-71_GAK	MTG
Fibroblast_Like_Cells	-0.0814871	chr19_2281325_INS_129	0.96741	LSM7	-0.569752	0.143022	chr19_2281325_INS_129_LSM7	MTG
Fibroblast_Like_Cells	-0.288586	chr4_1007607_INS_74	0.96741	GAK	-0.56268	0.512878	chr4_1007607_INS_74_GAK	MTG
Fibroblast_Like_Cells	-0.111605	chr6_32520785_INS_314	0.96741	HLA-DRB5	-0.559026	0.199642	chr6_32520785_INS_314_HLA-DRB5	MTG
Fibroblast_Like_Cells	-0.401016	chr4_1295952_INS_201	0.96741	CRIPAK	-0.558979	0.717408	chr4_1295952_INS_201_CRIPAK	MTG
Fibroblast_Like_Cells	-0.109598	chr6_32474505_INV_8443	0.96741	HLA-DRB5	-0.555851	0.197172	chr6_32474505_INV_8443_HLA-DRB5	MTG
Fibroblast_Like_Cells	0.0999557	chr4_927270_DEL_-74	0.96741	DGKQ	0.555503	0.179937	chr4_927270_DEL_-74_DGKQ	MTG
Fibroblast_Like_Cells	-0.327134	chr4_716526_INS_533	0.96741	PCGF3	-0.555421	0.588984	chr4_716526_INS_533_PCGF3	MTG
Fibroblast_Like_Cells	0.102438	chr4_1020917_DEL_-58	0.96741	TMEM175	0.553903	0.184938	chr4_1020917_DEL_-58_TMEM175	MTG
Fibroblast_Like_Cells	0.159833	chr6_28349091_DEL_-79	0.96741	ZSCAN31	0.549639	0.290797	chr6_28349091_DEL_-79_ZSCAN31	MTG
Fibroblast_Like_Cells	-0.0840192	chr4_1283682_INS_140	0.96741	UVSSA	-0.545461	0.154033	chr4_1283682_INS_140_UVSSA	MTG
Fibroblast_Like_Cells	-0.0796918	chr6_32675283_DEL_-4901	0.96741	HLA-DQA1	-0.544145	0.146453	chr6_32675283_DEL_-4901_HLA-DQA1	MTG
Fibroblast_Like_Cells	0.278554	chr4_1007607_INS_74	0.96741	TMEM175	0.543055	0.512938	chr4_1007607_INS_74_TMEM175	MTG
Fibroblast_Like_Cells	-0.170859	chr4_731761_DEL_-502	0.96741	PCGF3	-0.541956	0.315263	chr4_731761_DEL_-502_PCGF3	MTG
Fibroblast_Like_Cells	0.142611	chr6_32596352_INS_156	0.96741	HLA-DQA1	0.540581	0.263812	chr6_32596352_INS_156_HLA-DQA1	MTG
Fibroblast_Like_Cells	-0.088492	chr6_32671026_INS_269	0.96741	HLA-DQA1	-0.532096	0.166308	chr6_32671026_INS_269_HLA-DQA1	MTG
Fibroblast_Like_Cells	0.114186	chr4_758669_INS_106	0.96741	PCGF3	0.531961	0.214651	chr4_758669_INS_106_PCGF3	MTG
Fibroblast_Like_Cells	-0.225319	chr4_952483_INS_77	0.96741	GAK	-0.531949	0.423572	chr4_952483_INS_77_GAK	MTG
Fibroblast_Like_Cells	-0.272664	chr6_31196035_DEL_-160	0.96741	HCG27	-0.531537	0.512973	chr6_31196035_DEL_-160_HCG27	MTG
Fibroblast_Like_Cells	0.0809543	chr6_32543512_DEL_-246	0.96741	HLA-DRB1	0.5303	0.152658	chr6_32543512_DEL_-246_HLA-DRB1	MTG
Fibroblast_Like_Cells	-0.0499731	chr6_32584975_INS_2040	0.96741	HLA-DQA1	-0.530235	0.0942472	chr6_32584975_INS_2040_HLA-DQA1	MTG
Fibroblast_Like_Cells	0.0881448	chr6_32671026_INS_269	0.96741	HLA-DQB1	0.530002	0.16631	chr6_32671026_INS_269_HLA-DQB1	MTG
Fibroblast_Like_Cells	0.0531991	chr6_32556010_DEL_-6105	0.96741	HLA-DQA1	0.528146	0.100728	chr6_32556010_DEL_-6105_HLA-DQA1	MTG
Fibroblast_Like_Cells	0.131824	chr6_32676200_DEL_-342	0.96741	HLA-DQA1	0.527513	0.249898	chr6_32676200_DEL_-342_HLA-DQA1	MTG
Fibroblast_Like_Cells	-0.0939528	chr6_31316803_INS_84	0.96741	HLA-C	-0.526585	0.178419	chr6_31316803_INS_84_HLA-C	MTG
Fibroblast_Like_Cells	0.175532	chr16_31105142_INS_147	0.96741	ZNF668	0.52267	0.335837	chr16_31105142_INS_147_ZNF668	MTG
Fibroblast_Like_Cells	0.0728114	chr4_1054723_DEL_-561	0.96741	DGKQ	0.52262	0.13932	chr4_1054723_DEL_-561_DGKQ	MTG
Fibroblast_Like_Cells	-0.0728127	chr6_31329006_INS_345	0.96741	HLA-C	-0.522361	0.139392	chr6_31329006_INS_345_HLA-C	MTG
Fibroblast_Like_Cells	-0.0728127	chr6_31329618_INS_784	0.96741	HLA-C	-0.522361	0.139392	chr6_31329618_INS_784_HLA-C	MTG
Fibroblast_Like_Cells	0.0929073	chr3_49480508_DEL_-468	0.968761	AMT	0.517186	0.17964	chr3_49480508_DEL_-468_AMT	MTG
Fibroblast_Like_Cells	-0.36824	chr6_31274309_DEL_-53	0.968761	HCG27	-0.513155	0.717599	chr6_31274309_DEL_-53_HCG27	MTG
Fibroblast_Like_Cells	0.048173	chr6_32584975_INS_2040	0.968761	HLA-DRB1	0.511079	0.0942574	chr6_32584975_INS_2040_HLA-DRB1	MTG
Fibroblast_Like_Cells	-0.131324	chr6_32554524_INS_133	0.968761	HLA-DRB1	-0.509992	0.257503	chr6_32554524_INS_133_HLA-DRB1	MTG
Fibroblast_Like_Cells	0.298789	chr6_32576778_INS_296	0.968761	HLA-DRB5	0.507155	0.589147	chr6_32576778_INS_296_HLA-DRB5	MTG
Fibroblast_Like_Cells	-0.0785076	chr4_1273519_DEL_-343	0.968761	UVSSA	-0.5063	0.155062	chr4_1273519_DEL_-343_UVSSA	MTG
Fibroblast_Like_Cells	-0.115564	chr6_32709812_DEL_-64	0.968761	HLA-DQA1	-0.504928	0.228871	chr6_32709812_DEL_-64_HLA-DQA1	MTG
Fibroblast_Like_Cells	-0.0992382	chr6_32474505_INV_8443	0.968761	HLA-DRB1	-0.503156	0.197231	chr6_32474505_INV_8443_HLA-DRB1	MTG
Fibroblast_Like_Cells	0.0797257	chr4_867473_DEL_-71	0.976876	DGKQ	0.493553	0.161534	chr4_867473_DEL_-71_DGKQ	MTG
Fibroblast_Like_Cells	0.17849	chr4_1144634_INS_90	0.977657	RNF212	0.490599	0.363821	chr4_1144634_INS_90_RNF212	MTG
Fibroblast_Like_Cells	-0.28669	chr4_15867864_INS_1266	0.979631	CD38	-0.486564	0.589213	chr4_15867864_INS_1266_CD38	MTG
Fibroblast_Like_Cells	0.0952768	chr4_668495_DEL_-673	0.979643	PCGF3	0.484309	0.196727	chr4_668495_DEL_-673_PCGF3	MTG
Fibroblast_Like_Cells	0.0692451	chr4_1070461_DEL_-106	0.980379	AC092535.4	0.481398	0.143842	chr4_1070461_DEL_-106_AC092535.4	MTG
Fibroblast_Like_Cells	-0.0732635	chr6_32781453_DEL_-311	0.990845	TAP2	-0.467018	0.156875	chr6_32781453_DEL_-311_TAP2	MTG
Fibroblast_Like_Cells	-0.116366	chr6_32676200_DEL_-342	0.990845	HLA-DRB1	-0.465499	0.249981	chr6_32676200_DEL_-342_HLA-DRB1	MTG
Fibroblast_Like_Cells	-0.141251	chr4_15867864_INS_169	0.990845	CD38	-0.465144	0.303672	chr4_15867864_INS_169_CD38	MTG
Fibroblast_Like_Cells	-0.16996	chr4_893134_INS_81	0.991088	TMEM175	-0.45785	0.371213	chr4_893134_INS_81_TMEM175	MTG
Fibroblast_Like_Cells	-0.0644272	chr4_869150_INS_112	0.991088	GAK	-0.45502	0.141592	chr4_869150_INS_112_GAK	MTG
Fibroblast_Like_Cells	0.0978238	chr6_31243839_DEL_-1500	0.991088	HCG27	0.453321	0.215793	chr6_31243839_DEL_-1500_HCG27	MTG
Fibroblast_Like_Cells	0.0625365	chr4_1046435_INS_1349	0.991088	RNF212	0.453278	0.137965	chr4_1046435_INS_1349_RNF212	MTG
Fibroblast_Like_Cells	-0.101327	chr4_1316971_INS_183	0.991088	CRIPAK	-0.450361	0.224991	chr4_1316971_INS_183_CRIPAK	MTG
Fibroblast_Like_Cells	-0.0656884	chr6_31342911_DEL_-229	0.991088	HLA-C	-0.449516	0.146131	chr6_31342911_DEL_-229_HLA-C	MTG
Fibroblast_Like_Cells	0.207277	chr7_66753895_DEL_-297	0.991088	RABGEF1	0.44905	0.46159	chr7_66753895_DEL_-297_RABGEF1	MTG
Fibroblast_Like_Cells	0.117987	chr6_32596352_INS_156	0.991088	HLA-DRB1	0.447016	0.263944	chr6_32596352_INS_156_HLA-DRB1	MTG
Fibroblast_Like_Cells	-0.0696868	chr17_78478108_INS_234	0.993023	PGS1	-0.439113	0.158699	chr17_78478108_INS_234_PGS1	MTG
Fibroblast_Like_Cells	0.171476	chr4_1065732_DEL_-287	0.993023	RNF212	0.434557	0.3946	chr4_1065732_DEL_-287_RNF212	MTG
Fibroblast_Like_Cells	0.0614488	chr4_869150_INS_112	0.993023	DGKQ	0.433941	0.141606	chr4_869150_INS_112_DGKQ	MTG
Fibroblast_Like_Cells	0.0648354	chr4_904216_DEL_-90	0.993023	DGKQ	0.42406	0.152892	chr4_904216_DEL_-90_DGKQ	MTG
Fibroblast_Like_Cells	-0.217625	chr6_28147165_INS_329	0.993023	ZKSCAN8	-0.424006	0.513259	chr6_28147165_INS_329_ZKSCAN8	MTG
Fibroblast_Like_Cells	0.117156	chr6_28258614_INS_164	0.993023	ZSCAN26	0.419502	0.279274	chr6_28258614_INS_164_ZSCAN26	MTG
Fibroblast_Like_Cells	0.0573924	chr6_32529429_INS_297	0.993023	HLA-DRB1	0.419377	0.136852	chr6_32529429_INS_297_HLA-DRB1	MTG
Fibroblast_Like_Cells	0.0669187	chr4_1391669_DEL_-75	0.993023	UVSSA	0.41502	0.161242	chr4_1391669_DEL_-75_UVSSA	MTG
Fibroblast_Like_Cells	-0.0740742	chr10_119794801_DEL_-56	0.993023	SEC23IP	-0.413814	0.179004	chr10_119794801_DEL_-56_SEC23IP	MTG
Fibroblast_Like_Cells	0.0974487	chr4_1414249_DEL_-60	0.993023	UVSSA	0.408655	0.238462	chr4_1414249_DEL_-60_UVSSA	MTG
Fibroblast_Like_Cells	-0.0655151	chr1_205957903_DEL_-508	0.993023	RAB7B	-0.406969	0.160983	chr1_205957903_DEL_-508_RAB7B	MTG
Fibroblast_Like_Cells	0.102005	chr1_205906504_DEL_-50	0.993023	RAB7B	0.405237	0.251717	chr1_205906504_DEL_-50_RAB7B	MTG
Fibroblast_Like_Cells	0.0644029	chr6_32544885_DEL_-351	0.993023	HLA-DRB1	0.402069	0.160179	chr6_32544885_DEL_-351_HLA-DRB1	MTG
Fibroblast_Like_Cells	-0.073209	chr6_32594178_DEL_-2653	0.993023	HLA-DQA1	-0.401992	0.182116	chr6_32594178_DEL_-2653_HLA-DQA1	MTG
Fibroblast_Like_Cells	-0.0944209	chr4_1326922_INS_103	0.993023	UVSSA	-0.397951	0.237267	chr4_1326922_INS_103_UVSSA	MTG
Fibroblast_Like_Cells	0.182565	chr4_1411940_DEL_-60	0.993023	CRIPAK	0.395416	0.461703	chr4_1411940_DEL_-60_CRIPAK	MTG
Fibroblast_Like_Cells	-0.0532284	chr6_32675682_INS_968	0.993023	HLA-DQB1	-0.394701	0.134858	chr6_32675682_INS_968_HLA-DQB1	MTG
Fibroblast_Like_Cells	-0.0532284	chr6_32677366_DEL_-254	0.993023	HLA-DQB1	-0.394701	0.134858	chr6_32677366_DEL_-254_HLA-DQB1	MTG
Fibroblast_Like_Cells	-0.0532284	chr6_32680265_INS_972	0.993023	HLA-DQB1	-0.394701	0.134858	chr6_32680265_INS_972_HLA-DQB1	MTG
Fibroblast_Like_Cells	0.0708536	chr4_1278823_INS_78	0.993023	UVSSA	0.39418	0.179749	chr4_1278823_INS_78_UVSSA	MTG
Fibroblast_Like_Cells	-0.129503	chr4_852263_DEL_-63	0.993023	TMEM175	-0.393538	0.329074	chr4_852263_DEL_-63_TMEM175	MTG
Fibroblast_Like_Cells	0.178293	chr4_999688_INS_86	0.993023	RNF212	0.393041	0.453625	chr4_999688_INS_86_RNF212	MTG
Fibroblast_Like_Cells	-0.200755	chr12_123569522_INS_61	0.993023	DDX55	-0.391081	0.513333	chr12_123569522_INS_61_DDX55	MTG
Fibroblast_Like_Cells	0.0963107	chr4_846496_INS_51	0.993023	PCGF3	0.390683	0.246519	chr4_846496_INS_51_PCGF3	MTG
Fibroblast_Like_Cells	-0.122122	chr14_54915593_INS_174	0.993023	GCH1	-0.387064	0.315509	chr14_54915593_INS_174_GCH1	MTG
Fibroblast_Like_Cells	0.0710205	chr6_32740204_INS_323	0.993023	HLA-DQB1	0.381463	0.186179	chr6_32740204_INS_323_HLA-DQB1	MTG
Fibroblast_Like_Cells	-0.0708646	chr4_611357_DEL_-68	0.993023	PCGF3	-0.376141	0.188399	chr4_611357_DEL_-68_PCGF3	MTG
Fibroblast_Like_Cells	0.0770158	chr6_32590727_INS_1114	0.993023	HLA-DRB1	0.375302	0.20521	chr6_32590727_INS_1114_HLA-DRB1	MTG
Fibroblast_Like_Cells	-0.0320054	chr19_2418704_INS_63	0.993023	LSM7	-0.373093	0.085784	chr19_2418704_INS_63_LSM7	MTG
Fibroblast_Like_Cells	-0.0663604	chr12_123453161_INS_3316	0.993023	RILPL2	-0.369397	0.179645	chr12_123453161_INS_3316_RILPL2	MTG
Fibroblast_Like_Cells	0.0495179	chr6_32675682_INS_968	0.993023	HLA-DRB1	0.367145	0.134873	chr6_32675682_INS_968_HLA-DRB1	MTG
Fibroblast_Like_Cells	0.0495179	chr6_32677366_DEL_-254	0.993023	HLA-DRB1	0.367145	0.134873	chr6_32677366_DEL_-254_HLA-DRB1	MTG
Fibroblast_Like_Cells	0.0495179	chr6_32680265_INS_972	0.993023	HLA-DRB1	0.367145	0.134873	chr6_32680265_INS_972_HLA-DRB1	MTG
Fibroblast_Like_Cells	0.0345355	chr6_32017421_DEL_-6367	0.993023	SKIV2L	0.364973	0.094625	chr6_32017421_DEL_-6367_SKIV2L	MTG
Fibroblast_Like_Cells	-0.120614	chr4_1058313_INS_64	0.993023	RNF212	-0.358863	0.3361	chr4_1058313_INS_64_RNF212	MTG
Fibroblast_Like_Cells	0.0516534	chr12_123452852_INS_1391	0.993023	RILPL2	0.357759	0.14438	chr12_123452852_INS_1391_RILPL2	MTG
Fibroblast_Like_Cells	-0.106631	chr6_32642364_INS_51	0.993023	HLA-DQA1	-0.355209	0.300192	chr6_32642364_INS_51_HLA-DQA1	MTG
Fibroblast_Like_Cells	-0.0520438	chr4_707943_DEL_-144	0.993023	PCGF3	-0.34837	0.149392	chr4_707943_DEL_-144_PCGF3	MTG
Fibroblast_Like_Cells	0.0552202	chr1_205966738_DEL_-316	0.993023	RAB7B	0.347032	0.159121	chr1_205966738_DEL_-316_RAB7B	MTG
Fibroblast_Like_Cells	-0.116499	chr4_903606_INS_59	0.993023	DGKQ	-0.346603	0.336115	chr4_903606_INS_59_DGKQ	MTG
Fibroblast_Like_Cells	-0.0371324	chr6_32569265_INS_310	0.993023	HLA-DQA1	-0.342544	0.108402	chr6_32569265_INS_310_HLA-DQA1	MTG
Fibroblast_Like_Cells	0.0569716	chr4_1379762_DEL_-112	0.993023	UVSSA	0.338788	0.168163	chr4_1379762_DEL_-112_UVSSA	MTG
Fibroblast_Like_Cells	-0.0541321	chr4_1391669_DEL_-75	0.993023	CRIPAK	-0.335611	0.161294	chr4_1391669_DEL_-75_CRIPAK	MTG
Fibroblast_Like_Cells	-0.0458836	chr4_1046435_INS_1349	0.993023	TMEM175	-0.332403	0.138036	chr4_1046435_INS_1349_TMEM175	MTG
Fibroblast_Like_Cells	-0.0560383	chr6_32603553_DEL_-287	0.993023	HLA-DRB1	-0.332236	0.16867	chr6_32603553_DEL_-287_HLA-DRB1	MTG
Fibroblast_Like_Cells	-0.0500823	chr6_32805659_INS_317	0.993023	TAP2	-0.332211	0.150755	chr6_32805659_INS_317_TAP2	MTG
Fibroblast_Like_Cells	-0.0620935	chr6_32525007_INS_307	0.993023	HLA-DRB5	-0.324991	0.191063	chr6_32525007_INS_307_HLA-DRB5	MTG
Fibroblast_Like_Cells	-0.0492445	chr4_827661_INS_134	0.993023	PCGF3	-0.324919	0.151559	chr4_827661_INS_134_PCGF3	MTG
Fibroblast_Like_Cells	-0.056807	chr20_5962341_DEL_-329	0.993023	CRLS1	-0.321969	0.176436	chr20_5962341_DEL_-329_CRLS1	MTG
Fibroblast_Like_Cells	-0.0864373	chr14_55489800_INS_282	0.993023	KTN1	-0.320875	0.26938	chr14_55489800_INS_282_KTN1	MTG
Fibroblast_Like_Cells	-0.0762355	chr3_48708598_INS_326	0.993023	NCKIPSD	-0.319584	0.238546	chr3_48708598_INS_326_NCKIPSD	MTG
Fibroblast_Like_Cells	-0.04867	chr4_1308029_INS_320	0.993023	UVSSA	-0.31835	0.152882	chr4_1308029_INS_320_UVSSA	MTG
Fibroblast_Like_Cells	0.228214	chr4_932428_DEL_-84	0.993023	GAK	0.317744	0.718231	chr4_932428_DEL_-84_GAK	MTG
Fibroblast_Like_Cells	-0.106509	chr6_32587397_INS_2686	0.993023	HLA-DQB1	-0.316848	0.336151	chr6_32587397_INS_2686_HLA-DQB1	MTG
Fibroblast_Like_Cells	0.0669156	chr6_32574933_INS_292	0.993023	HLA-DRB1	0.31542	0.212148	chr6_32574933_INS_292_HLA-DRB1	MTG
Fibroblast_Like_Cells	0.033959	chr6_32569265_INS_310	0.993023	HLA-DRB1	0.313237	0.108413	chr6_32569265_INS_310_HLA-DRB1	MTG
Fibroblast_Like_Cells	-0.056978	chr4_825980_INS_98	0.993023	GAK	-0.312814	0.182147	chr4_825980_INS_98_GAK	MTG
Fibroblast_Like_Cells	0.0498145	chr4_867473_DEL_-71	0.993023	TMEM175	0.308135	0.161664	chr4_867473_DEL_-71_TMEM175	MTG
Fibroblast_Like_Cells	0.0624183	chr6_32622048_INS_332	0.993023	HLA-DRB1	0.307781	0.202801	chr6_32622048_INS_332_HLA-DRB1	MTG
Fibroblast_Like_Cells	-0.103136	chr4_903606_INS_59	0.993023	TMEM175	-0.306803	0.336163	chr4_903606_INS_59_TMEM175	MTG
Fibroblast_Like_Cells	0.075124	chr6_32676200_DEL_-342	0.993023	HLA-DQB1	0.300312	0.250153	chr6_32676200_DEL_-342_HLA-DQB1	MTG
Fibroblast_Like_Cells	0.0298719	chr6_32556010_DEL_-6105	0.993023	HLA-DRB1	0.296253	0.100833	chr6_32556010_DEL_-6105_HLA-DRB1	MTG
Fibroblast_Like_Cells	0.0460221	chr4_1283064_DEL_-137	0.993023	UVSSA	0.295434	0.155778	chr4_1283064_DEL_-137_UVSSA	MTG
Fibroblast_Like_Cells	-0.062221	chr6_32474782_INV_56198	0.993023	HLA-DRB1	-0.293478	0.212012	chr6_32474782_INV_56198_HLA-DRB1	MTG
Fibroblast_Like_Cells	-0.206814	chr4_1335553_DEL_-83	0.993023	UVSSA	-0.287921	0.718302	chr4_1335553_DEL_-83_UVSSA	MTG
Fibroblast_Like_Cells	0.0754026	chr6_28044375_INS_74	0.993023	ZKSCAN8	0.286227	0.263436	chr6_28044375_INS_74_ZKSCAN8	MTG
Fibroblast_Like_Cells	0.0630128	chr4_1146816_DEL_-675	0.993023	RNF212	0.282855	0.222774	chr4_1146816_DEL_-675_RNF212	MTG
Fibroblast_Like_Cells	-0.0468257	chr19_2383643_INS_308	0.993023	LSM7	-0.28256	0.165719	chr19_2383643_INS_308_LSM7	MTG
Fibroblast_Like_Cells	0.0528422	chr4_1095985_INS_59	0.993023	AC092535.4	0.280385	0.188463	chr4_1095985_INS_59_AC092535.4	MTG
Fibroblast_Like_Cells	0.0579723	chr6_32621776_INS_6042	0.993023	HLA-DRB1	0.273939	0.211625	chr6_32621776_INS_6042_HLA-DRB1	MTG
Fibroblast_Like_Cells	-0.0539873	chr1_205973120_INS_210	0.993023	RAB7B	-0.270808	0.199356	chr1_205973120_INS_210_RAB7B	MTG
Fibroblast_Like_Cells	0.113915	chr19_2348157_INS_94	0.993023	LSM7	0.26863	0.424057	chr19_2348157_INS_94_LSM7	MTG
Fibroblast_Like_Cells	0.0391611	chr17_46146541_DEL_-314	0.993023	KANSL1	0.268278	0.145972	chr17_46146541_DEL_-314_KANSL1	MTG
Fibroblast_Like_Cells	-0.137585	chr8_11917041_INS_168	0.993023	CTSB	-0.267904	0.51356	chr8_11917041_INS_168_CTSB	MTG
Fibroblast_Like_Cells	-0.0327374	chr6_32655746_DEL_-1075	0.993023	HLA-DQB1	-0.265565	0.123275	chr6_32655746_DEL_-1075_HLA-DQB1	MTG
Fibroblast_Like_Cells	-0.0327374	chr6_32657114_DEL_-964	0.993023	HLA-DQB1	-0.265565	0.123275	chr6_32657114_DEL_-964_HLA-DQB1	MTG
Fibroblast_Like_Cells	-0.0423931	chr3_49404095_INS_664	0.993023	AMT	-0.257967	0.164335	chr3_49404095_INS_664_AMT	MTG
Fibroblast_Like_Cells	-0.0388826	chr6_28222417_DEL_-337	0.993023	ZKSCAN8	-0.255874	0.15196	chr6_28222417_DEL_-337_ZKSCAN8	MTG
Fibroblast_Like_Cells	0.0267658	chr6_32531527_DEL_-1502	0.993023	HLA-DRB1	0.255258	0.104858	chr6_32531527_DEL_-1502_HLA-DRB1	MTG
Fibroblast_Like_Cells	0.0995712	chr4_1394559_INS_276	0.993023	UVSSA	0.252163	0.394869	chr4_1394559_INS_276_UVSSA	MTG
[truncated: 9,675 more rows]
