# Supplementary material for: Integrating Long-Read Structural Variant Analysis with single-nucleus RNA-seq to Elucidate Gene Expression Effects in Disease
Source: bioRxiv. 2026 Mar 23:2026.03.20.713192. Preprint. [Version 1] doi: 10.64898/2026.03.20.713192 (PMC13041997; doi:10.64898/2026.03.20.713192)
Supplement: Supplement 12 — Supplementary Table 12. Comparison of eQTLs with and without population stratification [file media-12.xlsx]

## Sheet: Table_S12
*eQTL with population stratification includes six genotype PCs as additional covariate
SE = standard error
				Baseline eQTL			eQTL with popStrat*
Region	Cell Type	SV (chrom_position_type_length)	Gene	Effect size eQTL	padj eQTL	SE eQTL	Effect size popStrat	padj popStrat	SE popStrat
Midbrain	Astrocytes	chr17_46252361_INS_828	ARL17B	1.19775	9.33586e-12	0.131173	1.13336	1.09685e-09	0.137704
Midbrain	Astrocytes	chr17_46256090_INS_56	ARL17B	1.35107	4.53506e-11	0.157518	1.26725	1.53339e-09	0.159951
Midbrain	Astrocytes	chr17_46277763_DEL_-4456	ARL17B	1.35107	4.53506e-11	0.157518	1.26725	1.53339e-09	0.159951
Midbrain	Astrocytes	chr17_46237501_DEL_-724	ARL17B	1.16464	1.50065e-09	0.149532	1.10468	4.24178e-08	0.154707
Midbrain	Astrocytes	chr17_46099028_DEL_-323	KANSL1	0.927258	7.40153e-07	0.144624	0.874363	1.74994e-05	0.152551
Midbrain	Astrocytes	chr17_46256090_INS_56	KANSL1	1.10815	1.03335e-06	0.176933	1.03625	1.75021e-05	0.183328
Midbrain	Astrocytes	chr17_46277763_DEL_-4456	KANSL1	1.10815	1.03335e-06	0.176933	1.03625	1.75021e-05	0.183328
Midbrain	Astrocytes	chr17_46146541_DEL_-314	KANSL1	0.737896	3.31358e-06	0.124121	0.69079	5.20929e-05	0.129374
Midbrain	Astrocytes	chr17_45969567_DEL_-103	KANSL1	0.891757	2.2843e-06	0.14726	0.829465	5.20929e-05	0.155558
Midbrain	Astrocytes	chr17_46076599_INS_2336	KANSL1	0.906823	3.77564e-06	0.153924	0.84613	8.59356e-05	0.163195
Midbrain	Astrocytes	chr17_46009357_DEL_-238	KANSL1	0.888926	5.43294e-06	0.153623	0.823761	0.000132066	0.162943
Midbrain	Astrocytes	chr17_46252361_INS_828	KANSL1	0.851797	2.65845e-05	0.15784	0.788056	0.000491245	0.167585
Midbrain	Astrocytes	chr17_46231903_INV_45106	ARL17B	-0.693312	0.000107859	0.137539	-0.614936	0.00148657	0.140011
Midbrain	Astrocytes	chr6_32827726_DEL_-177	TAP2	-0.624442	0.000883071	0.139534	-0.579571	0.00483658	0.143085
Midbrain	Astrocytes	chr17_46237501_DEL_-724	KANSL1	0.787249	0.000803469	0.174261	0.725885	0.00620569	0.183249
Midbrain	Astrocytes	chr6_32603553_DEL_-287	HLA-DRB1	-0.517814	0.031902	0.159984	-0.599885	0.0132747	0.161096
Midbrain	Astrocytes	chr6_32544885_DEL_-351	HLA-DRB1	-0.504281	0.0265991	0.151661	-0.558236	0.0169691	0.153645
Midbrain	Astrocytes	chr17_46252361_INS_828	LRRC37A	0.659144	0.00615079	0.167564	0.599965	0.0289603	0.174094
Midbrain	Astrocytes	chr6_32805659_INS_317	TAP2	-0.50452	0.016478	0.140157	-0.48282	0.0289603	0.14049
Midbrain	Astrocytes	chr6_28222417_DEL_-337	ZSCAN16-AS1	0.531462	0.0100356	0.141319	0.482667	0.0289603	0.141057
Midbrain	Astrocytes	chr6_28176185_INS_2034	ZSCAN16-AS1	0.5085	0.0170023	0.142234	0.478291	0.0298995	0.140989
Midbrain	Astrocytes	chr6_31105032_DEL_-84	PSORS1C1	-0.588099	0.0317917	0.181073	-0.623377	0.0298995	0.184306
Midbrain	Astrocytes	chr17_46231903_INV_45106	KANSL1	-0.551148	0.00871084	0.14436	-0.495775	0.0335805	0.148791
Midbrain	Astrocytes	chr6_30918653_DEL_-140	VARS2	-0.721765	0.0183756	0.204048	-0.753876	0.0361905	0.228797
Midbrain	Astrocytes	chr4_852263_DEL_-63	GAK	-1.02041	0.0230042	0.297305	-1.04313	0.0415069	0.324405
Midbrain	Astrocytes	chr6_31307018_DEL_-134	HLA-C	1.07129	0.0251421	0.317248	1.04991	0.0415069	0.328362
Midbrain	Astrocytes	chr17_46256090_INS_56	LRRC37A	0.682226	0.0230042	0.198982	0.640291	0.0415069	0.20067
Midbrain	Astrocytes	chr17_46277763_DEL_-4456	LRRC37A	0.682226	0.0230042	0.198982	0.640291	0.0415069	0.20067
Midbrain	Astrocytes	chr6_28054702_INS_266	ZKSCAN8	0.735264	0.0251421	0.218513	0.68824	0.0415069	0.215717
Midbrain	Astrocytes	chr6_32575661_INS_945	HLA-DRB1	-0.589219	0.0507086	0.193892	-0.628748	0.0443992	0.19948
Midbrain	Astrocytes	chr4_869484_DEL_-71	GAK	-0.86993	0.0264172	0.260602	-0.882287	0.0443992	0.280366
Midbrain	Astrocytes	chr6_32474505_INV_8443	HLA-DRB1	0.615753	0.0507086	0.202164	0.633368	0.0479144	0.203555
Midbrain	Astrocytes	chr17_46256090_INS_56	KANSL1-AS1	0.643592	0.0324466	0.200377	0.634368	0.0483269	0.205382
Midbrain	Astrocytes	chr17_46277763_DEL_-4456	KANSL1-AS1	0.643592	0.0324466	0.200377	0.634368	0.0483269	0.205382
Midbrain	Astrocytes	chr4_1020917_DEL_-58	GAK	0.456686	0.115786	0.17298	0.550655	0.0632853	0.184231
Midbrain	Astrocytes	chr6_32543512_DEL_-246	HLA-DRB1	-0.434919	0.0720299	0.150715	-0.460756	0.0656322	0.15529
Midbrain	Astrocytes	chr6_32541328_INS_342	HLA-DRB1	-0.436574	0.077348	0.153904	-0.465913	0.0685471	0.158315
Midbrain	Astrocytes	chr17_46231903_INV_45106	LRRC37A	-0.493684	0.0251421	0.146603	-0.436221	0.0699105	0.149028
Midbrain	Astrocytes	chr6_32547134_DEL_-1352	HLA-DRB1	-0.379096	0.115786	0.144008	-0.422106	0.0728448	0.14535
Midbrain	Astrocytes	chr6_32781453_DEL_-311	TAP2	-0.450874	0.0531822	0.149585	-0.437087	0.0872233	0.154462
Midbrain	Astrocytes	chr4_1324644_DEL_-94	CRIPAK	0.457661	0.112069	0.172075	0.535984	0.0872233	0.190262
Midbrain	Astrocytes	chr4_860172_DEL_-57	GAK	0.841602	0.120023	0.324688	0.960232	0.0872233	0.341166
Midbrain	Astrocytes	chr6_32827726_DEL_-177	HLA-DOB	-0.430487	0.0679538	0.147288	-0.423815	0.0872233	0.150966
Midbrain	Astrocytes	chr17_46811122_DEL_-166	NSF	0.386498	0.0801676	0.137234	0.396215	0.0970298	0.143479
Midbrain	Astrocytes	chr8_11917041_INS_168	CTSB	1.29151	0.118278	0.495801	1.43644	0.100922	0.524361
Midbrain	Astrocytes	chr17_46252361_INS_828	KANSL1-AS1	0.494649	0.0763419	0.17361	0.494916	0.10347	0.181781
Midbrain	Astrocytes	chr19_2349089_INS_215	LSM7	0.458747	0.0267087	0.138462	0.374781	0.115595	0.140475
Midbrain	Astrocytes	chr6_32805659_INS_317	HLA-DOB	-0.366771	0.127468	0.144736	-0.387103	0.115595	0.145486
Midbrain	Astrocytes	chr17_46099028_DEL_-323	KANSL1-AS1	0.466288	0.0841467	0.167028	0.462267	0.115595	0.173813
Midbrain	Astrocytes	chr17_46231903_INV_45106	KANSL1-AS1	-0.432233	0.069428	0.148698	-0.404889	0.115771	0.153316
Midbrain	Astrocytes	chr6_32781453_DEL_-311	HLA-DOB	-0.39718	0.115786	0.15123	-0.414035	0.115771	0.156913
Midbrain	Astrocytes	chr6_32588935_INS_297	HLA-DRB1	-0.5395	0.106037	0.199679	-0.534214	0.115771	0.202565
Midbrain	Astrocytes	chr17_46237501_DEL_-724	LRRC37A	0.529833	0.0733357	0.184532	0.491731	0.128292	0.18969
Midbrain	Astrocytes	chr4_1397447_DEL_-675	UVSSA	0.342983	0.333502	0.173113	0.460644	0.129802	0.178477
Midbrain	Astrocytes	chr4_852263_DEL_-63	TMEM175	-0.915912	0.0507086	0.300981	-0.823728	0.134577	0.321691
Midbrain	Astrocytes	chr1_205981700_DEL_-140	RAB7B	0.342957	0.141768	0.138869	0.368902	0.147393	0.146414
Midbrain	Astrocytes	chr6_32810977_DEL_-1066	TAP2	-0.35487	0.120023	0.137212	-0.347406	0.15323	0.139693
Midbrain	Astrocytes	chr4_968200_INS_113	GAK	0.453887	0.127468	0.1791	0.470512	0.15323	0.189295
Midbrain	Astrocytes	chr4_1372768_INS_323	CRIPAK	0.449807	0.183427	0.191314	0.499587	0.15323	0.201045
Midbrain	Astrocytes	chr4_846496_INS_51	GAK	0.557551	0.190271	0.239778	0.623152	0.165734	0.255114
Midbrain	Astrocytes	chr11_10344521_DEL_-64	AMPD3	-0.742888	0.141768	0.300945	-0.74031	0.165734	0.303161
Midbrain	Astrocytes	chr17_46811122_DEL_-166	WNT3	-0.355015	0.123351	0.138155	-0.349404	0.181878	0.145623
Midbrain	Astrocytes	chr4_932428_DEL_-84	DGKQ	1.55326	0.240984	0.700142	1.83671	0.181878	0.767483
Midbrain	Astrocytes	chr11_10238500_DEL_-1266	AMPD3	-0.732454	0.187467	0.313441	-0.7529	0.181878	0.315411
Midbrain	Astrocytes	chr4_999688_INS_86	SLC26A1	1.16505	0.112069	0.437455	1.05289	0.182269	0.442372
Midbrain	Astrocytes	chr4_927270_DEL_-74	GAK	0.409328	0.160034	0.16942	0.420032	0.192149	0.178844
Midbrain	Astrocytes	chr6_32584975_INS_2040	HLA-DRB1	-0.188786	0.3111	0.0914986	-0.21672	0.192149	0.0923314
Midbrain	Astrocytes	chr4_1414249_DEL_-60	UVSSA	0.472876	0.3111	0.229744	0.547232	0.192149	0.233723
Midbrain	Astrocytes	chr6_32571260_INS_5330	HLA-DRB1	-0.169382	0.311201	0.0827737	-0.194848	0.195514	0.083675
Midbrain	Astrocytes	chr4_999687_DEL_-86	TMEM175	0.29811	0.285698	0.140629	0.322495	0.226658	0.142498
Midbrain	Astrocytes	chr6_32624628_DEL_-127	HLA-DRB1	-0.340532	0.377219	0.178138	-0.410058	0.226658	0.181995
Midbrain	Astrocytes	chr17_46146541_DEL_-314	KANSL1-AS1	0.357563	0.127468	0.14119	0.329366	0.226658	0.146271
Midbrain	Astrocytes	chr6_32810977_DEL_-1066	HLA-DOB	-0.260859	0.378685	0.139486	-0.315492	0.241322	0.142089
Midbrain	Astrocytes	chr4_1330324_INS_110	CRIPAK	0.38366	0.3111	0.186941	0.436425	0.250182	0.198389
Midbrain	Astrocytes	chr2_95250585_DEL_-64	ZNF514	-0.345334	0.638929	0.269112	-0.585084	0.259268	0.269055
Midbrain	Astrocytes	chr17_46238115_INS_230	LRRC37A	-0.279271	0.268814	0.129506	-0.280163	0.259268	0.128877
Midbrain	Astrocytes	chr6_32546835_INS_1608	HLA-DRB1	0.37011	0.27329	0.172624	0.380037	0.290764	0.17926
Midbrain	Astrocytes	chr4_1295951_DEL_-201	CRIPAK	0.401775	0.234931	0.179799	0.403099	0.292178	0.190818
Midbrain	Astrocytes	chr4_919120_DEL_-86	TMEM175	0.268412	0.297528	0.128317	0.281503	0.292382	0.13362
Midbrain	Astrocytes	chr4_1096271_DEL_-118	AC092535.4	-0.297154	0.586872	0.215922	-0.438544	0.292803	0.209976
Midbrain	Astrocytes	chr4_1317174_INS_1205	UVSSA	1.02333	0.139512	0.410588	0.902991	0.292803	0.432799
Midbrain	Astrocytes	chr4_1070461_DEL_-106	SLC26A1	0.359658	0.12426	0.140459	0.303657	0.292803	0.145649
Midbrain	Astrocytes	chr1_205966738_DEL_-316	RAB7B	0.267041	0.406441	0.152045	0.335518	0.292803	0.160963
Midbrain	Astrocytes	chr4_1414249_DEL_-60	CRIPAK	0.48412	0.288998	0.22949	0.495985	0.292803	0.238476
Midbrain	Astrocytes	chr16_31105142_INS_147	ZNF668	0.605235	0.380364	0.330363	0.727937	0.300138	0.352679
Midbrain	Astrocytes	chr6_32514873_INV_276	HLA-DRB1	0.405407	0.333502	0.204601	0.429602	0.307624	0.20974
Midbrain	Astrocytes	chr6_28176185_INS_2034	ZKSCAN8	0.389016	0.112069	0.146274	0.307919	0.308187	0.150761
Midbrain	Astrocytes	chr10_15490465_DEL_-310	ITGA8	0.219216	0.496644	0.140446	0.288898	0.317547	0.14281
Midbrain	Astrocytes	chr6_31021334_INS_82	VARS2	-0.4184	0.248607	0.190659	-0.412789	0.317547	0.204412
Midbrain	Astrocytes	chr17_46210500_INS_72	KANSL1	0.705269	0.248607	0.321039	0.665658	0.317954	0.330528
Midbrain	Astrocytes	chr6_32474782_INV_56198	HLA-DRB1	0.425228	0.378685	0.226754	0.467219	0.327896	0.23414
Midbrain	Astrocytes	chr4_869150_INS_112	TMEM175	0.257786	0.378685	0.136914	0.290051	0.333911	0.146301
Midbrain	Astrocytes	chr6_32868180_INS_126	HLA-DOB	0.870916	0.372446	0.453087	0.885858	0.351331	0.453119
Midbrain	Astrocytes	chr6_28222417_DEL_-337	ZKSCAN8	0.383413	0.116153	0.146435	0.294418	0.352845	0.151312
Midbrain	Astrocytes	chr8_12375956_DEL_-2658	FAM66A	0.349098	0.183427	0.148206	0.298176	0.352845	0.15342
Midbrain	Astrocytes	chr6_28349091_DEL_-79	ZSCAN26	-0.720583	0.141768	0.290852	-0.613494	0.356866	0.317265
Midbrain	Astrocytes	chr6_31225477_DEL_-1142	HLA-C	0.278308	0.442626	0.165114	0.328956	0.362152	0.171122
Midbrain	Astrocytes	chr4_1411940_DEL_-60	CRIPAK	-0.843875	0.316836	0.415	-0.83878	0.368765	0.439276
Midbrain	Astrocytes	chr6_32596352_INS_156	HLA-DRB1	0.402501	0.481397	0.253429	0.528475	0.378461	0.279179
Midbrain	Astrocytes	chr6_30815752_DEL_-160	VARS2	-0.281778	0.380364	0.153609	-0.301288	0.382662	0.15998
Midbrain	Astrocytes	chr4_939352_DEL_-135	GAK	-0.831091	0.330673	0.41528	-0.814939	0.404978	0.440843
Midbrain	Astrocytes	chr17_46210500_INS_72	ARL17B	0.644376	0.330673	0.322427	0.60063	0.404978	0.325031
Midbrain	Astrocytes	chr4_825980_INS_98	PCGF3	0.314948	0.408303	0.179945	0.343763	0.405023	0.187438
Midbrain	Astrocytes	chr6_32655746_DEL_-1075	HLA-DRB1	-0.228184	0.378685	0.12294	-0.227695	0.405023	0.124632
Midbrain	Astrocytes	chr6_32657114_DEL_-964	HLA-DRB1	-0.228184	0.378685	0.12294	-0.227695	0.405023	0.124632
Midbrain	Astrocytes	chr4_968200_INS_113	TMEM175	-0.222907	0.67265	0.183783	-0.339074	0.405023	0.186941
Midbrain	Astrocytes	chr7_66565597_INV_228084	RABGEF1	-0.189047	0.504033	0.122504	-0.226088	0.405023	0.124863
Midbrain	Astrocytes	chr4_706587_INS_191	PCGF3	0.615038	0.442626	0.366062	0.719414	0.405023	0.397982
Midbrain	Astrocytes	chr4_714971_DEL_-1267	PCGF3	0.615038	0.442626	0.366062	0.719414	0.405023	0.397982
Midbrain	Astrocytes	chr4_827661_INS_134	PCGF3	-0.275482	0.378685	0.14712	-0.282782	0.405023	0.156438
Midbrain	Astrocytes	chr6_32676200_DEL_-342	HLA-DRB1	0.454653	0.378685	0.245746	0.48632	0.405023	0.269879
Midbrain	Astrocytes	chr4_1319648_INS_133	CRIPAK	0.258636	0.442626	0.154296	0.294125	0.405023	0.163326
Midbrain	Astrocytes	chr6_30815372_INS_102	VARS2	-0.28487	0.390663	0.157281	-0.297721	0.405023	0.165759
Midbrain	Astrocytes	chr4_1395000_DEL_-186	CRIPAK	0.620173	0.391456	0.346455	0.645905	0.405023	0.359711
Midbrain	Astrocytes	chr8_11917148_DEL_-79	CTSB	-0.400744	0.378685	0.21343	-0.402211	0.407308	0.224946
Midbrain	Astrocytes	chr6_32576778_INS_296	HLA-DRB1	-1.07495	0.378685	0.579228	-1.06193	0.407308	0.596174
Midbrain	Astrocytes	chr6_32590727_INS_1114	HLA-DRB1	-0.323817	0.481397	0.203738	-0.367739	0.407308	0.206525
Midbrain	Astrocytes	chr4_1007607_INS_74	GAK	-0.906946	0.391456	0.504984	-0.923407	0.415974	0.522791
Midbrain	Astrocytes	chr4_1426687_INS_2199	CRIPAK	-0.311736	0.406441	0.177284	-0.323696	0.415974	0.18402
Midbrain	Astrocytes	chr4_714972_INS_219	PCGF3	-0.542517	0.390022	0.298721	-0.544966	0.415974	0.309926
Midbrain	Astrocytes	chr4_76150170_DEL_-109	FAM47E	-0.34004	0.42199	0.196942	-0.344719	0.415974	0.196865
Midbrain	Astrocytes	chr4_1026083_INS_205	TMEM175	0.377173	0.378685	0.204024	0.357911	0.415974	0.205469
Midbrain	Astrocytes	chr7_23231839_DEL_-86	NUP42	-0.30292	0.378685	0.161213	-0.281079	0.415974	0.161574
Midbrain	Astrocytes	chr14_55489800_INS_282	KTN1	-0.456018	0.378685	0.247501	-0.444217	0.415974	0.255425
Midbrain	Astrocytes	chr6_32569265_INS_310	HLA-DRB1	-0.176929	0.442626	0.106451	-0.186523	0.415974	0.107388
Midbrain	Astrocytes	chr17_45778945_INS_55	MAPT-AS1	-0.27188	0.442626	0.161814	-0.28691	0.415974	0.165379
Midbrain	Astrocytes	chr4_611357_DEL_-68	PCGF3	-0.316118	0.401763	0.178627	-0.318432	0.430264	0.185719
Midbrain	Astrocytes	chr4_968200_INS_113	DGKQ	-0.278495	0.509154	0.182957	-0.324785	0.443353	0.191494
Midbrain	Astrocytes	chr4_15867864_INS_1266	CD38	1.03923	0.391456	0.579936	1.10351	0.444772	0.655438
Midbrain	Astrocytes	chr6_32520785_INS_314	HLA-DRB1	0.369577	0.378685	0.19899	0.346265	0.444772	0.20591
Midbrain	Astrocytes	chr4_999687_DEL_-86	GAK	0.224138	0.488033	0.142114	0.249591	0.444772	0.148491
Midbrain	Astrocytes	chr6_30998037_INS_56	VARS2	0.485457	0.496644	0.311683	0.542646	0.444772	0.323136
Midbrain	Astrocytes	chr4_1295951_DEL_-201	UVSSA	0.277538	0.509154	0.182333	0.317462	0.445129	0.18997
Midbrain	Astrocytes	chr6_32556010_DEL_-6105	HLA-DRB1	-0.172023	0.418941	0.0992078	-0.167539	0.445129	0.100292
Midbrain	Astrocytes	chr4_1398179_INS_1351	CRIPAK	-0.234886	0.496644	0.150462	-0.265194	0.445129	0.159011
Midbrain	Astrocytes	chr6_32673492_INS_162	HLA-DRB1	0.332513	0.391456	0.185761	0.31481	0.458909	0.190923
Midbrain	Astrocytes	chr16_28416735_DEL_-129	NPIPB7	-0.127655	0.57097	0.0909272	-0.150722	0.461205	0.0918608
Midbrain	Astrocytes	chr4_1316971_INS_183	UVSSA	-0.304867	0.597652	0.226782	-0.384009	0.461205	0.234286
Midbrain	Astrocytes	chr6_31132407_DEL_-53	PSORS1C1	-0.472404	0.330673	0.236823	-0.400159	0.475555	0.247016
Midbrain	Astrocytes	chr13_49377265_DEL_-2461	CAB39L	-0.0897715	0.83894	0.138136	-0.23338	0.483193	0.145114
Midbrain	Astrocytes	chr6_32645666_INS_3500	HLA-DRB1	-0.164318	0.509154	0.107935	-0.176503	0.483965	0.110052
Midbrain	Astrocytes	chr4_999687_DEL_-86	DGKQ	0.208231	0.540555	0.142377	0.235964	0.486769	0.147729
Midbrain	Astrocytes	chr6_31021334_INS_82	PSORS1C1	0.342001	0.397789	0.192307	0.323761	0.488508	0.203386
Midbrain	Astrocytes	chr11_10249693_INS_84	AMPD3	0.38812	0.540555	0.266476	0.438018	0.488793	0.275831
Midbrain	Astrocytes	chr4_1007607_INS_74	DGKQ	-0.864233	0.434395	0.505797	-0.820932	0.497717	0.521178
Midbrain	Astrocytes	chr14_87924250_DEL_-74	GALC	-0.138667	0.742102	0.143438	-0.231901	0.51803	0.149702
Midbrain	Astrocytes	chr6_32587400_INS_345	HLA-DRB1	-0.729697	0.548159	0.508096	-0.799407	0.51803	0.516685
Midbrain	Astrocytes	chr4_867473_DEL_-71	TMEM175	0.258575	0.481397	0.162813	0.255939	0.51803	0.165785
Midbrain	Astrocytes	chr1_155027283_DEL_-104	EFNA4	0.247548	0.481397	0.154679	0.250541	0.520111	0.163677
Midbrain	Astrocytes	chr17_46210500_INS_72	KANSL1-AS1	0.417461	0.638929	0.326463	0.514512	0.520111	0.336487
Midbrain	Astrocytes	chr4_826329_DEL_-79	PCGF3	-0.456051	0.509154	0.300288	-0.489794	0.520111	0.320826
Midbrain	Astrocytes	chr17_46238115_INS_230	KANSL1-AS1	0.190305	0.543651	0.131247	0.203396	0.520111	0.133233
Midbrain	Astrocytes	chr4_1095214_DEL_-1298	AC092535.4	-0.290383	0.540555	0.199401	-0.306792	0.520111	0.201265
Midbrain	Astrocytes	chr6_28147165_INS_329	ZSCAN16-AS1	0.451625	0.775936	0.511598	0.748075	0.528463	0.495558
Midbrain	Astrocytes	chr6_31196035_DEL_-160	HCG27	0.910395	0.391456	0.504916	0.782445	0.528463	0.518494
Midbrain	Astrocytes	chr17_46238115_INS_230	ARL17B	-0.213932	0.460625	0.130851	-0.194341	0.533208	0.129538
Midbrain	Astrocytes	chr12_123521586_DEL_-108	RILPL2	-0.288892	0.548159	0.201193	-0.300464	0.533208	0.200874
Midbrain	Astrocytes	chr17_45969567_DEL_-103	MAPT-AS1	-0.258359	0.518333	0.172057	-0.264739	0.533208	0.177182
Midbrain	Astrocytes	chr17_46237501_DEL_-724	KANSL1-AS1	0.279804	0.540321	0.190401	0.295367	0.533772	0.198374
Midbrain	Astrocytes	chr17_78558448_INS_66	DNAH17	-0.517336	0.3111	0.252163	-0.38926	0.533772	0.261792
Midbrain	Astrocytes	chr19_2332999_DEL_-121	LSM7	0.285472	0.598096	0.212911	0.303979	0.536096	0.205217
Midbrain	Astrocytes	chr6_31282450_INS_292	HLA-C	-0.296042	0.481397	0.184866	-0.277693	0.536736	0.188344
Midbrain	Astrocytes	chr17_45914207_INS_76	MAPT-AS1	-0.258714	0.545807	0.179088	-0.27348	0.536736	0.186171
Midbrain	Astrocytes	chr7_66753895_DEL_-297	RABGEF1	0.456278	0.736633	0.421548	0.643164	0.536736	0.437953
Midbrain	Astrocytes	chr12_123452852_INS_1391	RILPL2	0.21912	0.509154	0.144698	0.210411	0.536736	0.143385
Midbrain	Astrocytes	chr6_32783244_DEL_-61	HLA-DOB	-0.454546	0.378685	0.242533	-0.368786	0.556191	0.255723
Midbrain	Astrocytes	chr6_32617336_DEL_-352	HLA-DRB1	-0.196905	0.738045	0.195905	-0.293648	0.556191	0.204334
Midbrain	Astrocytes	chr4_1147757_INS_721	RNF212	-0.318961	0.806929	0.386015	-0.595184	0.556191	0.415871
Midbrain	Astrocytes	chr4_1147757_INS_721	AC092535.4	0.239566	0.846693	0.386639	0.590522	0.556191	0.413186
Midbrain	Astrocytes	chr2_95039336_INS_76	ZNF514	0.647924	0.635893	0.500871	0.700107	0.556191	0.490567
Midbrain	Astrocytes	chr4_1058313_INS_64	RNF212	-0.608742	0.378685	0.330293	-0.46909	0.556191	0.329315
Midbrain	Astrocytes	chr4_1397446_INS_900	UVSSA	-0.233911	0.481397	0.147328	-0.21906	0.556191	0.153847
Midbrain	Astrocytes	chr4_1398179_INS_1351	UVSSA	-0.250128	0.442626	0.150194	-0.224048	0.556191	0.157511
Midbrain	Astrocytes	chr4_932428_DEL_-84	GAK	0.947328	0.602214	0.711806	1.10762	0.571938	0.788956
Midbrain	Astrocytes	chr13_49318483_DEL_-86	CAB39L	0.237846	0.561596	0.167557	0.234239	0.572457	0.167286
Midbrain	Astrocytes	chr2_95250585_DEL_-64	KCNIP3	0.263947	0.738761	0.270111	0.388872	0.574116	0.278666
Midbrain	Astrocytes	chr4_1330324_INS_110	UVSSA	0.197736	0.736633	0.190057	0.276716	0.575114	0.19888
Midbrain	Astrocytes	chr6_31196035_DEL_-160	PSORS1C1	0.692038	0.593582	0.508669	0.723674	0.576558	0.521813
Midbrain	Astrocytes	chr6_31932021_DEL_-127	SKIV2L	0.384085	0.48044	0.238553	0.338837	0.577994	0.245118
Midbrain	Astrocytes	chr14_55489789_DEL_-65	KTN1	0.219607	0.597652	0.162674	0.242397	0.579924	0.175985
Midbrain	Astrocytes	chr6_32783244_DEL_-61	TAP2	-0.48355	0.330673	0.241922	-0.345092	0.593291	0.253465
Midbrain	Astrocytes	chr13_49269240_DEL_-66	CAB39L	0.30229	0.345573	0.15418	0.218248	0.595652	0.160931
Midbrain	Astrocytes	chr6_32286483_INS_110	TSBP1	0.684611	0.442626	0.410247	0.580792	0.608602	0.433135
Midbrain	Astrocytes	chr6_32740204_INS_323	HLA-DOB	-0.259613	0.57097	0.185321	-0.251522	0.610449	0.188877
Midbrain	Astrocytes	chr6_32538449_DEL_-312	HLA-DRB1	-0.115101	0.738045	0.115383	-0.159431	0.610449	0.119975
Midbrain	Astrocytes	chr4_872917_INS_88	TMEM175	0.219286	0.754079	0.237581	0.319644	0.610449	0.241032
Midbrain	Astrocytes	chr8_22585636_INS_84	C8orf58	0.238999	0.496644	0.153766	0.194582	0.610449	0.146773
Midbrain	Astrocytes	chr6_32671026_INS_269	HLA-DRB1	-0.247863	0.509154	0.163668	-0.220483	0.610449	0.16664
Midbrain	Astrocytes	chr6_31132407_DEL_-53	HCG27	-0.355055	0.531127	0.239041	-0.326459	0.610449	0.247168
Midbrain	Astrocytes	chr4_903606_INS_59	GAK	-0.461162	0.580558	0.332881	-0.454444	0.611348	0.345079
Midbrain	Astrocytes	chr19_2281325_INS_129	LSM7	-0.103876	0.82178	0.141699	-0.180149	0.616696	0.138064
Midbrain	Astrocytes	chr4_926880_INS_224	TMEM175	-0.314638	0.689356	0.267423	-0.345751	0.616696	0.265854
Midbrain	Astrocytes	chr6_27917742_INS_313	ZSCAN16-AS1	0.466532	0.442626	0.278965	0.353368	0.616696	0.272045
Midbrain	Astrocytes	chr4_1020917_DEL_-58	RNF212	-0.216665	0.672112	0.177985	-0.2365	0.616696	0.182278
Midbrain	Astrocytes	chr17_44181120_INS_257	ASB16-AS1	-0.208711	0.679599	0.174638	-0.220725	0.616696	0.171243
Midbrain	Astrocytes	chr6_32594178_DEL_-2653	HLA-DRB1	-0.166367	0.754079	0.180401	-0.239183	0.616696	0.185884
Midbrain	Astrocytes	chr3_49480508_DEL_-468	AMT	-0.199989	0.736633	0.185603	-0.239813	0.616696	0.186581
Midbrain	Astrocytes	chr11_10271181_DEL_-1106	AMPD3	0.174637	0.679599	0.145538	0.193018	0.616696	0.150178
Midbrain	Astrocytes	chr6_32587397_INS_2686	HLA-DRB1	-0.256988	0.82178	0.335266	-0.448009	0.616696	0.349597
Midbrain	Astrocytes	chr4_708007_INS_361	PCGF3	-0.671221	0.61187	0.508972	-0.676803	0.616696	0.529005
Midbrain	Astrocytes	chr4_1007607_INS_74	TMEM175	-0.501662	0.738045	0.511091	-0.655158	0.616696	0.512425
Midbrain	Astrocytes	chr4_731761_DEL_-502	PCGF3	0.374524	0.679599	0.313342	0.431375	0.616696	0.337944
Midbrain	Astrocytes	chr4_1324644_DEL_-94	UVSSA	0.117112	0.83894	0.17815	0.24712	0.61859	0.194309
Midbrain	Astrocytes	chr4_1326922_INS_103	CRIPAK	0.275814	0.736633	0.255625	0.339996	0.627738	0.270053
Midbrain	Astrocytes	chr6_31571712_INS_145	BAG6	0.77013	0.509154	0.507447	0.680882	0.627738	0.541489
Midbrain	Astrocytes	chr4_999688_INS_86	RNF212	-0.534279	0.683638	0.450575	-0.551107	0.631112	0.440393
Midbrain	Astrocytes	chr19_2247129_INS_79	LSM7	-0.448105	0.45224	0.27195	-0.328383	0.639541	0.264679
Midbrain	Astrocytes	chr4_826329_DEL_-79	GAK	0.37846	0.643389	0.301458	0.39145	0.64931	0.318946
Midbrain	Astrocytes	chr4_1372768_INS_323	UVSSA	0.190274	0.740234	0.195976	0.249504	0.64931	0.203521
Midbrain	Astrocytes	chr4_869484_DEL_-71	TMEM175	-0.452206	0.442626	0.271876	-0.347634	0.651746	0.285318
Midbrain	Astrocytes	chr17_46125040_DEL_-61	KANSL1	0.425974	0.736633	0.392501	0.479412	0.651746	0.393605
Midbrain	Astrocytes	chr6_32622048_INS_332	HLA-DRB1	0.253389	0.643389	0.201178	0.248706	0.652986	0.204932
Midbrain	Astrocytes	chr6_28258614_INS_164	ZKSCAN8	0.332103	0.738045	0.327526	0.39348	0.652986	0.324868
Midbrain	Astrocytes	chr6_32740204_INS_323	TAP2	-0.269968	0.540555	0.18516	-0.22522	0.659574	0.187319
Midbrain	Astrocytes	chr4_758669_INS_106	GAK	-0.205135	0.743143	0.213914	-0.271793	0.662869	0.227156
Midbrain	Astrocytes	chr4_872917_INS_88	DGKQ	0.323341	0.591774	0.236286	0.292385	0.670416	0.246831
Midbrain	Astrocytes	chr12_123581929_INS_974	DDX55	0.220947	0.736633	0.206688	0.255488	0.670416	0.215782
Midbrain	Astrocytes	chr3_48708598_INS_326	NCKIPSD	-0.188826	0.82178	0.241914	-0.286985	0.68158	0.245051
Midbrain	Astrocytes	chr17_45717557_DEL_-128	MAPT-AS1	-0.246291	0.643389	0.194691	-0.233222	0.684023	0.200237
Midbrain	Astrocytes	chr4_904216_DEL_-90	DGKQ	-0.116004	0.82178	0.151533	-0.18355	0.684023	0.157781
Midbrain	Astrocytes	chr3_48155554_DEL_-134	ZNF589	0.34587	0.671829	0.282447	0.377934	0.687685	0.326581
Midbrain	Astrocytes	chr6_32621776_INS_6042	HLA-DRB1	-0.214901	0.738045	0.210522	-0.248334	0.693396	0.216065
Midbrain	Astrocytes	chr6_32633156_DEL_-736	HLA-DRB1	-0.389801	0.733918	0.350085	-0.426877	0.698915	0.374202
Midbrain	Astrocytes	chr4_1379762_DEL_-112	UVSSA	0.192028	0.726396	0.170721	0.203928	0.698915	0.179419
Midbrain	Astrocytes	chr3_49404095_INS_664	AMT	-0.166503	0.743143	0.172841	-0.194029	0.698915	0.171185
Midbrain	Astrocytes	chr6_30986584_INS_92	VARS2	0.248952	0.705429	0.216584	0.256639	0.698915	0.226445
Midbrain	Astrocytes	chr16_31105142_INS_147	ZNF646	-0.345501	0.736633	0.3344	-0.390423	0.70126	0.347053
Midbrain	Astrocytes	chr4_736850_DEL_-51	PCGF3	-0.122107	0.783588	0.142105	-0.173566	0.70126	0.1543
Midbrain	Astrocytes	chr7_66723697_DEL_-134	RABGEF1	0.366636	0.598096	0.274058	0.297874	0.70126	0.267635
Midbrain	Astrocytes	chr4_867473_DEL_-71	GAK	0.164955	0.738045	0.164131	0.190644	0.70126	0.171686
Midbrain	Astrocytes	chr17_45753354_DEL_-124	MAPT-AS1	-0.178219	0.736633	0.167822	-0.192401	0.70126	0.173665
Midbrain	Astrocytes	chr4_831905_INS_213	PCGF3	-0.298692	0.692039	0.255346	-0.305811	0.70126	0.277361
Midbrain	Astrocytes	chr6_28054702_INS_266	ZSCAN16-AS1	0.252141	0.736633	0.230072	0.242438	0.70126	0.220303
Midbrain	Astrocytes	chr4_1070461_DEL_-106	AC092535.4	0.0934664	0.83894	0.145051	0.157347	0.70126	0.143313
Midbrain	Astrocytes	chr4_1391669_DEL_-75	CRIPAK	-0.215759	0.597652	0.159817	-0.188914	0.70126	0.172079
Midbrain	Astrocytes	chr19_2408089_INS_325	LSM7	0.441126	0.736633	0.421723	0.464707	0.70126	0.424412
Midbrain	Astrocytes	chr4_1273519_DEL_-343	UVSSA	-0.187766	0.672112	0.154377	-0.175993	0.70126	0.160734
Midbrain	Astrocytes	chr6_32518017_INS_408	HLA-DRB1	0.143959	0.643389	0.114807	0.130308	0.70126	0.119714
Midbrain	Astrocytes	chr8_22589085_DEL_-62	C8orf58	-0.144272	0.83894	0.21696	-0.230767	0.70126	0.212025
Midbrain	Astrocytes	chr4_872917_INS_88	GAK	-0.246267	0.736633	0.237294	-0.270297	0.70126	0.248804
Midbrain	Astrocytes	chr6_32060301_INS_68	SKIV2L	0.847036	0.683638	0.713179	0.780557	0.70126	0.719672
Midbrain	Astrocytes	chr10_119794801_DEL_-56	SEC23IP	0.24579	0.580558	0.177328	0.193753	0.70126	0.178882
Midbrain	Astrocytes	chr17_78478108_INS_234	PGS1	0.176684	0.736633	0.161942	0.182308	0.70126	0.168324
Midbrain	Astrocytes	chr4_1372729_DEL_-132	CRIPAK	-0.196004	0.643389	0.156056	-0.180696	0.70126	0.167309
Midbrain	Astrocytes	chr4_1317174_INS_1205	CRIPAK	-0.48656	0.70207	0.421179	-0.482163	0.70126	0.446752
Midbrain	Astrocytes	chr6_32410069_DEL_-796	TSBP1	0.177323	0.698334	0.152686	0.171679	0.70126	0.159308
Midbrain	Astrocytes	chr6_32534383_INS_295	HLA-DRB1	-0.24538	0.736633	0.231678	-0.254716	0.701608	0.237871
Midbrain	Astrocytes	chr17_46238115_INS_230	KANSL1	0.121426	0.754597	0.132133	0.142028	0.701608	0.13304
Midbrain	Astrocytes	chr6_31282450_INS_292	HCG27	0.182782	0.738045	0.186454	0.202014	0.701608	0.189398
Midbrain	Astrocytes	chr19_2418704_INS_63	LSM7	-0.114571	0.597652	0.0852061	-0.0893573	0.701608	0.0840398
Midbrain	Astrocytes	chr8_22625880_INS_330	BIN3	0.165302	0.736633	0.157421	0.173068	0.701608	0.162927
Midbrain	Astrocytes	chr6_31055484_DEL_-396	PSORS1C1	-0.24339	0.740234	0.250661	-0.303451	0.701608	0.285776
Midbrain	Astrocytes	chr6_32574933_INS_292	HLA-DRB1	-0.228729	0.736633	0.21199	-0.226007	0.716404	0.216116
Midbrain	Astrocytes	chr6_31021527_DEL_-82	VARS2	0.531765	0.736633	0.51076	0.639181	0.718011	0.61403
Midbrain	Astrocytes	chr18_51423423_INS_1138	LINC01630	-0.175607	0.736633	0.167775	-0.174583	0.718011	0.168001
Midbrain	Astrocytes	chr3_48330824_INS_327	ZNF589	0.216993	0.643389	0.172231	0.184595	0.719651	0.179527
Midbrain	Astrocytes	chr4_747572_INS_114	PCGF3	-0.484898	0.736633	0.459322	-0.504084	0.719651	0.490391
Midbrain	Astrocytes	chr4_932428_DEL_-84	TMEM175	0.482101	0.83894	0.716866	0.791199	0.719651	0.770871
Midbrain	Astrocytes	chr4_893134_INS_81	GAK	-0.370154	0.738045	0.369626	-0.389917	0.719651	0.380556
Midbrain	Astrocytes	chr4_1026083_INS_205	GAK	-0.21829	0.736633	0.206529	-0.218559	0.719651	0.213796
Midbrain	Astrocytes	chr4_904216_DEL_-90	TMEM175	0.149901	0.738045	0.151209	0.15799	0.719651	0.154662
Midbrain	Astrocytes	chr6_32529429_INS_297	HLA-DRB1	0.125141	0.754079	0.135752	0.147369	0.719651	0.14449
Midbrain	Astrocytes	chr4_1020917_DEL_-58	TMEM175	0.128141	0.823806	0.178915	0.189318	0.725303	0.187027
Midbrain	Astrocytes	chr4_1054723_DEL_-561	RNF212	0.151496	0.736633	0.139677	0.138729	0.732551	0.138435
Midbrain	Astrocytes	chr4_1295952_INS_201	UVSSA	-0.91294	0.638929	0.712294	-0.744592	0.732551	0.744121
Midbrain	Astrocytes	chr4_1295952_INS_201	CRIPAK	0.708661	0.738045	0.714817	0.751572	0.734726	0.754477
Midbrain	Astrocytes	chr14_74564090_INS_62	AREL1	-0.24355	0.736633	0.22142	-0.227244	0.742145	0.230253
Midbrain	Astrocytes	chr19_2418916_INS_845	LSM7	-0.0774333	0.82178	0.104682	-0.0989882	0.755373	0.101783
Midbrain	Astrocytes	chr4_1357015_INS_410	CRIPAK	-0.189542	0.720389	0.167204	-0.173387	0.762409	0.179908
Midbrain	Astrocytes	chr4_1020917_DEL_-58	DGKQ	0.128047	0.823806	0.178915	0.183175	0.76294	0.191256
Midbrain	Astrocytes	chr4_15662168_INS_99	FBXL5	-0.685348	0.743143	0.715064	-0.713995	0.76294	0.745639
Midbrain	Astrocytes	chr6_31196035_DEL_-160	HLA-C	0.362805	0.823806	0.512366	0.495763	0.76294	0.522761
Midbrain	Astrocytes	chr12_123521586_DEL_-108	DDX55	-0.20401	0.738045	0.20232	-0.199078	0.76294	0.209977
Midbrain	Astrocytes	chr4_731899_INS_197	PCGF3	-0.148397	0.753618	0.159246	-0.163954	0.76294	0.173041
Midbrain	Astrocytes	chr16_28465698_DEL_-169	NPIPB7	-0.0512414	0.943725	0.209045	-0.205035	0.76294	0.216504
Midbrain	Astrocytes	chr6_28054702_INS_266	ZNF165	0.235217	0.738045	0.230266	0.225822	0.76294	0.238765
Midbrain	Astrocytes	chr6_32868180_INS_126	HLA-DMA	-0.364225	0.82178	0.460532	-0.426727	0.773995	0.458373
Midbrain	Astrocytes	chr6_32449157_DEL_-102	TSBP1	-0.352371	0.82178	0.452517	-0.446448	0.773995	0.479666
Midbrain	Astrocytes	chr4_860172_DEL_-57	DGKQ	-0.228979	0.837357	0.335487	-0.327192	0.773995	0.352395
Midbrain	Astrocytes	chr6_32017421_DEL_-6367	CYP21A2	-0.0967157	0.736633	0.0912427	-0.0884992	0.783034	0.0964075
Midbrain	Astrocytes	chr4_1397447_DEL_-675	CRIPAK	0.193835	0.736633	0.175609	0.169387	0.792299	0.186939
Midbrain	Astrocytes	chr4_852263_DEL_-63	PCGF3	0.309726	0.738045	0.31411	0.31249	0.792299	0.345359
Midbrain	Astrocytes	chr4_1020917_DEL_-58	SLC26A1	-0.251351	0.561764	0.177489	-0.16952	0.792364	0.188273
Midbrain	Astrocytes	chr1_205906504_DEL_-50	PM20D1	-0.182084	0.823806	0.251226	-0.232396	0.792364	0.258268
Midbrain	Astrocytes	chr6_33041751_DEL_-210	HLA-DMA	0.0707868	0.888692	0.160345	0.151873	0.793095	0.169366
Midbrain	Astrocytes	chr6_32060301_INS_68	CYP21A2	-0.542934	0.82178	0.716393	-0.63822	0.811395	0.727874
Midbrain	Astrocytes	chr12_122853421_DEL_-124	HIP1R	-0.116183	0.827182	0.167331	-0.154586	0.811395	0.176947
Midbrain	Astrocytes	chr1_155017348_INS_53	EFNA4	0.309845	0.82178	0.422992	0.374219	0.811395	0.429299
Midbrain	Astrocytes	chr4_926880_INS_224	GAK	-0.250161	0.753618	0.268162	-0.239128	0.811395	0.274991
Midbrain	Astrocytes	chr6_32645668_INS_417	HLA-DRB1	-0.0808545	0.808204	0.098269	-0.0862889	0.811395	0.0995519
Midbrain	Astrocytes	chr4_1333727_DEL_-139	CRIPAK	0.145064	0.750564	0.154007	0.153058	0.811395	0.176775
Midbrain	Astrocytes	chr4_869484_DEL_-71	PCGF3	0.259047	0.750564	0.274608	0.25548	0.818124	0.297942
Midbrain	Astrocytes	chr16_31104490_DEL_-128	STX4	0.199994	0.593582	0.146976	0.125513	0.821802	0.147349
Midbrain	Astrocytes	chr4_1379762_DEL_-112	CRIPAK	0.151806	0.775936	0.171161	0.154388	0.824211	0.18251
Midbrain	Astrocytes	chr6_32667888_INS_1006	HLA-DRB1	-0.205929	0.736633	0.194681	-0.168595	0.824211	0.199567
Midbrain	Astrocytes	chr4_903606_INS_59	DGKQ	0.235595	0.823806	0.335437	0.288727	0.824437	0.344816
Midbrain	Astrocytes	chr6_28044345_DEL_-62	ZKSCAN8	0.312362	0.738045	0.309041	0.265074	0.824437	0.320147
Midbrain	Astrocytes	chr6_32531527_DEL_-1502	HLA-DRB1	-0.0524176	0.877826	0.10448	-0.0878359	0.824437	0.107178
Midbrain	Astrocytes	chr4_1046435_INS_1349	DGKQ	0.0508452	0.916288	0.139383	0.119933	0.824437	0.146683
Midbrain	Astrocytes	chr4_1070461_DEL_-106	RNF212	0.149222	0.736633	0.144543	0.118104	0.824437	0.144697
Midbrain	Astrocytes	chr4_903606_INS_59	TMEM175	0.290562	0.783588	0.334968	0.274903	0.824437	0.337472
Midbrain	Astrocytes	chr6_32345991_DEL_-323	TSBP1	0.130928	0.783588	0.151904	0.12899	0.824437	0.158673
Midbrain	Astrocytes	chr1_205957903_DEL_-508	RAB7B	-0.135978	0.783588	0.158062	-0.132449	0.824437	0.163235
Midbrain	Astrocytes	chr10_15531400_INS_60	ITGA8	0.152811	0.83894	0.23102	0.195824	0.824437	0.241726
Midbrain	Astrocytes	chr6_31045075_DEL_-89	PSORS1C1	-0.125037	0.753618	0.133555	-0.111536	0.824437	0.137722
Midbrain	Astrocytes	chr2_134792991_DEL_-370	CCNT2-AS1	-0.140685	0.93742	0.513551	-0.457308	0.824437	0.564789
Midbrain	Astrocytes	chr4_1144634_INS_90	AC092535.4	-0.372456	0.738045	0.362221	-0.290123	0.824437	0.359147
Midbrain	Astrocytes	chr4_999688_INS_86	TMEM175	-0.337637	0.82178	0.452639	-0.364566	0.824437	0.452541
Midbrain	Astrocytes	chr6_32400763_DEL_-276	TSBP1	0.432049	0.726396	0.384817	0.324183	0.824437	0.403192
Midbrain	Astrocytes	chr6_28044375_INS_74	ZNF165	0.269831	0.738045	0.274496	0.236575	0.824437	0.294482
Midbrain	Astrocytes	chr6_32348485_INS_276	TSBP1	-0.131337	0.859727	0.229288	-0.192601	0.824437	0.24047
Midbrain	Astrocytes	chr4_1026083_INS_205	SLC26A1	0.213607	0.736633	0.206582	0.167469	0.824437	0.209418
Midbrain	Astrocytes	chr4_1319648_INS_133	UVSSA	0.13793	0.775936	0.155973	0.130664	0.824437	0.163496
Midbrain	Astrocytes	chr4_1397446_INS_900	CRIPAK	-0.104769	0.823806	0.148933	-0.125627	0.824437	0.157226
Midbrain	Astrocytes	chr4_1391669_DEL_-75	UVSSA	0.195703	0.671829	0.160098	0.135324	0.826646	0.170286
Midbrain	Astrocytes	chr4_789911_DEL_-154	GAK	0.161683	0.780295	0.184478	0.150262	0.827653	0.189985
Midbrain	Astrocytes	chr6_31571712_INS_145	CSNK2B	0.748705	0.538739	0.507795	0.414725	0.827653	0.526069
Midbrain	Astrocytes	chr4_1046435_INS_1349	TMEM175	-0.0816813	0.858786	0.139224	-0.112881	0.827653	0.143569
Midbrain	Astrocytes	chr20_6045049_DEL_-1917	CRLS1	0.256791	0.689356	0.218549	0.181101	0.827653	0.231431
Midbrain	Astrocytes	chr4_999687_DEL_-86	RNF212	0.106891	0.82178	0.143591	0.111733	0.827653	0.142989
Midbrain	Astrocytes	chr4_1054723_DEL_-561	DGKQ	0.103323	0.82178	0.140154	0.112514	0.827653	0.144953
Midbrain	Astrocytes	chr4_758669_INS_106	PCGF3	-0.165008	0.82178	0.214291	-0.178858	0.827653	0.230667
Midbrain	Astrocytes	chr6_31932021_DEL_-127	C4A	0.252569	0.736633	0.240453	0.186685	0.827653	0.241262
Midbrain	Astrocytes	chr4_1058313_INS_64	TMEM175	-0.150278	0.888692	0.33597	-0.262273	0.827653	0.339394
Midbrain	Astrocytes	chr4_1146816_DEL_-675	AC092535.4	0.149119	0.83894	0.219859	0.169327	0.82971	0.221904
Midbrain	Astrocytes	chr4_884955_INS_69	DGKQ	-0.256419	0.82178	0.335271	-0.260743	0.82971	0.342171
Midbrain	Astrocytes	chr4_76150170_DEL_-109	SCARB2	0.21058	0.736633	0.198899	0.152738	0.82971	0.200981
Midbrain	Astrocytes	chr4_825980_INS_98	GAK	-0.156118	0.783588	0.182191	-0.143081	0.82971	0.18843
Midbrain	Astrocytes	chr4_1372729_DEL_-132	UVSSA	0.15726	0.738045	0.156532	0.124873	0.82971	0.16559
Midbrain	Astrocytes	chr8_22589085_DEL_-62	BIN3	0.159724	0.82178	0.216843	0.173003	0.82971	0.230326
Midbrain	Astrocytes	chr4_789911_DEL_-154	PCGF3	-0.1392	0.82178	0.184677	-0.144003	0.82971	0.192073
Midbrain	Astrocytes	chr6_28044345_DEL_-62	ZSCAN16-AS1	0.0673175	0.946126	0.310673	0.23344	0.82971	0.31156
Midbrain	Astrocytes	chr17_7433090_DEL_-1294	CHRNB1	-0.230392	0.846693	0.370859	-0.281225	0.82971	0.376578
Midbrain	Astrocytes	chr6_32043718_DEL_-120	CYP21A2	0.523252	0.775058	0.587443	0.44724	0.82971	0.599071
Midbrain	Astrocytes	chr4_1278823_INS_78	UVSSA	0.107843	0.850425	0.179274	0.140963	0.82971	0.189129
Midbrain	Astrocytes	chr6_28176185_INS_2034	ZNF165	0.140266	0.754079	0.151087	0.120324	0.82971	0.161893
Midbrain	Astrocytes	chr10_119864584_INS_505	SEC23IP	-0.240596	0.846693	0.394208	-0.310576	0.82971	0.41907
Midbrain	Astrocytes	chr11_10353386_DEL_-61	AMPD3	0.345488	0.638929	0.26911	0.235049	0.830617	0.31849
Midbrain	Astrocytes	chr4_893134_INS_81	SLC26A1	0.338489	0.756378	0.369956	0.272736	0.833119	0.373
Midbrain	Astrocytes	chr4_1335553_DEL_-83	UVSSA	-0.658944	0.83894	1.00847	-0.801442	0.833119	1.10104
Midbrain	Astrocytes	chr6_32776789_INS_89	TAP2	0.192886	0.850425	0.321981	0.240621	0.833119	0.33061
Midbrain	Astrocytes	chr17_7546287_INS_214	CHRNB1	0.0995141	0.859727	0.173511	0.136644	0.833119	0.188041
Midbrain	Astrocytes	chr6_31003803_INS_285	VARS2	0.152608	0.823806	0.213506	0.16133	0.835645	0.223423
Midbrain	Astrocytes	chr17_45941681_INS_56	KANSL1	-0.858821	0.67883	0.713026	-0.534203	0.8384	0.744752
Midbrain	Astrocytes	chr4_1058313_INS_64	DGKQ	-0.189646	0.861477	0.335753	-0.245179	0.843635	0.347052
Midbrain	Astrocytes	chr6_32506829_INS_133	HLA-DRB1	-0.0347519	0.888692	0.077387	-0.0564677	0.843635	0.0799698
Midbrain	Astrocytes	chr4_1411997_INS_60	CRIPAK	-0.336591	0.82178	0.422769	-0.315381	0.843635	0.447909
Midbrain	Astrocytes	chr16_31105142_INS_147	KAT8	-0.424123	0.642983	0.333416	-0.249883	0.843635	0.355217
Midbrain	Astrocytes	chr4_1095985_INS_59	AC092535.4	-0.0647843	0.924177	0.198203	-0.135855	0.845207	0.195445
Midbrain	Astrocytes	chr6_32719396_INS_316	HLA-DOB	-0.0843731	0.859727	0.147757	-0.103111	0.845207	0.149391
Midbrain	Astrocytes	chr6_32720802_INS_334	HLA-DOB	-0.0843731	0.859727	0.147757	-0.103111	0.845207	0.149391
Midbrain	Astrocytes	chr4_681595_DEL_-80	PCGF3	0.332732	0.823806	0.460791	0.331525	0.845207	0.481166
Midbrain	Astrocytes	chr4_1411997_INS_60	UVSSA	-0.313083	0.82178	0.422966	-0.303857	0.845207	0.441842
Midbrain	Astrocytes	chr4_831905_INS_213	GAK	-0.164273	0.83894	0.256667	-0.189219	0.845207	0.275625
Midbrain	Astrocytes	chr4_1096271_DEL_-118	RNF212	0.161783	0.82178	0.21748	0.148295	0.845207	0.21605
Midbrain	Astrocytes	chr6_32449218_INS_102	TSBP1	0.189967	0.738045	0.190999	0.134274	0.84601	0.196473
Midbrain	Astrocytes	chr4_1095985_INS_59	RNF212	0.155403	0.82178	0.197655	0.133143	0.848529	0.19675
Midbrain	Astrocytes	chr4_999688_INS_86	GAK	0.326752	0.823806	0.452726	0.314564	0.848529	0.466113
Midbrain	Astrocytes	chr6_32675283_DEL_-4901	HLA-DRB1	-0.114775	0.82178	0.145802	-0.102098	0.848529	0.151384
Midbrain	Astrocytes	chr4_1065732_DEL_-287	DGKQ	-0.187856	0.884763	0.394519	-0.270954	0.855342	0.406927
Midbrain	Astrocytes	chr4_725522_INS_84	PCGF3	-0.215257	0.83894	0.328586	-0.230851	0.85569	0.348026
Midbrain	Astrocytes	chr17_45941681_INS_56	MAPT	-0.41455	0.859727	0.717325	-0.506995	0.856809	0.768105
Midbrain	Astrocytes	chr6_31274309_DEL_-53	HCG27	-0.3856	0.868382	0.7175	-0.474193	0.863576	0.727809
Midbrain	Astrocytes	chr4_1414307_INS_91	CRIPAK	-0.466157	0.82178	0.587965	-0.393569	0.864296	0.611445
Midbrain	Astrocytes	chr10_15429081_DEL_-320	ITGA8	-0.240386	0.859727	0.415655	-0.272951	0.864296	0.42792
Midbrain	Astrocytes	chr4_660976_INS_289	PCGF3	-0.130096	0.84328	0.205331	-0.135838	0.864296	0.213033
Midbrain	Astrocytes	chr6_30254209_INS_307	RPP21	0.148772	0.902266	0.371312	0.244544	0.864296	0.384275
Midbrain	Astrocytes	chr4_884955_INS_69	TMEM175	-0.124745	0.916288	0.336083	-0.212978	0.864296	0.335153
Midbrain	Astrocytes	chr6_30964853_DEL_-174	VARS2	0.313444	0.871097	0.589065	0.389393	0.864296	0.614091
Midbrain	Astrocytes	chr12_123452794_INS_350	RILPL2	0.110687	0.783588	0.127697	0.0802597	0.864296	0.12671
Midbrain	Astrocytes	chr4_75877023_INS_50	NAAA	0.196344	0.750419	0.206816	0.139302	0.864296	0.219985
Midbrain	Astrocytes	chr6_31316803_INS_84	HLA-C	0.0480426	0.93742	0.178618	0.116424	0.868028	0.186087
Midbrain	Astrocytes	chr4_1058313_INS_64	SLC26A1	-0.188223	0.861477	0.335762	-0.212729	0.868028	0.341648
Midbrain	Astrocytes	chr4_1065732_DEL_-287	RNF212	0.0315357	0.977272	0.394992	0.241702	0.868028	0.389663
Midbrain	Astrocytes	chr4_903606_INS_59	SLC26A1	0.246892	0.82178	0.335348	0.210506	0.868028	0.339851
Midbrain	Astrocytes	chr4_1308029_INS_320	CRIPAK	-0.114844	0.82178	0.154835	-0.10234	0.868028	0.165388
Midbrain	Astrocytes	chr1_205973120_INS_210	RAB7B	0.13179	0.83894	0.200187	0.124948	0.873551	0.2046
Midbrain	Astrocytes	chr16_28568820_INS_175	SULT1A1	0.331582	0.83894	0.512596	0.331122	0.873551	0.543527
Midbrain	Astrocytes	chr4_1007607_INS_74	SLC26A1	-0.17694	0.919807	0.513429	-0.314236	0.875174	0.518972
Midbrain	Astrocytes	chr4_1278828_DEL_-130	UVSSA	-0.0210476	0.970176	0.153026	-0.0965974	0.876372	0.160707
Midbrain	Astrocytes	chr6_28147165_INS_329	ZNF165	-0.328605	0.83894	0.512616	-0.325225	0.876372	0.542035
Midbrain	Astrocytes	chr17_46210500_INS_72	LRRC37A	0.120602	0.916288	0.329111	0.199015	0.877768	0.333632
Midbrain	Astrocytes	chr4_939352_DEL_-135	TMEM175	0.00789111	0.993196	0.424223	0.257413	0.880389	0.436034
Midbrain	Astrocytes	chr4_1333727_DEL_-139	UVSSA	0.0591567	0.90974	0.154625	0.102186	0.880389	0.174769
Midbrain	Astrocytes	chr6_32525007_INS_307	HLA-DRB1	0.0528223	0.93742	0.188499	0.113231	0.880389	0.193903
Midbrain	Astrocytes	chr12_122850381_DEL_-62	HIP1R	0.12443	0.846693	0.198846	0.121231	0.880389	0.208904
Midbrain	Astrocytes	chr12_123569522_INS_61	DDX55	0.312268	0.846693	0.512727	0.311059	0.880389	0.536522
Midbrain	Astrocytes	chr4_999688_INS_86	DGKQ	0.204685	0.888692	0.453504	0.268365	0.880389	0.463328
Midbrain	Astrocytes	chr19_2278344_DEL_-54	LSM7	0.151394	0.940531	0.589759	0.405828	0.880389	0.70246
Midbrain	Astrocytes	chr4_1414307_INS_91	UVSSA	-0.196927	0.920335	0.589613	-0.347958	0.880389	0.603368
Midbrain	Astrocytes	chr6_28349091_DEL_-79	ZSCAN31	0.239507	0.82178	0.299359	0.184295	0.881048	0.321454
Midbrain	Astrocytes	chr19_2348157_INS_94	LSM7	-0.32365	0.82178	0.422879	-0.238415	0.881048	0.416988
Midbrain	Astrocytes	chr12_123453161_INS_3316	RILPL2	-0.12692	0.850425	0.211699	-0.118835	0.885535	0.211592
Midbrain	Astrocytes	chr17_7361247_DEL_-1411	CHRNB1	-0.0951034	0.88981	0.217255	-0.123385	0.885535	0.219715
Midbrain	Astrocytes	chr4_1095214_DEL_-1298	RNF212	0.00611276	0.993137	0.201685	-0.114221	0.885535	0.204928
Midbrain	Astrocytes	chr4_927270_DEL_-74	SLC26A1	-0.0232485	0.970176	0.174695	-0.100101	0.885535	0.179968
Midbrain	Astrocytes	chr4_15859578_DEL_-666	CD38	-0.182589	0.846693	0.29316	-0.158408	0.885535	0.28515
Midbrain	Astrocytes	chr6_31013130_INS_311	VARS2	0.120226	0.864574	0.220051	0.129679	0.885535	0.233839
Midbrain	Astrocytes	chr16_31104490_DEL_-128	ZNF646	-0.132688	0.770883	0.147801	-0.0828405	0.886172	0.150124
Midbrain	Astrocytes	chr16_28568820_INS_175	NPIPB7	-0.255762	0.877826	0.513067	-0.286841	0.88794	0.525648
Midbrain	Astrocytes	chr4_1316971_INS_183	CRIPAK	-0.152697	0.83894	0.228444	-0.130807	0.88794	0.240803
Midbrain	Astrocytes	chr4_1046435_INS_1349	RNF212	0.108292	0.82178	0.139026	0.0764301	0.88794	0.140715
Midbrain	Astrocytes	chr17_44243201_INS_331	ASB16-AS1	-0.0711701	0.965191	0.424158	-0.223981	0.88794	0.417061
Midbrain	Astrocytes	chr6_31021527_DEL_-82	PSORS1C1	-0.0809462	0.965191	0.513691	-0.325701	0.88794	0.60848
Midbrain	Astrocytes	chr12_122822681_INS_191	HIP1R	-0.287709	0.783588	0.334995	-0.200448	0.88794	0.377779
Midbrain	Astrocytes	chr4_1426687_INS_2199	UVSSA	-0.0536246	0.932556	0.180152	-0.0973327	0.88794	0.184441
Midbrain	Astrocytes	chr6_32625925_DEL_-314	HLA-DRB1	0.118037	0.82178	0.151571	0.0840971	0.88794	0.160223
Midbrain	Astrocytes	chr6_32626710_INS_129	HLA-DRB1	0.118037	0.82178	0.151571	0.0840971	0.88794	0.160223
Midbrain	Astrocytes	chr4_1357015_INS_410	UVSSA	0.142353	0.787319	0.167713	0.0934125	0.88794	0.178119
Midbrain	Astrocytes	chr16_19219107_DEL_-352	SYT17	-0.0623169	0.925992	0.195438	-0.107531	0.88794	0.206468
Midbrain	Astrocytes	chr4_1026083_INS_205	RNF212	0.103982	0.877826	0.207496	0.106134	0.88794	0.204203
Midbrain	Astrocytes	chr6_28258614_INS_164	ZSCAN26	0.114171	0.919807	0.329136	0.173581	0.88794	0.333982
Midbrain	Astrocytes	chr4_668495_DEL_-673	PCGF3	-0.112196	0.861477	0.201519	-0.109302	0.88794	0.210853
Midbrain	Astrocytes	chr6_32868180_INS_126	TAP2	0.214815	0.884763	0.461552	0.236326	0.88794	0.457692
Midbrain	Astrocytes	chr4_926880_INS_224	DGKQ	-0.130368	0.88	0.269084	-0.14139	0.88794	0.273933
Midbrain	Astrocytes	chr6_28339872_DEL_-101	ZSCAN26	-0.118337	0.823806	0.168523	-0.0918587	0.892145	0.180147
Midbrain	Astrocytes	chr4_1037460_DEL_-80	TMEM175	0.185978	0.871097	0.351903	0.181053	0.900093	0.367402
Midbrain	Astrocytes	chr4_1144634_INS_90	RNF212	-0.222301	0.846693	0.363558	-0.177246	0.900093	0.362358
Midbrain	Astrocytes	chr6_31243839_DEL_-1500	HCG27	0.139587	0.83894	0.213602	0.108168	0.900093	0.222143
Midbrain	Astrocytes	chr6_32642364_INS_51	HLA-DRB1	-0.140302	0.888692	0.310408	-0.153405	0.900093	0.318469
Midbrain	Astrocytes	chr3_183017820_INS_988	MCCC1	-0.0973642	0.888692	0.213086	-0.108166	0.900093	0.224614
Midbrain	Astrocytes	chr6_31028941_INS_181	PSORS1C1	-0.074141	0.927056	0.234847	-0.118545	0.900093	0.246422
Midbrain	Astrocytes	chr20_5962341_DEL_-329	CRLS1	0.0748329	0.893263	0.175815	0.0881764	0.900093	0.183569
Midbrain	Astrocytes	chr4_713314_INS_69	PCGF3	-0.216546	0.864574	0.39436	-0.19865	0.900093	0.415856
Midbrain	Astrocytes	chr4_75861615_INS_336	NAAA	-0.0617705	0.888692	0.139093	-0.0703014	0.900093	0.147559
Midbrain	Astrocytes	chr8_22585636_INS_84	BIN3	-0.114627	0.82178	0.155313	-0.0760238	0.900093	0.160279
Midbrain	Astrocytes	chr4_927270_DEL_-74	TMEM175	-0.0300681	0.965191	0.174684	-0.0840805	0.900093	0.17909
Midbrain	Astrocytes	chr4_713221_DEL_-125	PCGF3	0.0548715	0.916288	0.15301	0.0773474	0.900093	0.166019
Midbrain	Astrocytes	chr4_1007606_DEL_-74	RNF212	-0.509633	0.738045	0.502605	-0.240689	0.900093	0.516692
Midbrain	Astrocytes	chr4_893134_INS_81	DGKQ	0.126126	0.919807	0.371403	0.175998	0.900093	0.379846
Midbrain	Astrocytes	chr6_28382909_DEL_-86	ZSCAN31	0.153643	0.823806	0.217545	0.102284	0.900093	0.22079
Midbrain	Astrocytes	chr6_27915300_INS_54	ZSCAN16-AS1	0.315234	0.846693	0.512708	0.250103	0.900093	0.540293
Midbrain	Astrocytes	chr4_1334047_INS_57	UVSSA	-0.16209	0.877826	0.322166	-0.151642	0.900093	0.327984
Midbrain	Astrocytes	chr4_827661_INS_134	GAK	-0.0706452	0.884763	0.149716	-0.0726157	0.900093	0.157513
Midbrain	Astrocytes	chr6_28044345_DEL_-62	ZNF165	-0.172872	0.861477	0.310229	-0.155064	0.900093	0.337741
Midbrain	Astrocytes	chr6_32384842_DEL_-273	TSBP1	-0.164539	0.877826	0.322152	-0.151657	0.900093	0.331347
Midbrain	Astrocytes	chr17_78438446_INS_1034	PGS1	-0.0169443	0.965191	0.102874	-0.0481291	0.900093	0.106341
Midbrain	Astrocytes	chr6_32675682_INS_968	HLA-DRB1	-0.0539023	0.902266	0.137357	-0.062235	0.900093	0.139726
Midbrain	Astrocytes	chr6_32677366_DEL_-254	HLA-DRB1	-0.0539023	0.902266	0.137357	-0.062235	0.900093	0.139726
Midbrain	Astrocytes	chr6_32680265_INS_972	HLA-DRB1	-0.0539023	0.902266	0.137357	-0.062235	0.900093	0.139726
Midbrain	Astrocytes	chr6_32488927_INS_443	HLA-DRB1	-0.00788573	0.977272	0.107194	-0.0500963	0.900093	0.112495
Midbrain	Astrocytes	chr6_31225477_DEL_-1142	HCG27	-0.0626175	0.916202	0.167517	-0.0773947	0.900093	0.174503
Midbrain	Astrocytes	chr6_28176185_INS_2034	ZSCAN26	-0.0904362	0.850439	0.1515	-0.0697397	0.900093	0.157436
Midbrain	Astrocytes	chr4_76072657_INS_315	SCARB2	-0.0796853	0.925992	0.24698	-0.109391	0.900093	0.249172
Midbrain	Astrocytes	chr4_15662168_INS_99	FAM200B	0.131607	0.964732	0.718494	0.311805	0.900093	0.710841
Midbrain	Astrocytes	chr6_32060301_INS_68	C4A	-0.158684	0.945637	0.718435	-0.306676	0.900093	0.707062
Midbrain	Astrocytes	chr8_22709297_INS_325	BIN3	0.0887425	0.864574	0.162724	0.0724566	0.900093	0.167218
Midbrain	Astrocytes	chr6_31243839_DEL_-1500	HLA-C	-0.105155	0.878407	0.213817	-0.0960506	0.900093	0.222281
Midbrain	Astrocytes	chr4_669119_INS_93	PCGF3	0.0448959	0.93742	0.169599	0.0794303	0.900093	0.183978
Midbrain	Astrocytes	chr4_893134_INS_81	TMEM175	0.151736	0.900278	0.371299	0.159886	0.900093	0.37174
Midbrain	Astrocytes	chr4_679261_INS_113	PCGF3	-0.0895722	0.877826	0.180992	-0.0808264	0.900093	0.188268
Midbrain	Astrocytes	chr6_31026229_DEL_-1074	PSORS1C1	-0.0394149	0.945637	0.17754	-0.0789863	0.902336	0.185864
Midbrain	Astrocytes	chr6_32492189_INS_313	HLA-DRB1	0.0844862	0.821501	0.1045	0.0464283	0.903835	0.112303
Midbrain	Astrocytes	chr1_205985738_INS_189	RAB7B	-0.030209	0.965191	0.188517	-0.0805472	0.903835	0.19545
Midbrain	Astrocytes	chr17_78550344_INS_67	DNAH17	0.113495	0.83894	0.16925	0.0723101	0.903835	0.176578
Midbrain	Astrocytes	chr6_32017421_DEL_-6367	C4A	0.0777369	0.787319	0.0914397	0.0382682	0.903835	0.0937024
Midbrain	Astrocytes	chr6_32554524_INS_133	HLA-DRB1	-0.131328	0.877826	0.257503	-0.106422	0.903835	0.261635
Midbrain	Astrocytes	chr6_32536253_INS_312	HLA-DRB1	-0.024963	0.977272	0.258215	-0.108682	0.903835	0.267797
Midbrain	Astrocytes	chr4_927270_DEL_-74	DGKQ	-0.0107573	0.98344	0.174708	0.0742824	0.903835	0.183086
Midbrain	Astrocytes	chr4_939352_DEL_-135	SLC26A1	0.105629	0.94332	0.42408	0.176819	0.903835	0.438872
Midbrain	Astrocytes	chr1_205906504_DEL_-50	RAB7B	-0.0665266	0.93742	0.251847	-0.103196	0.903835	0.256442
Midbrain	Astrocytes	chr17_78476255_DEL_-82	PGS1	0.0915164	0.919807	0.269258	0.113549	0.903835	0.284158
Midbrain	Astrocytes	chr4_869150_INS_112	GAK	-0.0477416	0.919807	0.139438	-0.0611527	0.903835	0.15378
Midbrain	Astrocytes	chr4_1095334_DEL_-118	RNF212	-0.189243	0.738045	0.192103	-0.0766976	0.903835	0.193728
Midbrain	Astrocytes	chr19_2333027_INS_60	LSM7	-0.218309	0.736633	0.202471	-0.0806787	0.903835	0.20501
Midbrain	Astrocytes	chr6_28147165_INS_329	ZKSCAN8	0.184231	0.916288	0.513401	0.201496	0.903835	0.515831
Midbrain	Astrocytes	chr4_90113764_DEL_-100	CCSER1	-0.104379	0.93742	0.371476	-0.148633	0.903835	0.380928
Midbrain	Astrocytes	chr4_1007606_DEL_-74	SLC26A1	-0.286452	0.860909	0.504522	-0.206967	0.903835	0.531223
Midbrain	Astrocytes	chr14_54915593_INS_174	GCH1	-0.166709	0.871097	0.315287	-0.120157	0.903835	0.309008
Midbrain	Astrocytes	chr6_28258614_INS_164	ZSCAN31	0.0659474	0.954292	0.32928	0.12749	0.906675	0.332136
Midbrain	Astrocytes	chr4_1308029_INS_320	UVSSA	0.138683	0.770883	0.154623	0.0613244	0.912798	0.163355
Midbrain	Astrocytes	chr4_1026083_INS_205	DGKQ	-0.0596287	0.936707	0.207686	-0.0779062	0.91929	0.213492
Midbrain	Astrocytes	chr6_31274309_DEL_-53	HLA-C	-0.336544	0.884763	0.717768	-0.265852	0.91929	0.729281
Midbrain	Astrocytes	chr4_867473_DEL_-71	DGKQ	0.115042	0.824614	0.164593	0.0618636	0.919957	0.171631
Midbrain	Astrocytes	chr4_746037_DEL_-1024	PCGF3	0.0800332	0.893263	0.189643	0.0737658	0.919957	0.205035
Midbrain	Astrocytes	chr4_932428_DEL_-84	SLC26A1	-0.197809	0.93742	0.718329	0.278651	0.920079	0.779205
Midbrain	Astrocytes	chr4_1395000_DEL_-186	UVSSA	-0.0974309	0.93742	0.35229	-0.126968	0.922431	0.361122
Midbrain	Astrocytes	chr17_78286155_DEL_-1194	PGS1	-0.0350076	0.945637	0.154239	-0.0544953	0.922431	0.155227
Midbrain	Astrocytes	chr4_968200_INS_113	SLC26A1	0.0176612	0.977272	0.185237	-0.0658728	0.926141	0.191384
Midbrain	Astrocytes	chr17_45941681_INS_56	MAPT-IT1	-0.293919	0.900278	0.717972	-0.261252	0.926141	0.765039
Midbrain	Astrocytes	chr7_23231839_DEL_-86	GPNMB	-0.041736	0.941025	0.16422	-0.0528119	0.926141	0.154849
Midbrain	Astrocytes	chr6_31105032_DEL_-84	HCG27	-0.0785273	0.900278	0.190997	-0.0646823	0.932793	0.195201
Midbrain	Astrocytes	chr2_134792991_DEL_-370	TMEM163	-0.43044	0.793253	0.511796	-0.179482	0.932793	0.548979
Midbrain	Astrocytes	chr16_31105142_INS_147	STX4	0.0440095	0.970176	0.336304	0.111784	0.932793	0.343759
Midbrain	Astrocytes	chr17_45914207_INS_76	MAPT-IT1	0.043131	0.945637	0.181052	0.062688	0.932793	0.193033
Midbrain	Astrocytes	chr4_869484_DEL_-71	DGKQ	0.021814	0.977272	0.275924	0.0951806	0.932793	0.293917
Midbrain	Astrocytes	chr2_95250585_DEL_-64	PROM2	0.0089243	0.993137	0.271508	0.0904134	0.933339	0.285051
Midbrain	Astrocytes	chr4_1411940_DEL_-60	UVSSA	-0.210321	0.877826	0.423656	-0.13951	0.933339	0.442102
Midbrain	Astrocytes	chr6_31007135_INS_77	VARS2	0.0470555	0.965191	0.294944	0.0966714	0.933339	0.306601
Midbrain	Astrocytes	chr2_134381370_INS_54	TMEM163	0.0108979	0.993196	0.718625	-0.235526	0.933339	0.750559
Midbrain	Astrocytes	chr4_968200_INS_113	RNF212	0.0138514	0.977272	0.185241	0.0582812	0.933339	0.186242
Midbrain	Astrocytes	chr10_119953651_INS_314	SEC23IP	0.151783	0.884763	0.32222	0.102181	0.933339	0.333467
Midbrain	Astrocytes	chr8_22625880_INS_330	C8orf58	-0.0127216	0.977272	0.158356	-0.0463762	0.933339	0.15142
Midbrain	Astrocytes	chr4_1037460_DEL_-80	SLC26A1	-0.0943033	0.93742	0.352299	0.113007	0.933339	0.369715
Midbrain	Astrocytes	chr4_717038_DEL_-129	PCGF3	0.0456917	0.932556	0.152835	0.0484659	0.933339	0.159905
Midbrain	Astrocytes	chr6_30262742_DEL_-72	RPP21	0.107087	0.867493	0.198169	0.0644764	0.933339	0.212832
Midbrain	Astrocytes	chr3_48920354_DEL_-939	WDR6	0.0147147	0.977272	0.167637	0.0527445	0.935567	0.177001
Midbrain	Astrocytes	chr4_939352_DEL_-135	DGKQ	0.238416	0.861477	0.423494	0.132324	0.935567	0.446293
Midbrain	Astrocytes	chr4_999687_DEL_-86	SLC26A1	-0.10082	0.823806	0.143639	-0.0429699	0.938308	0.147403
Midbrain	Astrocytes	chr4_869150_INS_112	PCGF3	-0.0591873	0.893263	0.13939	-0.0446159	0.939098	0.155482
Midbrain	Astrocytes	chr4_1283064_DEL_-137	UVSSA	-0.0146936	0.977272	0.155447	0.0463546	0.939098	0.162496
Midbrain	Astrocytes	chr16_19252355_INS_149	SYT17	0.0420426	0.936707	0.144526	0.0435025	0.939098	0.152866
Midbrain	Astrocytes	chr17_78509047_DEL_-182	PGS1	0.00719637	0.987801	0.132736	0.0383035	0.939227	0.135629
Midbrain	Astrocytes	chr4_1334047_INS_57	CRIPAK	-0.0445379	0.970176	0.322575	-0.0910799	0.942907	0.3328
Midbrain	Astrocytes	chr4_1007606_DEL_-74	DGKQ	0.0680074	0.970176	0.505356	0.145821	0.942907	0.540219
Midbrain	Astrocytes	chr4_846496_INS_51	PCGF3	0.04918	0.954292	0.24667	0.0714345	0.942907	0.266506
Midbrain	Astrocytes	chr1_155147360_INS_189	EFNA4	0.104201	0.82178	0.141955	0.0383874	0.942907	0.146341
Midbrain	Astrocytes	chr4_926880_INS_224	SLC26A1	-0.0962455	0.916288	0.26924	-0.0704193	0.942907	0.269805
Midbrain	Astrocytes	chr6_32250274_INS_83	TSBP1	-0.0841647	0.965191	0.513685	0.140823	0.942907	0.541882
Midbrain	Astrocytes	chr19_2373613_INS_135	LSM7	-0.173827	0.83894	0.26892	-0.0700007	0.942907	0.269836
Midbrain	Astrocytes	chr4_1065732_DEL_-287	SLC26A1	0.0334044	0.977272	0.39499	0.103383	0.942907	0.401209
Midbrain	Astrocytes	chr6_32043718_DEL_-120	SKIV2L	-0.139703	0.945637	0.589791	-0.153057	0.942907	0.595402
Midbrain	Astrocytes	chr2_134524327_DEL_-688	TMEM163	-0.0632534	0.958645	0.329285	-0.0885749	0.942907	0.345101
Midbrain	Astrocytes	chr17_78509047_DEL_-182	DNAH17	-0.0759689	0.859727	0.132502	-0.0347867	0.942907	0.136277
Midbrain	Astrocytes	chr19_2383643_INS_308	LSM7	0.00556901	0.993137	0.162986	0.0412694	0.942907	0.162389
Midbrain	Astrocytes	chr4_1335553_DEL_-83	CRIPAK	-0.20115	0.954292	1.01059	-0.281713	0.943307	1.11933
Midbrain	Astrocytes	chr6_31058825_INS_349	PSORS1C1	0.198279	0.893263	0.461633	0.117832	0.943387	0.472128
Midbrain	Astrocytes	chr7_23056347_DEL_-52	KLHL7-DT	-0.0445258	0.94332	0.179841	-0.0457744	0.947025	0.187957
Midbrain	Astrocytes	chr3_48211833_INS_639	ZNF589	0.0842131	0.877826	0.168746	0.0436425	0.948034	0.181543
Midbrain	Astrocytes	chr4_884955_INS_69	GAK	-0.0494128	0.96803	0.336295	-0.0823629	0.948034	0.345513
Midbrain	Astrocytes	chr4_707943_DEL_-144	PCGF3	0.0189804	0.970176	0.152728	0.0380933	0.948565	0.166986
Midbrain	Astrocytes	chr4_758648_DEL_-1477	GAK	-0.106862	0.9179	0.303825	-0.0738123	0.948565	0.327226
Midbrain	Astrocytes	chr4_904216_DEL_-90	SLC26A1	-0.113698	0.82178	0.151552	-0.0349919	0.948565	0.156395
Midbrain	Astrocytes	chr7_66613317_INS_348	RABGEF1	-0.0837894	0.864574	0.151986	-0.033063	0.948565	0.149731
Midbrain	Astrocytes	chr6_31329006_INS_345	HLA-C	-0.0166292	0.970176	0.140265	-0.0324044	0.948565	0.147111
Midbrain	Astrocytes	chr6_31329618_INS_784	HLA-C	-0.0166292	0.970176	0.140265	-0.0324044	0.948565	0.147111
Midbrain	Astrocytes	chr19_2335273_DEL_-62	LSM7	0.00209628	0.995436	0.212666	0.0453384	0.948565	0.206502
Midbrain	Astrocytes	chr17_78478108_INS_234	DNAH17	0.0507025	0.92932	0.162901	0.0371573	0.948565	0.170215
Midbrain	Astrocytes	chr6_27979530_INS_131	ZSCAN16-AS1	-0.303057	0.893263	0.71793	-0.157009	0.948565	0.719382
Midbrain	Astrocytes	chr4_952483_INS_77	SLC26A1	-0.0230705	0.992295	0.513754	-0.111896	0.948565	0.519088
Midbrain	Astrocytes	chr4_1054723_DEL_-561	TMEM175	-0.037828	0.93742	0.140512	-0.0300689	0.948565	0.142294
Midbrain	Astrocytes	chr14_55646466_DEL_-59	KTN1	-0.0863663	0.931234	0.28303	-0.0611832	0.948565	0.292587
Midbrain	Astrocytes	chr4_860172_DEL_-57	TMEM175	0.0429737	0.970176	0.336305	-0.0722855	0.948565	0.346452
Midbrain	Astrocytes	chr4_15662168_INS_99	CC2D2A	-0.0105783	0.993196	0.718625	-0.147824	0.948565	0.708764
Midbrain	Astrocytes	chr17_46125040_DEL_-61	KANSL1-AS1	-0.0465698	0.970176	0.394975	0.0828015	0.948565	0.40017
Midbrain	Astrocytes	chr6_32776789_INS_89	HLA-DOB	-0.0309609	0.977272	0.322593	-0.0684017	0.948565	0.33493
Midbrain	Astrocytes	chr17_45914207_INS_76	MAPT	0.0886633	0.878407	0.180872	0.0388928	0.948565	0.194239
Midbrain	Astrocytes	chr17_78397290_INS_104	PGS1	0.0606804	0.916288	0.168856	0.034558	0.948565	0.173065
Midbrain	Astrocytes	chr4_952483_INS_77	TMEM175	0.317528	0.846693	0.512692	0.102745	0.948565	0.516308
Midbrain	Astrocytes	chr4_869150_INS_112	DGKQ	0.0710013	0.877826	0.13933	-0.0301978	0.948565	0.152861
Midbrain	Astrocytes	chr4_721729_DEL_-52	PCGF3	0.0119553	0.977272	0.156569	0.0321023	0.954845	0.170414
Midbrain	Astrocytes	chr4_1095334_DEL_-118	AC092535.4	0.00108543	0.995528	0.193113	0.035354	0.955705	0.192609
Midbrain	Astrocytes	chr17_45969567_DEL_-103	MAPT-IT1	0.0290438	0.965191	0.174127	0.0337159	0.955705	0.183867
Midbrain	Astrocytes	chr17_46076599_INS_2336	MAPT	0.0922785	0.877826	0.180384	0.0348709	0.956059	0.192707
Midbrain	Astrocytes	chr4_76102656_INS_318	SCARB2	-0.0318207	0.965191	0.204977	-0.0388445	0.956306	0.217425
Midbrain	Astrocytes	chr17_78438446_INS_1034	DNAH17	-0.0175054	0.965191	0.102873	-0.0185846	0.958808	0.106948
Midbrain	Astrocytes	chr4_952483_INS_77	DGKQ	0.0576002	0.971809	0.513725	0.0890575	0.961408	0.527692
Midbrain	Astrocytes	chr4_904216_DEL_-90	GAK	-0.0616268	0.901117	0.151879	-0.025667	0.966963	0.160061
Midbrain	Astrocytes	chr17_46099028_DEL_-323	MAPT	0.0798383	0.888495	0.17376	0.0289223	0.966985	0.184849
Midbrain	Astrocytes	chr6_30852826_INS_83	VARS2	0.0300005	0.965191	0.177796	0.0295027	0.966985	0.189599
Midbrain	Astrocytes	chr17_46125040_DEL_-61	MAPT	-0.118473	0.932556	0.394812	-0.0631179	0.966985	0.40919
Midbrain	Astrocytes	chr4_1007606_DEL_-74	GAK	-0.00776157	0.993196	0.505405	-0.0826769	0.967022	0.544001
Midbrain	Astrocytes	chr4_716526_INS_533	PCGF3	0.0908153	0.965191	0.589894	0.0911622	0.967022	0.612976
Midbrain	Astrocytes	chr6_32482948_INS_3654	HLA-DRB1	-0.0218996	0.945637	0.0961293	-0.0145611	0.967022	0.0987632
Midbrain	Astrocytes	chr4_715315_INS_1449	PCGF3	-0.0367025	0.945637	0.16414	-0.0262265	0.967022	0.182128
Midbrain	Astrocytes	chr6_31324254_DEL_-1778	HLA-C	-0.00397113	0.993137	0.129466	-0.0191583	0.967022	0.133806
Midbrain	Astrocytes	chr19_2375573_INS_249	LSM7	-0.0531455	0.920335	0.157786	-0.0220734	0.967022	0.155382
Midbrain	Astrocytes	chr17_45969567_DEL_-103	MAPT	0.0740296	0.893263	0.173982	0.0248334	0.971972	0.184963
Midbrain	Astrocytes	chr4_1007606_DEL_-74	TMEM175	0.0624836	0.970176	0.505364	0.0643482	0.980417	0.528778
Midbrain	Astrocytes	chr4_15867864_INS_169	CD38	-0.111758	0.916288	0.303806	0.0361492	0.980417	0.30868
Midbrain	Astrocytes	chr19_2347346_DEL_-409	LSM7	0.120599	0.846693	0.195974	0.0220904	0.980417	0.190627
Midbrain	Astrocytes	chr4_1037460_DEL_-80	DGKQ	0.091343	0.94003	0.352308	0.0435562	0.980417	0.375979
Midbrain	Astrocytes	chr6_31225477_DEL_-1142	PSORS1C1	-0.0255202	0.965191	0.167623	-0.0200362	0.980417	0.175454
Midbrain	Astrocytes	chr4_1394559_INS_276	CRIPAK	-0.0135668	0.992295	0.304026	-0.0341242	0.981243	0.327589
Midbrain	Astrocytes	chr4_744926_DEL_-1026	PCGF3	0.0264362	0.965191	0.149466	0.0165948	0.981243	0.160255
Midbrain	Astrocytes	chr4_1394559_INS_276	UVSSA	-0.0271911	0.977272	0.304016	0.0326234	0.981243	0.323111
Midbrain	Astrocytes	chr3_48734698_INS_78	NCKIPSD	-0.015643	0.993137	0.513757	0.0503002	0.981243	0.50923
Midbrain	Astrocytes	chr6_31342911_DEL_-229	HLA-C	-0.0713621	0.877826	0.143096	-0.0149389	0.981243	0.151321
Midbrain	Astrocytes	chr4_1037460_DEL_-80	RNF212	-0.331782	0.750564	0.350735	-0.0349529	0.981243	0.359913
Midbrain	Astrocytes	chr4_919120_DEL_-86	SLC26A1	-0.0582064	0.888692	0.131193	0.0131085	0.981243	0.13776
Midbrain	Astrocytes	chr4_746466_INS_59	PCGF3	0.0241889	0.970176	0.20838	0.0200702	0.981243	0.215861
Midbrain	Astrocytes	chr17_78397290_INS_104	DNAH17	0.0123588	0.977272	0.168969	0.0159943	0.981243	0.173909
Midbrain	Astrocytes	chr4_1283682_INS_140	UVSSA	0.0669817	0.888692	0.15191	-0.0146472	0.981243	0.161442
Midbrain	Astrocytes	chr6_32486084_INS_133	HLA-DRB1	-0.00172246	0.993196	0.0978909	-0.00901624	0.981243	0.100657
Midbrain	Astrocytes	chr4_1146816_DEL_-675	RNF212	-0.146072	0.83894	0.219881	-0.0198811	0.981243	0.224098
Midbrain	Astrocytes	chr14_54880629_DEL_-144	GCH1	0.164129	0.823806	0.22779	0.018991	0.98428	0.230645
Midbrain	Astrocytes	chr17_46009357_DEL_-238	MAPT	0.0707584	0.902266	0.179261	0.015495	0.98428	0.191308
Midbrain	Astrocytes	chr4_919120_DEL_-86	DGKQ	0.0462248	0.9179	0.131245	-0.0108359	0.985587	0.140032
Midbrain	Astrocytes	chr10_119953464_DEL_-87	SEC23IP	0.0117923	0.993137	0.424222	-0.0319432	0.986283	0.44594
Midbrain	Astrocytes	chr17_78541140_INS_67	DNAH17	0.0547927	0.945637	0.246657	0.0179607	0.986283	0.251438
Midbrain	Astrocytes	chr4_1326922_INS_103	UVSSA	0.101012	0.902266	0.257022	-0.0187377	0.986283	0.268796
Midbrain	Astrocytes	chr4_1054723_DEL_-561	SLC26A1	0.065332	0.884763	0.140402	0.00922634	0.986283	0.1431
Midbrain	Astrocytes	chr4_1046435_INS_1349	SLC26A1	0.0654302	0.884763	0.139317	-0.00919413	0.986283	0.144862
Midbrain	Astrocytes	chr6_32515146_INS_193	HLA-DRB1	0.0153952	0.946126	0.0715727	-0.00467052	0.986283	0.0737736
Midbrain	Astrocytes	chr16_31104490_DEL_-128	KAT8	-0.0494002	0.920335	0.148358	0.00942441	0.986283	0.153243
Midbrain	Astrocytes	chr17_45941681_INS_56	MAPT-AS1	0.229911	0.925992	0.718226	0.0449501	0.986283	0.747074
Midbrain	Astrocytes	chr6_28044375_INS_74	ZKSCAN8	0.0630355	0.945637	0.275855	-0.014937	0.988253	0.280952
Midbrain	Astrocytes	chr17_78476255_DEL_-82	DNAH17	-0.0613197	0.945637	0.269351	0.0150144	0.988253	0.285751
Midbrain	Astrocytes	chr6_32505675_INS_512	HLA-DRB1	0.000472233	0.995528	0.072175	-0.00392727	0.988253	0.0760729
Midbrain	Astrocytes	chr6_30949583_DEL_-57	VARS2	0.0628404	0.970176	0.513718	0.0263415	0.989591	0.549479
Midbrain	Astrocytes	chr4_1007607_INS_74	RNF212	-0.138	0.93742	0.513558	-0.0212404	0.989607	0.506037
Midbrain	Astrocytes	chr16_31104490_DEL_-128	ZNF668	-0.0718591	0.88	0.148258	0.00638816	0.989607	0.155426
Midbrain	Astrocytes	chr6_32043718_DEL_-120	C4A	0.0131173	0.993196	0.589969	0.0228676	0.989607	0.581863
Midbrain	Astrocytes	chr4_919120_DEL_-86	GAK	-0.0203129	0.965191	0.131316	-0.00548525	0.989607	0.140975
Midbrain	Astrocytes	chr4_758648_DEL_-1477	PCGF3	-0.0120496	0.993137	0.304026	0.0115906	0.989607	0.330797
Midbrain	Astrocytes	chr6_28339872_DEL_-101	ZSCAN31	0.125435	0.82178	0.168467	0.00613152	0.989607	0.179293
Midbrain	Astrocytes	chr4_1070461_DEL_-106	DGKQ	-0.0311476	0.946126	0.145342	-0.00493679	0.989607	0.151742
Midbrain	Astrocytes	chr4_952483_INS_77	GAK	0.0139403	0.993137	0.513758	0.0167429	0.989607	0.531318
Midbrain	Astrocytes	chr4_860172_DEL_-57	PCGF3	-0.0228404	0.979905	0.336326	-0.00973967	0.990829	0.360318
Midbrain	Astrocytes	chr4_846496_INS_51	TMEM175	0.0756543	0.931234	0.246597	-0.00607719	0.990829	0.256419
Midbrain	Astrocytes	chr6_32521128_INS_1201	HLA-DRB1	-0.0483896	0.936707	0.167568	0.00395544	0.990829	0.171768
Midbrain	Astrocytes	chr6_32523172_INS_584	HLA-DRB1	-0.015737	0.977272	0.198476	-0.00439593	0.990829	0.201761
Midbrain	Astrocytes	chr4_884955_INS_69	SLC26A1	0.0412482	0.970176	0.336307	0.00468131	0.994523	0.337761
Midbrain	Astrocytes	chr6_28222417_DEL_-337	ZSCAN26	-0.0336659	0.945637	0.151753	0.00206195	0.994523	0.157853
Midbrain	Astrocytes	chr6_28044375_INS_74	ZSCAN16-AS1	0.176182	0.83894	0.275321	-0.00161409	0.997369	0.273225
Midbrain	Astrocytes	chr6_32017421_DEL_-6367	SKIV2L	0.0464074	0.877826	0.0916706	0.000515873	0.997369	0.0960116
Midbrain	Astrocytes	chr4_867473_DEL_-71	PCGF3	-0.0156279	0.977272	0.165021	3.73734169758457e-05	0.99983	0.174749
Midbrain	neurons	chr17_46237501_DEL_-724_KANSL1	DA	0.496228	0.586849	0.235406	0.595847	0.507026	0.246335
Midbrain	neurons	chr3_183017820_INS_988_MCCC1	DA	0.419124	0.586849	0.279071	0.663489	0.507026	0.317337
Midbrain	neurons	chr17_46099028_DEL_-323_KANSL1	DA	0.342357	0.586849	0.210151	0.46311	0.507026	0.22744
Midbrain	neurons	chr17_46099028_DEL_-323_MAPT	DA	-0.428567	0.586849	0.207202	-0.426324	0.507026	0.230972
Midbrain	neurons	chr17_46009357_DEL_-238_KANSL1	DA	0.325821	0.586849	0.222199	0.432198	0.507026	0.240506
Midbrain	neurons	chr17_46076599_INS_2336_KANSL1	DA	0.325821	0.586849	0.222199	0.432198	0.507026	0.240506
Midbrain	neurons	chr4_76102656_INS_318_SCARB2	DA	-0.530313	0.586849	0.243095	-0.50328	0.507026	0.283287
Midbrain	neurons	chr4_90113764_DEL_-100_CCSER1	DA	-0.703621	0.586849	0.514828	-0.962496	0.507026	0.55557
Midbrain	neurons	chr17_46811122_DEL_-166_NSF	DA	-0.219073	0.64418	0.1745	-0.300178	0.507026	0.182248
Midbrain	neurons	chr14_55646466_DEL_-59_KTN1	DA	0.599293	0.586849	0.318392	0.541514	0.507026	0.330858
Midbrain	neurons	chr17_46146541_DEL_-314_KANSL1	DA	0.254929	0.586849	0.187604	0.320236	0.507026	0.202243
Midbrain	neurons	chr17_45969567_DEL_-103_KANSL1	DA	0.244785	0.680973	0.212926	0.327745	0.507026	0.22964
Midbrain	neurons	chr17_45969567_DEL_-103_MAPT	DA	-0.354541	0.586849	0.210046	-0.330417	0.507026	0.231549
Midbrain	neurons	chr17_46009357_DEL_-238_MAPT	DA	-0.370385	0.586849	0.220903	-0.347898	0.507026	0.245445
Midbrain	neurons	chr17_46076599_INS_2336_MAPT	DA	-0.370385	0.586849	0.220903	-0.347898	0.507026	0.245445
Midbrain	neurons	chr13_49318483_DEL_-86_CAB39L	DA	0.285217	0.586849	0.211636	0.30368	0.507026	0.217469
Midbrain	neurons	chr17_46238115_INS_230_KANSL1	DA	-0.188953	0.680973	0.162945	-0.205404	0.600669	0.166861
Midbrain	neurons	chr14_55489800_INS_282_KTN1	DA	0.280122	0.706262	0.272753	0.342513	0.600669	0.279196
Midbrain	neurons	chr17_45914207_INS_76_MAPT	DA	-0.332217	0.586849	0.223707	-0.302141	0.600669	0.252732
Midbrain	neurons	chr17_46252361_INS_828_KANSL1	DA	0.193985	0.77775	0.226698	0.284393	0.6013	0.244515
Midbrain	neurons	chr17_46231903_INV_45106_KANSL1	DA	-0.17561	0.77775	0.216702	-0.249479	0.653442	0.231165
Midbrain	neurons	chr17_46252361_INS_828_ARL17B	DA	0.130693	0.893925	0.227535	0.247464	0.697084	0.246007
Midbrain	neurons	chr17_46210500_INS_72_ARL17B	DA	0.350531	0.77775	0.39133	0.361034	0.781657	0.408014
Midbrain	neurons	chr17_46210500_INS_72_KANSL1	DA	0.431202	0.69115	0.389835	0.330024	0.781657	0.407477
Midbrain	neurons	chr17_46256090_INS_56_ARL17B	DA	0.0973794	0.932271	0.275821	0.228216	0.781657	0.293799
Midbrain	neurons	chr17_46277763_DEL_-4456_ARL17B	DA	0.0973794	0.932271	0.275821	0.228216	0.781657	0.293799
Midbrain	neurons	chr18_51423423_INS_1138_LINC01630	DA	0.123728	0.893925	0.214857	0.1658	0.781657	0.232354
Midbrain	neurons	chr17_46238115_INS_230_ARL17B	DA	0.115854	0.859567	0.164206	0.119256	0.781657	0.169044
Midbrain	neurons	chr13_49377265_DEL_-2461_CAB39L	DA	0.0255984	1	0.178372	0.135286	0.781657	0.193559
Midbrain	neurons	chr17_46256090_INS_56_KANSL1	DA	0.146904	0.893925	0.275414	0.197218	0.781657	0.29349
Midbrain	neurons	chr17_46277763_DEL_-4456_KANSL1	DA	0.146904	0.893925	0.275414	0.197218	0.781657	0.29349
Midbrain	neurons	chr14_55489789_DEL_-65_KTN1	DA	0.0701703	0.932271	0.207729	0.131084	0.840389	0.231812
Midbrain	neurons	chr13_49269240_DEL_-66_CAB39L	DA	-0.165636	0.77775	0.198369	-0.122008	0.840389	0.217689
Midbrain	neurons	chr7_66565597_INV_228084_RABGEF1	DA	0.029201	1	0.150632	0.0824866	0.885837	0.176125
Midbrain	neurons	chr17_46125040_DEL_-61_MAPT	DA	0.181426	0.932271	0.523075	0.238676	0.885837	0.549661
Midbrain	neurons	chr7_66613317_INS_348_RABGEF1	DA	-0.00974403	1	0.192947	-0.0841854	0.885837	0.205854
Midbrain	neurons	chr16_19219107_DEL_-352_SYT17	DA	-0.262262	0.77775	0.282595	-0.118734	0.885837	0.303463
Midbrain	neurons	chr17_46237501_DEL_-724_ARL17B	DA	0.0759431	0.932271	0.244682	0.100791	0.885837	0.261196
Midbrain	neurons	chr7_66723697_DEL_-134_RABGEF1	DA	-0.497014	0.703314	0.468081	-0.133403	0.954403	0.538544
Midbrain	neurons	chr16_19252355_INS_149_SYT17	DA	-0.0650652	0.932271	0.187255	-0.0448695	0.954403	0.197562
Midbrain	neurons	chr17_46231903_INV_45106_ARL17B	DA	-0.00638497	1	0.218014	-0.0527882	0.954403	0.234442
Midbrain	neurons	chr4_76150170_DEL_-109_SCARB2	DA	-0.19493	0.893925	0.310319	-0.066088	0.954403	0.334052
Midbrain	neurons	chr7_66753895_DEL_-297_RABGEF1	DA	0.172438	0.932271	0.523131	0.117176	0.954403	0.637702
Midbrain	neurons	chr17_46125040_DEL_-61_KANSL1	DA	0.00166526	1	0.523657	-0.0827367	0.960225	0.546071
Midbrain	neurons	chr4_76072657_INS_315_SCARB2	DA	-0.013906	1	0.291547	-0.00356742	1	0.308967
Midbrain	neurons	chr4_15662168_INS_99_FBXL5	DA	0	1	NA	0	1	NA
Midbrain	neurons	chr17_45941681_INS_56_MAPT	DA	0	1	NA	0	1	NA
Midbrain	neurons	chr17_45941681_INS_56_KANSL1	DA	0	1	NA	0	1	NA
Midbrain	cells	chr6_32596352_INS_156_HLA-DRB5	Endothelial	1.09304	0.000547637	0.229995	1.31541	0.000233128	0.241766
Midbrain	cells	chr6_32624628_DEL_-127_HLA-DRB5	Endothelial	-0.74335	0.000974684	0.164634	-0.805148	0.000884508	0.16287
Midbrain	cells	chr17_46252361_INS_828_ARL17B	Endothelial	0.803795	0.000547637	0.161482	0.790389	0.00120184	0.169171
Midbrain	cells	chr6_32655746_DEL_-1075_HLA-DQB1	Endothelial	-0.503613	0.00122607	0.114386	-0.480994	0.00120184	0.105
Midbrain	cells	chr6_32657114_DEL_-964_HLA-DQB1	Endothelial	-0.503613	0.00122607	0.114386	-0.480994	0.00120184	0.105
Midbrain	cells	chr4_721729_DEL_-52_PCGF3	Endothelial	0.603708	0.00224914	0.14387	0.647536	0.00120184	0.142647
Midbrain	cells	chr4_707943_DEL_-144_PCGF3	Endothelial	0.580127	0.00273067	0.140696	0.630315	0.00120184	0.140034
Midbrain	cells	chr17_46231903_INV_45106_ARL17B	Endothelial	-0.666282	0.000547637	0.13894	-0.63624	0.00120184	0.142957
Midbrain	cells	chr17_46256090_INS_56_ARL17B	Endothelial	0.920505	0.000547637	0.189911	0.870134	0.00120184	0.195545
Midbrain	cells	chr17_46277763_DEL_-4456_ARL17B	Endothelial	0.920505	0.000547637	0.189911	0.870134	0.00120184	0.195545
Midbrain	cells	chr6_32541328_INS_342_HLA-DRB1	Endothelial	-0.696759	0.000547637	0.144111	-0.611229	0.00141071	0.139493
Midbrain	cells	chr6_32588935_INS_297_HLA-DQB1	Endothelial	-0.827087	0.00131698	0.189661	-0.75683	0.00178857	0.176228
Midbrain	cells	chr6_32575661_INS_945_HLA-DRB1	Endothelial	-0.868194	0.000547637	0.183653	-0.75637	0.00183826	0.178217
Midbrain	cells	chr6_32538449_DEL_-312_HLA-DRB5	Endothelial	-0.397155	0.010592	0.110044	-0.462878	0.00183826	0.109837
Midbrain	cells	chr4_713221_DEL_-125_PCGF3	Endothelial	0.559899	0.00490994	0.142052	0.593681	0.00183826	0.141047
Midbrain	cells	chr6_32543512_DEL_-246_HLA-DRB1	Endothelial	-0.666939	0.000552459	0.142166	-0.580395	0.00183826	0.137895
Midbrain	cells	chr6_32584975_INS_2040_HLA-DRB1	Endothelial	-0.322554	0.00883763	0.0874006	-0.324787	0.00310194	0.0804086
Midbrain	cells	chr6_32676200_DEL_-342_HLA-DQB1	Endothelial	0.882598	0.00742369	0.232639	0.931757	0.00310194	0.231112
Midbrain	cells	chr6_32645668_INS_417_HLA-DQB1	Endothelial	-0.311673	0.0193725	0.0937448	-0.327319	0.00579852	0.0852737
Midbrain	cells	chr6_32547134_DEL_-1352_HLA-DRB5	Endothelial	-0.480318	0.017552	0.141121	-0.524923	0.00692703	0.139163
Midbrain	cells	chr6_32603553_DEL_-287_HLA-DRB1	Endothelial	-0.575239	0.010306	0.158427	-0.555225	0.00737937	0.148485
Midbrain	cells	chr6_32506829_INS_133_HLA-DRB5	Endothelial	-0.249056	0.017552	0.0733778	-0.272262	0.0079817	0.073625
Midbrain	cells	chr6_32594178_DEL_-2653_HLA-DRB5	Endothelial	-0.563137	0.0213645	0.171704	-0.633803	0.0079817	0.17179
Midbrain	cells	chr6_32575661_INS_945_HLA-DQB1	Endothelial	-0.718944	0.00742369	0.190608	-0.661716	0.00898098	0.181701
Midbrain	cells	chr6_32505675_INS_512_HLA-DRB5	Endothelial	-0.222577	0.0236557	0.0688786	-0.251485	0.0109644	0.0705513
Midbrain	cells	chr6_32571260_INS_5330_HLA-DRB1	Endothelial	-0.266322	0.0193725	0.080007	-0.263905	0.0109644	0.0741742
Midbrain	cells	chr6_32584975_INS_2040_HLA-DQB1	Endothelial	-0.270895	0.0340137	0.0893071	-0.287419	0.011476	0.0816675
Midbrain	cells	chr6_32655746_DEL_-1075_HLA-DRB1	Endothelial	-0.39507	0.0193725	0.11898	-0.386331	0.011476	0.110037
Midbrain	cells	chr6_32657114_DEL_-964_HLA-DRB1	Endothelial	-0.39507	0.0193725	0.11898	-0.386331	0.011476	0.110037
Midbrain	cells	chr6_32603553_DEL_-287_HLA-DRB5	Endothelial	-0.49627	0.0329621	0.161335	-0.558689	0.0118378	0.160289
Midbrain	cells	chr6_32588935_INS_297_HLA-DRB1	Endothelial	-0.728047	0.00754689	0.194071	-0.635815	0.0118378	0.18265
Midbrain	cells	chr6_32603553_DEL_-287_HLA-DQB1	Endothelial	-0.482427	0.03792	0.161796	-0.513227	0.0134364	0.149529
Midbrain	cells	chr6_32544885_DEL_-351_HLA-DRB1	Endothelial	-0.520142	0.0168876	0.151657	-0.487767	0.0139292	0.142973
Midbrain	cells	chr4_715315_INS_1449_PCGF3	Endothelial	0.478712	0.0330505	0.156921	0.532364	0.0172558	0.159613
Midbrain	cells	chr6_32474782_INV_56198_HLA-DRB1	Endothelial	0.644253	0.0433306	0.221044	0.68996	0.0174204	0.207618
Midbrain	cells	chr6_32590727_INS_1114_HLA-DQB1	Endothelial	-0.627529	0.0240706	0.196382	-0.600342	0.0184583	0.18247
Midbrain	cells	chr16_31104490_DEL_-128_STX4	Endothelial	0.452772	0.0264688	0.143454	0.481331	0.0184583	0.146422
Midbrain	cells	chr6_31282450_INS_292_HLA-C	Endothelial	-0.61281	0.0165164	0.177676	-0.568106	0.0211856	0.175974
Midbrain	cells	chr6_32547134_DEL_-1352_HLA-DRB1	Endothelial	-0.454065	0.0240706	0.142073	-0.428155	0.0211856	0.132703
Midbrain	cells	chr6_32531527_DEL_-1502_HLA-DRB5	Endothelial	-0.275645	0.0562503	0.100602	-0.321961	0.0212567	0.100076
Midbrain	cells	chr17_46237501_DEL_-724_ARL17B	Endothelial	0.593224	0.0236557	0.184264	0.609782	0.0218833	0.190568
Midbrain	cells	chr6_32538449_DEL_-312_HLA-DRB1	Endothelial	-0.387303	0.0142312	0.110429	-0.339933	0.0223769	0.106736
Midbrain	cells	chr6_32515146_INS_193_HLA-DRB5	Endothelial	-0.206155	0.0367524	0.0687238	-0.219259	0.0225544	0.069067
Midbrain	cells	chr6_32544885_DEL_-351_HLA-DRB5	Endothelial	-0.384886	0.0985605	0.156029	-0.473612	0.0311443	0.15473
Midbrain	cells	chr6_32645666_INS_3500_HLA-DQB1	Endothelial	-0.318324	0.0330505	0.104186	-0.297067	0.031454	0.0973959
Midbrain	cells	chr6_32673492_INS_162_HLA-DQB1	Endothelial	0.49939	0.0559823	0.181759	0.513295	0.0321836	0.16912
Midbrain	cells	chr6_32515146_INS_193_HLA-DRB1	Endothelial	-0.198902	0.045428	0.0689583	-0.194989	0.0347268	0.0649461
Midbrain	cells	chr6_32556010_DEL_-6105_HLA-DRB1	Endothelial	-0.270016	0.0527348	0.0968895	-0.26637	0.0365022	0.0894356
Midbrain	cells	chr6_32584975_INS_2040_HLA-DRB5	Endothelial	-0.255427	0.0489521	0.0898066	-0.263158	0.0397533	0.0894398
Midbrain	cells	chr6_32617336_DEL_-352_HLA-DQB1	Endothelial	-0.481367	0.0886444	0.190794	-0.523864	0.0464904	0.181959
Midbrain	cells	chr6_32571260_INS_5330_HLA-DQB1	Endothelial	-0.196808	0.11262	0.0821882	-0.217265	0.0464904	0.0755806
Midbrain	cells	chr6_32594178_DEL_-2653_HLA-DRB1	Endothelial	-0.486959	0.0524934	0.174245	-0.472641	0.0466363	0.165249
Midbrain	cells	chr6_32574933_INS_292_HLA-DRB5	Endothelial	-0.595328	0.045428	0.205965	-0.590834	0.0466363	0.206574
Midbrain	cells	chr6_32624628_DEL_-127_HLA-DRB1	Endothelial	-0.495522	0.0489521	0.17458	-0.469532	0.0480229	0.16513
Midbrain	cells	chr6_32571260_INS_5330_HLA-DRB5	Endothelial	-0.205087	0.0923542	0.0819655	-0.23022	0.0486438	0.0812783
Midbrain	cells	chr6_32645666_INS_3500_HLA-DRB1	Endothelial	-0.306581	0.0428157	0.104572	-0.276277	0.0519731	0.098569
Midbrain	cells	chr6_32621776_INS_6042_HLA-DRB1	Endothelial	-0.58344	0.0456603	0.202879	-0.527553	0.0611801	0.192637
Midbrain	cells	chr17_46146541_DEL_-314_KANSL1	Endothelial	0.456	0.0236557	0.141666	0.395602	0.0681514	0.147013
Midbrain	cells	chr6_32569265_INS_310_HLA-DQB1	Endothelial	-0.236504	0.141312	0.105621	-0.259594	0.0681514	0.0966029
Midbrain	cells	chr6_32569265_INS_310_HLA-DRB5	Endothelial	-0.288746	0.0541254	0.104183	-0.277796	0.0689876	0.103783
Midbrain	cells	chr6_32708797_DEL_-452_HLA-DQB1	Endothelial	-0.381848	0.0877639	0.150475	-0.365491	0.0836041	0.140573
Midbrain	cells	chr6_32482948_INS_3654_HLA-DRB1	Endothelial	-0.281065	0.0330066	0.091635	-0.227105	0.0849022	0.0877451
Midbrain	cells	chr6_32696464_INS_57_HLA-DQB1	Endothelial	0.652643	0.00742369	0.172656	0.459081	0.0850393	0.177823
Midbrain	cells	chr6_32569265_INS_310_HLA-DRB1	Endothelial	-0.231136	0.153401	0.105751	-0.250172	0.0863455	0.0973391
Midbrain	cells	chr6_32587397_INS_2686_HLA-DRB1	Endothelial	-0.783579	0.112324	0.326393	-0.800844	0.0895526	0.313981
Midbrain	cells	chr6_32556010_DEL_-6105_HLA-DRB5	Endothelial	-0.250458	0.0842595	0.0974651	-0.245883	0.0903631	0.0969113
Midbrain	cells	chr6_32690163_INS_315_HLA-DQB1	Endothelial	-0.462356	0.113346	0.194502	-0.466269	0.0903631	0.183874
Midbrain	cells	chr6_32667888_INS_1006_HLA-DQB1	Endothelial	-0.484389	0.0859113	0.189452	-0.447844	0.0918516	0.177432
Midbrain	cells	chr6_32492189_INS_313_HLA-DRB5	Endothelial	-0.247807	0.112637	0.103707	-0.270854	0.0998181	0.108915
Midbrain	cells	chr4_76150170_DEL_-109_SCARB2	Endothelial	0.490197	0.0882583	0.193752	0.496489	0.104534	0.201529
Midbrain	cells	chr4_1411940_DEL_-60_UVSSA	Endothelial	-1.12051	0.0559823	0.407825	-1.02929	0.106232	0.419788
Midbrain	cells	chr6_32574933_INS_292_HLA-DRB1	Endothelial	-0.528798	0.0877639	0.207951	-0.475139	0.110983	0.195564
Midbrain	cells	chr6_32617336_DEL_-352_HLA-DRB1	Endothelial	-0.498371	0.076153	0.190314	-0.448769	0.111074	0.185143
Midbrain	cells	chr6_32574933_INS_292_HLA-DQB1	Endothelial	-0.517922	0.094766	0.208251	-0.469558	0.113555	0.194838
Midbrain	cells	chr17_46256090_INS_56_KANSL1	Endothelial	0.575024	0.0505227	0.204313	0.501118	0.11646	0.209703
Midbrain	cells	chr17_46277763_DEL_-4456_KANSL1	Endothelial	0.575024	0.0505227	0.204313	0.501118	0.11646	0.209703
Midbrain	cells	chr17_78397290_INS_104_PGS1	Endothelial	0.330445	0.210452	0.165938	0.400664	0.136533	0.172594
Midbrain	cells	chr6_32541328_INS_342_HLA-DRB5	Endothelial	-0.255773	0.387393	0.159323	-0.37057	0.137625	0.160208
Midbrain	cells	chr6_32474505_INV_8443_HLA-DRB5	Endothelial	0.449554	0.155073	0.206903	0.461955	0.160059	0.205623
Midbrain	cells	chr6_32621776_INS_6042_HLA-DQB1	Endothelial	-0.468162	0.135987	0.206136	-0.435847	0.160059	0.194441
Midbrain	cells	chr6_32531527_DEL_-1502_HLA-DRB1	Endothelial	-0.229169	0.140201	0.101875	-0.214965	0.161965	0.0963286
Midbrain	cells	chr6_32486084_INS_133_HLA-DRB1	Endothelial	-0.219589	0.129494	0.0952678	-0.199809	0.166683	0.0903368
Midbrain	cells	chr4_731899_INS_197_PCGF3	Endothelial	-0.212195	0.502885	0.158993	-0.348158	0.166683	0.158303
Midbrain	cells	chr6_31243839_DEL_-1500_HLA-C	Endothelial	-0.495176	0.113346	0.208206	-0.461607	0.166683	0.21014
Midbrain	cells	chr6_32675682_INS_968_HLA-DQB1	Endothelial	-0.298497	0.141312	0.134221	-0.274174	0.166683	0.125186
Midbrain	cells	chr6_32677366_DEL_-254_HLA-DQB1	Endothelial	-0.298497	0.141312	0.134221	-0.274174	0.166683	0.125186
Midbrain	cells	chr6_32680265_INS_972_HLA-DQB1	Endothelial	-0.298497	0.141312	0.134221	-0.274174	0.166683	0.125186
Midbrain	cells	chr6_32449218_INS_102_HLA-DRB5	Endothelial	-0.345159	0.279793	0.189041	-0.411274	0.16897	0.189333
Midbrain	cells	chr4_1020917_DEL_-58_GAK	Endothelial	0.395957	0.138216	0.17521	0.413485	0.16897	0.190388
Midbrain	cells	chr6_31342911_DEL_-229_HLA-C	Endothelial	0.286065	0.196029	0.140588	0.310745	0.16897	0.143181
Midbrain	cells	chr6_32521128_INS_1201_HLA-DRB5	Endothelial	-0.334764	0.196029	0.164275	-0.35629	0.171361	0.164967
Midbrain	cells	chr6_31571712_INS_145_CSNK2B	Endothelial	1.29411	0.0765962	0.495684	1.06298	0.186985	0.501824
Midbrain	cells	chr4_846496_INS_51_PCGF3	Endothelial	0.277705	0.625696	0.245207	0.510319	0.187254	0.241512
Midbrain	cells	chr17_45969567_DEL_-103_KANSL1	Endothelial	0.448755	0.0685055	0.168503	0.367232	0.197055	0.175995
Midbrain	cells	chr6_32525007_INS_307_HLA-DRB5	Endothelial	-0.387064	0.177837	0.184524	-0.386063	0.204976	0.186952
Midbrain	cells	chr6_32543512_DEL_-246_HLA-DRB5	Endothelial	-0.213591	0.485637	0.156837	-0.325622	0.206133	0.158219
Midbrain	cells	chr6_32596352_INS_156_HLA-DRB1	Endothelial	0.718769	0.0428157	0.245661	0.523804	0.210745	0.256274
Midbrain	cells	chr12_123452852_INS_1391_RILPL2	Endothelial	-0.284076	0.213051	0.143626	-0.290686	0.223123	0.144301
Midbrain	cells	chr4_746466_INS_59_PCGF3	Endothelial	-0.441736	0.155073	0.203333	-0.390202	0.233708	0.196172
Midbrain	cells	chr6_32587400_INS_345_HLA-DRB1	Endothelial	-1.02377	0.196029	0.502582	-0.936721	0.233708	0.471897
Midbrain	cells	chr6_31932021_DEL_-127_SKIV2L	Endothelial	0.487968	0.189456	0.236644	0.459478	0.253567	0.236348
Midbrain	cells	chr6_32667888_INS_1006_HLA-DRB1	Endothelial	-0.383107	0.210417	0.191983	-0.348296	0.261328	0.180839
Midbrain	cells	chr6_32781453_DEL_-311_TAP2	Endothelial	-0.212101	0.485637	0.155844	-0.297701	0.279477	0.157504
Midbrain	cells	chr4_1273519_DEL_-343_UVSSA	Endothelial	-0.32302	0.174555	0.153104	-0.296277	0.279477	0.15712
Midbrain	cells	chr6_32576778_INS_296_HLA-DRB1	Endothelial	-1.16585	0.201144	0.577316	-1.03135	0.279477	0.547977
Midbrain	cells	chr19_2349089_INS_215_LSM7	Endothelial	-0.256918	0.29708	0.144187	-0.284293	0.281078	0.151614
Midbrain	cells	chr6_32645668_INS_417_HLA-DRB1	Endothelial	-0.155843	0.392231	0.0979217	-0.170029	0.281304	0.09091
Midbrain	cells	chr6_32482948_INS_3654_HLA-DRB5	Endothelial	-0.162295	0.329206	0.0947398	-0.177337	0.281304	0.09555
Midbrain	cells	chr4_1278828_DEL_-130_UVSSA	Endothelial	0.349329	0.120067	0.14868	0.287201	0.281304	0.154905
Midbrain	cells	chr6_32625925_DEL_-314_HLA-DQB1	Endothelial	0.320994	0.167595	0.150608	0.269666	0.281304	0.146749
Midbrain	cells	chr6_32626710_INS_129_HLA-DQB1	Endothelial	0.320994	0.167595	0.150608	0.269666	0.281304	0.146749
Midbrain	cells	chr6_32575661_INS_945_HLA-DRB5	Endothelial	-0.234612	0.612882	0.203486	-0.377791	0.281304	0.205779
Midbrain	cells	chr17_46076599_INS_2336_KANSL1	Endothelial	0.426791	0.107919	0.176036	0.338842	0.281304	0.184569
Midbrain	cells	chr4_789911_DEL_-154_PCGF3	Endothelial	-0.257526	0.467054	0.184021	-0.322929	0.281304	0.176078
Midbrain	cells	chr17_46252361_INS_828_KANSL1	Endothelial	0.42749	0.107919	0.176545	0.339488	0.281304	0.185602
Midbrain	cells	chr6_32624628_DEL_-127_HLA-DQB1	Endothelial	-0.293948	0.369477	0.179519	-0.308122	0.281304	0.168796
Midbrain	cells	chr6_32625925_DEL_-314_HLA-DRB5	Endothelial	-0.346551	0.129227	0.149984	-0.287686	0.281304	0.15765
Midbrain	cells	chr6_32626710_INS_129_HLA-DRB5	Endothelial	-0.346551	0.129227	0.149984	-0.287686	0.281304	0.15765
Midbrain	cells	chr6_32673492_INS_162_HLA-DRB1	Endothelial	0.323533	0.314776	0.186083	0.316281	0.292579	0.175484
Midbrain	cells	chr6_32486084_INS_133_HLA-DRB5	Endothelial	-0.138839	0.450761	0.0969227	-0.172754	0.310165	0.0975692
Midbrain	cells	chr17_46099028_DEL_-323_KANSL1	Endothelial	0.389867	0.12964	0.169872	0.312622	0.310736	0.17705
Midbrain	cells	chr17_46238115_INS_230_KANSL1	Endothelial	0.194343	0.422743	0.131854	0.232709	0.313111	0.132363
Midbrain	cells	chr17_46009357_DEL_-238_KANSL1	Endothelial	0.403035	0.129529	0.175224	0.321094	0.313873	0.183269
Midbrain	cells	chr19_2408089_INS_325_LSM7	Endothelial	0.79306	0.243658	0.416182	0.776907	0.313873	0.44417
Midbrain	cells	chr13_49269240_DEL_-66_CAB39L	Endothelial	0.276943	0.29708	0.155018	0.287711	0.316663	0.165259
Midbrain	cells	chr19_2383643_INS_308_LSM7	Endothelial	0.210476	0.522873	0.162551	0.294294	0.318779	0.169985
Midbrain	cells	chr6_32588935_INS_297_HLA-DRB5	Endothelial	-0.316493	0.411485	0.205883	-0.354821	0.318779	0.205218
Midbrain	cells	chr6_32868180_INS_126_HLA-DMA	Endothelial	-0.678152	0.420994	0.456763	-0.751923	0.318779	0.435595
Midbrain	cells	chr6_32449157_DEL_-102_HLA-DRB5	Endothelial	0.584495	0.522873	0.449927	0.804654	0.318779	0.467158
Midbrain	cells	chr4_860172_DEL_-57_GAK	Endothelial	0.460789	0.474981	0.333086	0.603794	0.325203	0.353317
Midbrain	cells	chr6_31274309_DEL_-53_HLA-C	Endothelial	-1.26774	0.296385	0.706359	-1.18275	0.329216	0.696082
Midbrain	cells	chr6_32534383_INS_295_HLA-DRB1	Endothelial	-0.400327	0.313825	0.229455	-0.363556	0.341254	0.217139
Midbrain	cells	chr4_1007606_DEL_-74_GAK	Endothelial	-0.815466	0.369477	0.498184	-0.903311	0.341254	0.539628
Midbrain	cells	chr6_32546835_INS_1608_HLA-DRB5	Endothelial	-0.357886	0.188441	0.173012	-0.297611	0.342865	0.178435
Midbrain	cells	chr6_32594178_DEL_-2653_HLA-DQB1	Endothelial	-0.273562	0.414816	0.179289	-0.281256	0.346663	0.169563
Midbrain	cells	chr4_714972_INS_219_PCGF3	Endothelial	0.465281	0.420994	0.312141	0.493927	0.353688	0.300263
Midbrain	cells	chr4_717038_DEL_-129_PCGF3	Endothelial	-0.179863	0.600473	0.152306	-0.239783	0.354328	0.147234
Midbrain	cells	chr6_32536253_INS_312_HLA-DRB1	Endothelial	-0.443131	0.331555	0.259785	-0.403717	0.354328	0.248202
Midbrain	cells	chr6_32576778_INS_296_HLA-DQB1	Endothelial	-0.877789	0.420994	0.582891	-0.890077	0.354328	0.548479
Midbrain	cells	chr7_66723697_DEL_-134_RABGEF1	Endothelial	-0.502482	0.271275	0.271874	-0.456826	0.354328	0.282049
Midbrain	cells	chr6_32587397_INS_2686_HLA-DQB1	Endothelial	-0.33554	0.684511	0.334727	-0.517436	0.354328	0.319504
Midbrain	cells	chr6_32474782_INV_56198_HLA-DRB5	Endothelial	0.402617	0.300983	0.227245	0.376404	0.354328	0.232464
Midbrain	cells	chr6_31316803_INS_84_HLA-C	Endothelial	-0.313978	0.29708	0.175899	-0.288737	0.354328	0.178367
Midbrain	cells	chr4_1054723_DEL_-561_TMEM175	Endothelial	0.208155	0.420994	0.138929	0.228859	0.361801	0.142624
Midbrain	cells	chr4_660976_INS_289_PCGF3	Endothelial	-0.280689	0.478299	0.203964	-0.311523	0.36652	0.195797
Midbrain	cells	chr3_48920354_DEL_-939_WDR6	Endothelial	-0.32634	0.211902	0.164461	-0.27422	0.36652	0.17236
Midbrain	cells	chr6_32529429_INS_297_HLA-DRB1	Endothelial	-0.177879	0.513818	0.135196	-0.209156	0.369443	0.132093
Midbrain	cells	chr6_32590727_INS_1114_HLA-DRB1	Endothelial	-0.376895	0.270329	0.203303	-0.297574	0.387344	0.191869
Midbrain	cells	chr6_32590727_INS_1114_HLA-DRB5	Endothelial	-0.257452	0.55031	0.205341	-0.318029	0.387344	0.205198
Midbrain	cells	chr6_32518017_INS_408_HLA-DRB5	Endothelial	-0.172	0.420994	0.114602	-0.181906	0.387344	0.117473
Midbrain	cells	chr12_123453161_INS_3316_RILPL2	Endothelial	-0.318367	0.417211	0.209561	-0.328114	0.387791	0.21245
Midbrain	cells	chr14_54915593_INS_174_GCH1	Endothelial	-0.476843	0.414816	0.311949	-0.492689	0.389509	0.320203
Midbrain	cells	chr6_32506829_INS_133_HLA-DRB1	Endothelial	-0.12738	0.358137	0.0767309	-0.111859	0.39446	0.073176
Midbrain	cells	chr6_32805659_INS_317_TAP2	Endothelial	-0.177777	0.592903	0.148743	-0.222754	0.395799	0.146219
Midbrain	cells	chr17_46238115_INS_230_ARL17B	Endothelial	-0.195066	0.420994	0.131842	-0.201767	0.400311	0.133272
Midbrain	cells	chr4_758648_DEL_-1477_GAK	Endothelial	-0.462302	0.420994	0.31219	-0.512371	0.400311	0.339174
Midbrain	cells	chr4_825980_INS_98_GAK	Endothelial	-0.282611	0.398123	0.180969	-0.283754	0.401133	0.188393
Midbrain	cells	chr17_45941681_INS_56_MAPT	Endothelial	-1.55919	0.141312	0.699921	-1.09995	0.410142	0.737719
Midbrain	cells	chr4_884955_INS_69_TMEM175	Endothelial	0.431007	0.522873	0.333524	0.497133	0.41896	0.337448
Midbrain	cells	chr3_48155554_DEL_-134_ZNF589	Endothelial	0.215544	0.787773	0.284047	0.476966	0.41896	0.323826
Midbrain	cells	chr3_48734698_INS_78_NCKIPSD	Endothelial	0.603406	0.600473	0.510005	0.698756	0.4448	0.487761
Midbrain	cells	chr6_32514873_INV_276_HLA-DRB1	Endothelial	0.327303	0.393085	0.206286	0.2802	0.4448	0.195759
Midbrain	cells	chr4_1295951_DEL_-201_UVSSA	Endothelial	0.256187	0.467054	0.182944	0.267922	0.4448	0.187525
Midbrain	cells	chr17_78478108_INS_234_PGS1	Endothelial	0.153251	0.685064	0.16241	0.245569	0.4448	0.172075
Midbrain	cells	chr6_32474505_INV_8443_HLA-DRB1	Endothelial	0.310834	0.420994	0.209685	0.277353	0.449515	0.195596
Midbrain	cells	chr4_1394559_INS_276_UVSSA	Endothelial	-0.423639	0.465806	0.300947	-0.437829	0.463415	0.313212
Midbrain	cells	chr4_952483_INS_77_GAK	Endothelial	-0.793114	0.398123	0.507143	-0.737068	0.465614	0.529537
Midbrain	cells	chr4_1007607_INS_74_TMEM175	Endothelial	-0.786191	0.404437	0.507262	-0.720228	0.46835	0.519895
Midbrain	cells	chr4_758648_DEL_-1477_PCGF3	Endothelial	-0.285157	0.710483	0.314511	-0.436541	0.471454	0.316714
Midbrain	cells	chr4_1283682_INS_140_UVSSA	Endothelial	0.253737	0.336772	0.149759	0.215171	0.471952	0.15655
Midbrain	cells	chr4_1308029_INS_320_UVSSA	Endothelial	0.229297	0.420994	0.153477	0.215986	0.479622	0.158566
Midbrain	cells	chr4_867473_DEL_-71_TMEM175	Endothelial	-0.187049	0.623317	0.164302	-0.229276	0.481899	0.169671
Midbrain	cells	chr6_31225477_DEL_-1142_HLA-C	Endothelial	0.249881	0.420994	0.165927	0.226452	0.481899	0.167771
Midbrain	cells	chr4_869150_INS_112_TMEM175	Endothelial	-0.130927	0.685064	0.138903	-0.203045	0.481899	0.150443
Midbrain	cells	chr17_46237501_DEL_-724_KANSL1	Endothelial	0.351869	0.272124	0.190945	0.267275	0.485129	0.199158
Midbrain	cells	chr4_831905_INS_213_PCGF3	Endothelial	-0.120697	0.886422	0.257189	-0.344475	0.485129	0.257188
Midbrain	cells	chr17_46125040_DEL_-61_KANSL1	Endothelial	0.403174	0.677153	0.392933	0.519846	0.498549	0.393643
Midbrain	cells	chr6_32622048_INS_332_HLA-DRB5	Endothelial	-0.279235	0.472573	0.20095	-0.265137	0.501002	0.201693
Midbrain	cells	chr4_852263_DEL_-63_GAK	Endothelial	-0.354147	0.625696	0.31374	-0.448126	0.503923	0.342605
Midbrain	cells	chr4_736850_DEL_-51_PCGF3	Endothelial	-0.225513	0.387705	0.140842	-0.184294	0.519625	0.143193
Midbrain	cells	chr6_28176185_INS_2034_ZKSCAN8	Endothelial	-0.21416	0.453828	0.150248	-0.198429	0.540939	0.157709
Midbrain	cells	chr4_1395000_DEL_-186_UVSSA	Endothelial	0.355478	0.681447	0.350684	0.441854	0.540939	0.351501
Midbrain	cells	chr6_32017421_DEL_-6367_SKIV2L	Endothelial	0.0768602	0.746667	0.091857	0.115274	0.551576	0.0929993
Midbrain	cells	chr6_28222417_DEL_-337_ZKSCAN8	Endothelial	-0.218493	0.435239	0.15018	-0.195789	0.551576	0.158013
Midbrain	cells	chr6_27979530_INS_131_ZSCAN16-AS1	Endothelial	-1.12029	0.395409	0.709093	-0.927204	0.555412	0.754343
Midbrain	cells	chr6_32587397_INS_2686_HLA-DRB5	Endothelial	-0.270477	0.753014	0.335374	-0.424266	0.555412	0.345348
Midbrain	cells	chr4_668495_DEL_-673_PCGF3	Endothelial	0.118452	0.822947	0.201804	0.236074	0.563541	0.19482
Midbrain	cells	chr13_49318483_DEL_-86_CAB39L	Endothelial	-0.19431	0.612882	0.168653	-0.210324	0.563541	0.173742
Midbrain	cells	chr17_46231903_INV_45106_KANSL1	Endothelial	-0.266777	0.313825	0.152972	-0.189776	0.563541	0.157035
Midbrain	cells	chr6_32596352_INS_156_HLA-DQB1	Endothelial	0.481326	0.243226	0.251954	0.312835	0.563541	0.259173
Midbrain	cells	chr6_32642364_INS_51_HLA-DRB1	Endothelial	0.375846	0.57687	0.30851	0.350178	0.565046	0.291433
Midbrain	cells	chr6_32868180_INS_126_TAP2	Endothelial	0.471253	0.677153	0.459615	0.537597	0.565046	0.449558
Midbrain	cells	chr4_1046435_INS_1349_TMEM175	Endothelial	0.121626	0.731925	0.140232	0.174663	0.565046	0.146229
Midbrain	cells	chr6_31307018_DEL_-134_HLA-C	Endothelial	0.366921	0.642084	0.334365	0.398435	0.565046	0.33418
Midbrain	cells	chr6_32776789_INS_89_TAP2	Endothelial	0.515931	0.378511	0.318296	0.385821	0.565046	0.325472
Midbrain	cells	chr6_32827726_DEL_-177_TAP2	Endothelial	-0.147836	0.684511	0.153502	-0.181576	0.565046	0.153239
Midbrain	cells	chr4_846496_INS_51_TMEM175	Endothelial	-0.238892	0.684511	0.245656	-0.305906	0.565046	0.258471
Midbrain	cells	chr4_919120_DEL_-86_GAK	Endothelial	0.140976	0.650074	0.130536	0.163448	0.584713	0.140968
Midbrain	cells	chr4_669119_INS_93_PCGF3	Endothelial	-0.0557282	0.913836	0.170355	-0.196986	0.590777	0.171293
Midbrain	cells	chr3_48211833_INS_639_ZNF589	Endothelial	-0.123688	0.794426	0.169018	-0.206286	0.59165	0.180009
Midbrain	cells	chr8_22709297_INS_325_BIN3	Endothelial	-0.186859	0.612882	0.162023	-0.188805	0.595665	0.165811
Midbrain	cells	chr6_32621776_INS_6042_HLA-DRB5	Endothelial	-0.201705	0.685064	0.21084	-0.241837	0.597419	0.213306
Midbrain	cells	chr17_46210500_INS_72_ARL17B	Endothelial	0.322748	0.684511	0.327759	0.379272	0.600518	0.336846
Midbrain	cells	chr6_32546835_INS_1608_HLA-DRB1	Endothelial	0.191028	0.647147	0.175897	0.189241	0.600518	0.168308
Midbrain	cells	chr16_31105142_INS_147_STX4	Endothelial	0.637399	0.233811	0.329871	0.393969	0.606606	0.354455
Midbrain	cells	chr4_15662168_INS_99_FAM200B	Endothelial	0.919496	0.522873	0.712259	0.799865	0.606606	0.721258
Midbrain	cells	chr6_32625925_DEL_-314_HLA-DRB1	Endothelial	0.23832	0.398123	0.152286	0.16499	0.606606	0.149202
Midbrain	cells	chr6_32626710_INS_129_HLA-DRB1	Endothelial	0.23832	0.398123	0.152286	0.16499	0.606606	0.149202
Midbrain	cells	chr6_32617336_DEL_-352_HLA-DRB5	Endothelial	-0.121382	0.822947	0.196943	-0.223559	0.609557	0.203289
Midbrain	cells	chr6_32676200_DEL_-342_HLA-DRB1	Endothelial	0.251159	0.681447	0.248974	0.2745	0.614847	0.251559
Midbrain	cells	chr12_123521586_DEL_-108_DDX55	Endothelial	-0.179418	0.720975	0.203008	-0.22219	0.619162	0.205027
Midbrain	cells	chr6_32709812_DEL_-64_HLA-DQB1	Endothelial	-0.258067	0.63847	0.233613	-0.234387	0.63627	0.220457
Midbrain	cells	chr6_28054702_INS_266_ZKSCAN8	Endothelial	-0.250484	0.647147	0.230432	-0.24743	0.638649	0.234143
Midbrain	cells	chr8_22585636_INS_84_BIN3	Endothelial	0.152599	0.684511	0.155127	0.167792	0.638649	0.159089
Midbrain	cells	chr6_32622048_INS_332_HLA-DQB1	Endothelial	0.164873	0.753014	0.202334	0.195242	0.654508	0.18851
Midbrain	cells	chr4_827661_INS_134_GAK	Endothelial	0.184653	0.557202	0.148651	0.163083	0.654726	0.157956
Midbrain	cells	chr3_183017820_INS_988_MCCC1	Endothelial	0.200928	0.685064	0.213016	0.227145	0.656975	0.221134
Midbrain	cells	chr4_1058313_INS_64_TMEM175	Endothelial	-0.369151	0.63847	0.334338	-0.350924	0.658027	0.344
Midbrain	cells	chr10_119864584_INS_505_SEC23IP	Endothelial	-0.504914	0.522873	0.391639	-0.43872	0.658027	0.430077
Midbrain	cells	chr6_28044375_INS_74_ZSCAN16-AS1	Endothelial	-0.352124	0.55031	0.281066	-0.296012	0.667439	0.29375
Midbrain	cells	chr4_860172_DEL_-57_PCGF3	Endothelial	0.0915339	0.930585	0.336433	0.333398	0.670496	0.332847
Midbrain	cells	chr4_869150_INS_112_GAK	Endothelial	0.130197	0.687383	0.13891	0.153794	0.672177	0.15426
Midbrain	cells	chr4_1397447_DEL_-675_UVSSA	Endothelial	0.20251	0.612882	0.175696	0.178072	0.68013	0.180704
Midbrain	cells	chr4_1330324_INS_110_UVSSA	Endothelial	0.169784	0.720975	0.192107	0.195339	0.68013	0.198693
Midbrain	cells	chr8_22625880_INS_330_BIN3	Endothelial	-0.103733	0.819721	0.161062	-0.161761	0.682701	0.165748
Midbrain	cells	chr4_1283064_DEL_-137_UVSSA	Endothelial	-0.206776	0.498293	0.153949	-0.154472	0.682701	0.158497
Midbrain	cells	chr8_22625880_INS_330_C8orf58	Endothelial	-0.159977	0.684511	0.160556	-0.155188	0.686054	0.160534
Midbrain	cells	chr6_31105032_DEL_-84_HCG27	Endothelial	0.133504	0.800777	0.190982	0.180938	0.686054	0.187876
Midbrain	cells	chr6_32505675_INS_512_HLA-DRB1	Endothelial	-0.0707724	0.684511	0.0723438	-0.0673934	0.686054	0.0703499
Midbrain	cells	chr17_78476255_DEL_-82_PGS1	Endothelial	0.32081	0.592816	0.267659	0.277665	0.686054	0.290885
Midbrain	cells	chr6_32536253_INS_312_HLA-DRB5	Endothelial	-0.17118	0.816319	0.263294	-0.255712	0.686054	0.268108
Midbrain	cells	chr6_32719396_INS_316_HLA-DQB1	Endothelial	0.0878101	0.822947	0.147756	0.131273	0.686054	0.138096
Midbrain	cells	chr6_32720802_INS_334_HLA-DQB1	Endothelial	0.0878101	0.822947	0.147756	0.131273	0.686054	0.138096
Midbrain	cells	chr6_32810977_DEL_-1066_TAP2	Endothelial	-0.0258684	0.960698	0.142786	-0.135229	0.686067	0.143073
Midbrain	cells	chr6_30262742_DEL_-72_RPP21	Endothelial	0.130966	0.816319	0.19998	0.195605	0.686067	0.207046
Midbrain	cells	chr4_860172_DEL_-57_TMEM175	Endothelial	-0.356794	0.653369	0.334486	-0.326787	0.695169	0.350338
Midbrain	cells	chr4_1007606_DEL_-74_TMEM175	Endothelial	-0.11882	0.937932	0.505311	-0.494082	0.701177	0.534769
Midbrain	cells	chr6_28349091_DEL_-79_ZSCAN31	Endothelial	-0.150292	0.874077	0.300262	-0.292608	0.711634	0.322805
Midbrain	cells	chr4_89821324_INS_95_MMRN1	Endothelial	-0.133847	0.737	0.156174	-0.145762	0.711634	0.161065
Midbrain	cells	chr19_2373613_INS_135_LSM7	Endothelial	0.193291	0.794426	0.269002	0.256799	0.711634	0.284276
Midbrain	cells	chr7_23231839_DEL_-86_NUP42	Endothelial	-0.165435	0.681447	0.163883	-0.152446	0.711634	0.169013
Midbrain	cells	chr4_825980_INS_98_PCGF3	Endothelial	-0.178909	0.684511	0.182416	-0.15894	0.712875	0.177022
Midbrain	cells	chr6_32554524_INS_133_HLA-DRB5	Endothelial	-0.264671	0.677058	0.25655	-0.22973	0.713526	0.256878
Midbrain	cells	chr12_123452794_INS_350_RILPL2	Endothelial	-0.1095	0.746667	0.130195	-0.115795	0.718061	0.130907
Midbrain	cells	chr14_87924250_DEL_-74_GALC	Endothelial	-0.0368201	0.935371	0.144656	-0.135403	0.718061	0.154141
Midbrain	cells	chr19_2348157_INS_94_LSM7	Endothelial	-0.263844	0.822947	0.423502	-0.386325	0.718061	0.439928
Midbrain	cells	chr4_867473_DEL_-71_GAK	Endothelial	0.116685	0.797588	0.165015	0.152355	0.718061	0.174212
Midbrain	cells	chr4_76072657_INS_315_SCARB2	Endothelial	-0.198743	0.753014	0.246532	-0.223523	0.718061	0.256633
Midbrain	cells	chr4_926880_INS_224_TMEM175	Endothelial	-0.218043	0.759373	0.275307	-0.242159	0.718061	0.278318
Midbrain	cells	chr4_679261_INS_113_PCGF3	Endothelial	0.0771375	0.903824	0.181388	0.151869	0.718061	0.174612
Midbrain	cells	chr6_32488927_INS_443_HLA-DRB1	Endothelial	-0.0945722	0.737	0.110404	-0.0920156	0.723781	0.106841
Midbrain	cells	chr17_78541140_INS_67_DNAH17	Endothelial	0.26367	0.662836	0.2507	0.223753	0.724281	0.260815
Midbrain	cells	chr6_32671026_INS_269_HLA-DRB1	Endothelial	-0.175724	0.653369	0.165074	-0.131485	0.729432	0.154693
Midbrain	cells	chr6_32518017_INS_408_HLA-DRB1	Endothelial	-0.114381	0.684511	0.11539	-0.0935334	0.733364	0.11092
Midbrain	cells	chr17_78286155_DEL_-1194_PGS1	Endothelial	-0.124931	0.753913	0.156132	-0.135247	0.73399	0.161048
Midbrain	cells	chr4_999688_INS_86_GAK	Endothelial	-0.434671	0.684511	0.451788	-0.390643	0.734066	0.4691
Midbrain	cells	chr14_54880629_DEL_-144_GCH1	Endothelial	0.253062	0.635421	0.22726	0.201193	0.734066	0.241955
Midbrain	cells	chr6_32520785_INS_314_HLA-DRB1	Endothelial	0.148969	0.794426	0.202202	0.159767	0.734066	0.192202
Midbrain	cells	chr6_28147165_INS_329_ZKSCAN8	Endothelial	-0.387042	0.788291	0.512309	-0.437759	0.736879	0.530205
Midbrain	cells	chr6_32633156_DEL_-736_HLA-DQB1	Endothelial	-0.249423	0.797588	0.351687	-0.2825	0.736879	0.344906
Midbrain	cells	chr8_11917041_INS_168_CTSB	Endothelial	0.677469	0.503131	0.508982	0.429293	0.736879	0.524386
Midbrain	cells	chr13_49377265_DEL_-2461_CAB39L	Endothelial	0.125026	0.710483	0.137843	0.12399	0.736879	0.15172
Midbrain	cells	chr6_32520785_INS_314_HLA-DRB5	Endothelial	-0.215513	0.653369	0.201542	-0.166857	0.739732	0.20559
Midbrain	cells	chr17_78509047_DEL_-182_PGS1	Endothelial	-0.141103	0.653369	0.132596	-0.110659	0.749056	0.138974
Midbrain	cells	chr4_932428_DEL_-84_TMEM175	Endothelial	0.08095	0.973267	0.718702	-0.624816	0.749056	0.78567
Midbrain	cells	chr19_2333027_INS_60_LSM7	Endothelial	-0.0773148	0.91237	0.205916	-0.173927	0.749056	0.21975
Midbrain	cells	chr4_927270_DEL_-74_TMEM175	Endothelial	0.0822079	0.886422	0.175019	0.143963	0.749056	0.181955
Midbrain	cells	chr6_32740204_INS_323_HLA-DQB1	Endothelial	-0.181876	0.684511	0.187465	-0.138981	0.751686	0.176864
Midbrain	cells	chr6_32783244_DEL_-61_TAP2	Endothelial	-0.171662	0.800777	0.246756	-0.195975	0.759441	0.252866
Midbrain	cells	chr6_32529429_INS_297_HLA-DRB5	Endothelial	-0.156981	0.612882	0.13548	-0.110247	0.759441	0.142836
Midbrain	cells	chr4_713314_INS_69_PCGF3	Endothelial	-0.308117	0.794426	0.423173	-0.318663	0.759441	0.416487
Midbrain	cells	chr3_48708598_INS_326_NCKIPSD	Endothelial	0.134152	0.843402	0.242613	0.182699	0.759441	0.23896
Midbrain	cells	chr6_32514873_INV_276_HLA-DRB5	Endothelial	-0.233929	0.625696	0.207677	-0.161366	0.759441	0.211139
Midbrain	cells	chr6_32488927_INS_443_HLA-DRB5	Endothelial	-0.0672338	0.822947	0.110624	-0.0858676	0.766561	0.11438
Midbrain	cells	chr17_78550344_INS_67_DNAH17	Endothelial	0.126499	0.794426	0.169623	0.134727	0.766561	0.180014
Midbrain	cells	chr16_28568820_INS_175_SULT1A1	Endothelial	-0.368356	0.794426	0.51246	-0.394752	0.766561	0.529195
Midbrain	cells	chr4_758669_INS_106_GAK	Endothelial	-0.148411	0.806883	0.217246	-0.172486	0.766561	0.232458
Midbrain	cells	chr4_869484_DEL_-71_GAK	Endothelial	-0.160221	0.82616	0.275743	-0.220713	0.766561	0.29761
Midbrain	cells	chr6_32521128_INS_1201_HLA-DRB1	Endothelial	-0.166322	0.684511	0.167075	-0.116969	0.766561	0.157921
Midbrain	cells	chr6_28258614_INS_164_ZKSCAN8	Endothelial	-0.228954	0.800777	0.328625	-0.246235	0.771134	0.336777
Midbrain	cells	chr6_30254209_INS_307_RPP21	Endothelial	-0.382058	0.677058	0.36968	-0.272814	0.771134	0.373385
Midbrain	cells	chr16_31104490_DEL_-128_KAT8	Endothelial	0.0429015	0.926829	0.151036	0.113436	0.773586	0.156361
Midbrain	cells	chr4_869150_INS_112_PCGF3	Endothelial	-0.0303343	0.947744	0.139543	-0.103849	0.775802	0.144128
Midbrain	cells	chr10_119953651_INS_314_SEC23IP	Endothelial	-0.311909	0.684511	0.321198	-0.243089	0.784403	0.34274
Midbrain	cells	chr6_32523172_INS_584_HLA-DRB5	Endothelial	-0.145474	0.794426	0.198257	-0.140336	0.784411	0.198633
Midbrain	cells	chr4_919120_DEL_-86_TMEM175	Endothelial	-0.0377854	0.925832	0.13131	-0.0963442	0.790761	0.138835
Midbrain	cells	chr19_2418704_INS_63_LSM7	Endothelial	0.0753846	0.724271	0.0858905	0.0617421	0.790761	0.0894132
Midbrain	cells	chr6_32554524_INS_133_HLA-DRB1	Endothelial	0.14662	0.83523	0.257588	0.166076	0.790761	0.24065
Midbrain	cells	chr4_867473_DEL_-71_PCGF3	Endothelial	0.0777372	0.886422	0.165267	0.112074	0.790761	0.162595
Midbrain	cells	chr4_1326922_INS_103_UVSSA	Endothelial	0.092792	0.91237	0.257316	0.179857	0.793341	0.263226
Midbrain	cells	chr6_28339872_DEL_-101_ZSCAN31	Endothelial	-0.0647511	0.91237	0.169535	-0.122398	0.793341	0.180365
Midbrain	cells	chr4_708007_INS_361_PCGF3	Endothelial	0.423359	0.794426	0.588439	0.386524	0.793341	0.570155
Midbrain	cells	chr4_852263_DEL_-63_PCGF3	Endothelial	0.148721	0.886422	0.315544	0.21718	0.793341	0.321553
Midbrain	cells	chr4_999687_DEL_-86_GAK	Endothelial	0.11991	0.746667	0.143486	0.100922	0.793341	0.151703
Midbrain	cells	chr6_32675682_INS_968_HLA-DRB1	Endothelial	-0.110987	0.753014	0.137328	-0.0857153	0.793341	0.128882
Midbrain	cells	chr6_32677366_DEL_-254_HLA-DRB1	Endothelial	-0.110987	0.753014	0.137328	-0.0857153	0.793341	0.128882
Midbrain	cells	chr6_32680265_INS_972_HLA-DRB1	Endothelial	-0.110987	0.753014	0.137328	-0.0857153	0.793341	0.128882
Midbrain	cells	chr6_31274309_DEL_-53_HCG27	Endothelial	-0.391003	0.848733	0.717582	-0.464554	0.795186	0.703307
Midbrain	cells	chr6_28054702_INS_266_ZSCAN16-AS1	Endothelial	0.0953075	0.911247	0.231708	0.153791	0.796983	0.234506
Midbrain	cells	chr14_74564090_INS_62_AREL1	Endothelial	-0.109066	0.877441	0.222984	-0.149635	0.796983	0.229259
Midbrain	cells	chr4_826329_DEL_-79_PCGF3	Endothelial	-0.0158601	0.986349	0.304202	-0.196213	0.796983	0.30177
Midbrain	cells	chr4_1316971_INS_183_UVSSA	Endothelial	-0.183584	0.753014	0.228377	-0.151086	0.796983	0.233154
Midbrain	cells	chr6_31196035_DEL_-160_HLA-C	Endothelial	0.218066	0.903824	0.513404	0.327221	0.798829	0.508522
Midbrain	cells	chr4_1026083_INS_205_TMEM175	Endothelial	0.0659082	0.913836	0.208232	0.135627	0.800821	0.212405
Midbrain	cells	chr6_32576778_INS_296_HLA-DRB5	Endothelial	0.564617	0.684511	0.587134	0.37958	0.800821	0.596703
Midbrain	cells	chr19_2418916_INS_845_LSM7	Endothelial	0.0947389	0.710483	0.104604	0.0682174	0.800879	0.108087
Midbrain	cells	chr12_123581929_INS_974_DDX55	Endothelial	0.196046	0.685064	0.207233	0.133325	0.800879	0.212093
Midbrain	cells	chr12_122853421_DEL_-124_HIP1R	Endothelial	0.0900449	0.853532	0.167565	0.110251	0.800879	0.175529
Midbrain	cells	chr4_904216_DEL_-90_GAK	Endothelial	0.0914642	0.822947	0.151801	0.100453	0.803171	0.161208
Midbrain	cells	chr19_2335273_DEL_-62_LSM7	Endothelial	-0.146346	0.806883	0.214771	-0.136197	0.807411	0.221041
Midbrain	cells	chr8_22589085_DEL_-62_BIN3	Endothelial	-0.0672295	0.915796	0.220376	-0.141895	0.812022	0.233064
Midbrain	cells	chr17_46099028_DEL_-323_MAPT	Endothelial	0.119923	0.805631	0.174266	0.106127	0.827097	0.179792
Midbrain	cells	chr6_32525007_INS_307_HLA-DRB1	Endothelial	-0.144539	0.781718	0.188324	-0.105164	0.827097	0.178779
Midbrain	cells	chr4_1295952_INS_201_UVSSA	Endothelial	-0.640453	0.715483	0.715609	-0.42733	0.829451	0.732745
Midbrain	cells	chr6_32694038_DEL_-114_HLA-DQB1	Endothelial	-0.0817408	0.822947	0.13854	-0.0769736	0.830057	0.133346
Midbrain	cells	chr6_32694527_INS_808_HLA-DQB1	Endothelial	-0.0817408	0.822947	0.13854	-0.0769736	0.830057	0.133346
Midbrain	cells	chr4_90113764_DEL_-100_CCSER1	Endothelial	0.0887906	0.936947	0.371727	0.219053	0.836666	0.386956
Midbrain	cells	chr4_968200_INS_113_GAK	Endothelial	0.0568436	0.915796	0.185895	0.112013	0.836666	0.198172
Midbrain	cells	chr4_611357_DEL_-68_PCGF3	Endothelial	-0.0698742	0.91237	0.181997	-0.0977333	0.840406	0.175845
Midbrain	cells	chr4_872917_INS_88_TMEM175	Endothelial	-0.0430965	0.960698	0.238958	-0.136897	0.840406	0.247559
Midbrain	cells	chr17_46076599_INS_2336_MAPT	Endothelial	0.113183	0.822947	0.181244	0.102773	0.840406	0.187749
Midbrain	cells	chr4_846496_INS_51_GAK	Endothelial	0.0461167	0.960698	0.246882	0.143945	0.840406	0.265468
Midbrain	cells	chr6_28176185_INS_2034_ZSCAN26	Endothelial	-0.05343	0.91237	0.151813	-0.0845544	0.840406	0.156074
Midbrain	cells	chr17_45969567_DEL_-103_MAPT	Endothelial	0.109642	0.822947	0.174568	0.0975289	0.840406	0.180028
Midbrain	cells	chr6_28222417_DEL_-337_ZSCAN16-AS1	Endothelial	-0.142486	0.685064	0.15118	-0.0858854	0.840406	0.15877
Midbrain	cells	chr12_122822681_INS_191_HIP1R	Endothelial	0.105056	0.915307	0.33639	0.201954	0.840406	0.373837
Midbrain	cells	chr6_28382909_DEL_-86_ZSCAN31	Endothelial	0.161355	0.794426	0.21792	0.119437	0.841579	0.222672
Midbrain	cells	chr4_831905_INS_213_GAK	Endothelial	-0.0818972	0.913836	0.257356	-0.14817	0.842706	0.278465
Midbrain	cells	chr4_1026083_INS_205_GAK	Endothelial	-0.136529	0.816319	0.207854	-0.114956	0.842706	0.216915
Midbrain	cells	chr4_1324644_DEL_-94_UVSSA	Endothelial	0.0796301	0.901259	0.179556	0.101523	0.843429	0.194543
Midbrain	cells	chr20_5962341_DEL_-329_CRLS1	Endothelial	-0.0759899	0.903824	0.176266	-0.0962903	0.843429	0.184611
Midbrain	cells	chr4_716526_INS_533_PCGF3	Endothelial	-0.383861	0.816319	0.588736	-0.295955	0.843429	0.568856
Midbrain	cells	chr6_31225477_DEL_-1142_HCG27	Endothelial	0.0214228	0.969701	0.167967	0.0874801	0.843429	0.168647
Midbrain	cells	chr4_852263_DEL_-63_TMEM175	Endothelial	0.0872249	0.929206	0.315796	0.173973	0.845608	0.338568
Midbrain	cells	chr4_681595_DEL_-80_PCGF3	Endothelial	0.413072	0.715483	0.46023	0.22822	0.847475	0.448106
Midbrain	cells	chr17_46125040_DEL_-61_MAPT	Endothelial	-0.105648	0.932417	0.395044	-0.200625	0.848548	0.396827
Midbrain	cells	chr6_28258614_INS_164_ZSCAN31	Endothelial	-0.219967	0.816319	0.328692	-0.164244	0.85848	0.334042
Midbrain	cells	chr4_75877023_INS_50_NAAA	Endothelial	0.0520628	0.935371	0.208757	0.104878	0.85848	0.214012
Midbrain	cells	chr4_1414307_INS_91_UVSSA	Endothelial	-0.244256	0.911247	0.589554	-0.281818	0.861135	0.591906
Midbrain	cells	chr4_999687_DEL_-86_TMEM175	Endothelial	-0.032577	0.943533	0.143995	-0.07035	0.861135	0.14885
Midbrain	cells	chr4_75861615_INS_336_NAAA	Endothelial	-0.14061	0.681447	0.13848	-0.0672961	0.861135	0.142933
Midbrain	cells	chr6_32523172_INS_584_HLA-DRB1	Endothelial	-0.140783	0.797588	0.198294	-0.0869644	0.861135	0.186039
Midbrain	cells	chr6_32622048_INS_332_HLA-DRB1	Endothelial	0.0732112	0.91237	0.202926	0.0882918	0.861135	0.190261
Midbrain	cells	chr17_46009357_DEL_-238_MAPT	Endothelial	0.105905	0.822947	0.179904	0.0859108	0.861135	0.186204
Midbrain	cells	chr6_32633156_DEL_-736_HLA-DRB1	Endothelial	-0.214869	0.822947	0.351938	-0.160235	0.861135	0.347301
Midbrain	cells	chr4_744926_DEL_-1026_PCGF3	Endothelial	-0.0755785	0.872829	0.149804	-0.06873	0.861135	0.149301
Midbrain	cells	chr12_122850381_DEL_-62_HIP1R	Endothelial	0.0633288	0.913836	0.200084	0.0949985	0.861135	0.207904
Midbrain	cells	chr6_28044345_DEL_-62_ZSCAN16-AS1	Endothelial	-0.186942	0.822947	0.310397	-0.150633	0.861135	0.330238
Midbrain	cells	chr6_31571712_INS_145_BAG6	Endothelial	0.311963	0.822947	0.512872	0.247604	0.861135	0.543202
Midbrain	cells	chr6_27915300_INS_54_ZSCAN16-AS1	Endothelial	0.184621	0.91237	0.513549	0.260612	0.861135	0.571937
Midbrain	cells	chr19_2375573_INS_249_LSM7	Endothelial	0.0395252	0.935371	0.15791	0.0745412	0.861135	0.164406
Midbrain	cells	chr6_32671026_INS_269_HLA-DQB1	Endothelial	0.0111367	0.982693	0.166094	0.0692902	0.863366	0.154509
Midbrain	cells	chr7_66613317_INS_348_RABGEF1	Endothelial	0.0805868	0.858077	0.152018	0.0705238	0.865088	0.158821
Midbrain	cells	chr16_31105142_INS_147_KAT8	Endothelial	0.271058	0.753014	0.335369	0.157466	0.868423	0.359817
Midbrain	cells	chr4_1020917_DEL_-58_TMEM175	Endothelial	-0.0149244	0.980725	0.180053	-0.0829078	0.868423	0.191464
Midbrain	cells	chr6_32675283_DEL_-4901_HLA-DRB1	Endothelial	-0.0911711	0.822947	0.146302	-0.0605298	0.868423	0.139871
Midbrain	cells	chr4_1333727_DEL_-139_UVSSA	Endothelial	0.0126188	0.981091	0.158422	0.0749848	0.870042	0.175014
Midbrain	cells	chr19_2347346_DEL_-409_LSM7	Endothelial	0.0626995	0.913836	0.196837	0.085234	0.870656	0.20213
Midbrain	cells	chr19_2278344_DEL_-54_LSM7	Endothelial	-0.222468	0.91237	0.589649	-0.312712	0.870656	0.744284
Midbrain	cells	chr4_869484_DEL_-71_PCGF3	Endothelial	0.100753	0.91237	0.276053	0.116732	0.870656	0.277901
Midbrain	cells	chr17_78478108_INS_234_DNAH17	Endothelial	-0.082449	0.872829	0.162974	-0.072338	0.871362	0.17359
Midbrain	cells	chr17_44243201_INS_331_ASB16-AS1	Endothelial	-0.0624344	0.969701	0.424354	-0.174748	0.871578	0.422187
Midbrain	cells	chr4_1372768_INS_323_UVSSA	Endothelial	0.0846248	0.903824	0.198644	0.0831073	0.873603	0.203732
Midbrain	cells	chr17_78438446_INS_1034_PGS1	Endothelial	0.0358649	0.91237	0.102969	0.0443663	0.873603	0.109116
Midbrain	cells	chr6_33041751_DEL_-210_HLA-DMA	Endothelial	-0.0578207	0.91237	0.161047	-0.064055	0.884055	0.163731
Midbrain	cells	chr4_884955_INS_69_GAK	Endothelial	0.14783	0.901259	0.336213	0.135577	0.884055	0.348415
Midbrain	cells	chr6_32587400_INS_345_HLA-DRB5	Endothelial	-0.0803943	0.969701	0.513844	-0.199944	0.884055	0.515781
Midbrain	cells	chr17_78397290_INS_104_DNAH17	Endothelial	-0.0765946	0.900507	0.169325	-0.0673252	0.886084	0.177465
Midbrain	cells	chr4_1319648_INS_133_UVSSA	Endothelial	0.058501	0.91237	0.157971	0.0611893	0.886084	0.162559
Midbrain	cells	chr6_28339872_DEL_-101_ZSCAN26	Endothelial	0.101899	0.822947	0.169334	0.0668859	0.886084	0.179255
Midbrain	cells	chr3_48330824_INS_327_ZNF589	Endothelial	-0.0559136	0.913836	0.174281	-0.0669121	0.886084	0.180217
Midbrain	cells	chr6_32740204_INS_323_TAP2	Endothelial	0.0978324	0.865493	0.188153	0.0693132	0.886084	0.187299
Midbrain	cells	chr4_952483_INS_77_TMEM175	Endothelial	-0.288789	0.837124	0.513021	-0.194016	0.886084	0.524371
Midbrain	cells	chr17_46210500_INS_72_KANSL1	Endothelial	0.16383	0.874077	0.329052	0.124159	0.886411	0.338303
Midbrain	cells	chr17_78558448_INS_66_DNAH17	Endothelial	0.0213547	0.980725	0.258036	0.0984817	0.886411	0.270192
Midbrain	cells	chr4_932428_DEL_-84_GAK	Endothelial	-0.108009	0.969701	0.718663	-0.289415	0.886411	0.80412
Midbrain	cells	chr4_926880_INS_224_GAK	Endothelial	0.0943097	0.91237	0.276078	0.102443	0.886411	0.285062
Midbrain	cells	chr4_1037460_DEL_-80_TMEM175	Endothelial	0.337054	0.684511	0.350884	0.133179	0.886797	0.373691
Midbrain	cells	chr4_1317174_INS_1205_UVSSA	Endothelial	0.249726	0.822947	0.423596	0.151598	0.891414	0.434651
Midbrain	cells	chr6_32043718_DEL_-120_SKIV2L	Endothelial	-0.124794	0.949603	0.589965	-0.197444	0.896473	0.579546
Midbrain	cells	chr4_893134_INS_81_TMEM175	Endothelial	-0.183051	0.876319	0.371348	-0.126447	0.899956	0.378237
Midbrain	cells	chr2_95250585_DEL_-64_ZNF514	Endothelial	-0.00870929	0.993771	0.271661	-0.0928173	0.911381	0.290733
Midbrain	cells	chr14_55489789_DEL_-65_KTN1	Endothelial	-0.0595506	0.91237	0.164775	-0.0550739	0.911558	0.17403
Midbrain	cells	chr4_1278823_INS_78_UVSSA	Endothelial	0.00113177	0.99716	0.180496	0.0583622	0.912847	0.186785
Midbrain	cells	chr4_1397446_INS_900_UVSSA	Endothelial	0.0278893	0.960698	0.149663	-0.0433055	0.934998	0.152752
Midbrain	cells	chr6_31243839_DEL_-1500_HCG27	Endothelial	-0.0375869	0.960698	0.214543	-0.0608852	0.934998	0.215099
Midbrain	cells	chr4_999688_INS_86_TMEM175	Endothelial	0.0417102	0.979802	0.454059	0.125618	0.938924	0.461359
Midbrain	cells	chr17_46811122_DEL_-166_NSF	Endothelial	0.0403769	0.927052	0.143593	0.0414604	0.938924	0.152702
Midbrain	cells	chr4_706587_INS_191_PCGF3	Endothelial	-0.267626	0.794426	0.370784	-0.100904	0.938924	0.376717
Midbrain	cells	chr4_714971_DEL_-1267_PCGF3	Endothelial	-0.267626	0.794426	0.370784	-0.100904	0.938924	0.376717
Midbrain	cells	chr6_31282450_INS_292_HCG27	Endothelial	0.0256841	0.969701	0.188913	0.0493086	0.938924	0.185663
Midbrain	cells	chr6_32642364_INS_51_HLA-DQB1	Endothelial	-0.0127474	0.990887	0.311012	-0.0765714	0.940011	0.292536
Midbrain	cells	chr6_32060301_INS_68_SKIV2L	Endothelial	-0.146066	0.954588	0.718589	-0.180934	0.941762	0.70508
Midbrain	cells	chr4_1379762_DEL_-112_UVSSA	Endothelial	0.144732	0.746667	0.172209	0.0455261	0.941762	0.178849
Midbrain	cells	chr4_15662168_INS_99_FBXL5	Endothelial	-0.0879925	0.969701	0.718693	-0.174512	0.949143	0.715898
Midbrain	cells	chr6_28147165_INS_329_ZSCAN16-AS1	Endothelial	0.038568	0.98222	0.513897	0.127715	0.94953	0.530842
Midbrain	cells	chr6_31196035_DEL_-160_HCG27	Endothelial	0.187913	0.91237	0.513535	0.119573	0.94953	0.507653
Midbrain	cells	chr4_1414249_DEL_-60_UVSSA	Endothelial	-0.081207	0.91237	0.235159	-0.0556834	0.94953	0.236552
Midbrain	cells	chr4_725522_INS_84_PCGF3	Endothelial	0.152558	0.901259	0.345053	-0.0789657	0.949785	0.33981
Midbrain	cells	chr4_872917_INS_88_GAK	Endothelial	0.00302	0.994776	0.239001	-0.0541822	0.949785	0.253013
Midbrain	cells	chr6_32675283_DEL_-4901_HLA-DQB1	Endothelial	-0.00203978	0.994776	0.146614	0.0296694	0.949785	0.139396
Midbrain	cells	chr4_939352_DEL_-135_TMEM175	Endothelial	-0.156391	0.91237	0.424087	-0.0943611	0.949785	0.443906
Midbrain	cells	chr7_66753895_DEL_-297_RABGEF1	Endothelial	-0.00822227	0.994776	0.424403	-0.0990969	0.949785	0.470634
Midbrain	cells	chr6_28222417_DEL_-337_ZSCAN26	Endothelial	0.0266251	0.960698	0.151891	0.0325832	0.949785	0.156561
Midbrain	cells	chr6_31329006_INS_345_HLA-C	Endothelial	0.0916911	0.816319	0.140037	0.0296734	0.949785	0.142802
Midbrain	cells	chr6_31329618_INS_784_HLA-C	Endothelial	0.0916911	0.816319	0.140037	0.0296734	0.949785	0.142802
Midbrain	cells	chr17_45914207_INS_76_MAPT	Endothelial	0.0711392	0.91237	0.181991	0.0391437	0.949785	0.189544
Midbrain	cells	chr10_119794801_DEL_-56_SEC23IP	Endothelial	0.0252608	0.969701	0.179916	0.0375751	0.949785	0.186224
Midbrain	cells	chr4_826329_DEL_-79_GAK	Endothelial	0.133134	0.901259	0.303886	0.0631096	0.949785	0.324612
Midbrain	cells	chr14_55646466_DEL_-59_KTN1	Endothelial	-0.0829615	0.923621	0.283346	-0.0537628	0.949785	0.285459
Midbrain	cells	chr4_939352_DEL_-135_GAK	Endothelial	0.128939	0.915796	0.424189	0.0847216	0.949785	0.453022
Midbrain	cells	chr4_827661_INS_134_PCGF3	Endothelial	0.124164	0.748111	0.14934	0.0270228	0.949785	0.148064
Midbrain	cells	chr4_968200_INS_113_TMEM175	Endothelial	-0.104339	0.837124	0.185668	-0.0354387	0.949785	0.194522
Midbrain	cells	chr4_789911_DEL_-154_GAK	Endothelial	-0.0241172	0.969701	0.185973	-0.0347403	0.949785	0.192644
Midbrain	cells	chr4_1426687_INS_2199_UVSSA	Endothelial	-0.0224219	0.969701	0.180794	-0.0325766	0.949785	0.181626
Midbrain	cells	chr8_22585636_INS_84_C8orf58	Endothelial	0.0209484	0.969701	0.155934	0.0277906	0.949785	0.155044
Midbrain	cells	chr6_32492189_INS_313_HLA-DRB1	Endothelial	-0.027143	0.935371	0.106873	-0.0188999	0.949785	0.105462
Midbrain	cells	chr7_66565597_INV_228084_RABGEF1	Endothelial	-0.081023	0.816319	0.12388	-0.0240922	0.949785	0.135048
Midbrain	cells	chr4_15662168_INS_99_CC2D2A	Endothelial	-0.072683	0.97853	0.718712	-0.129512	0.949785	0.727227
Midbrain	cells	chr19_2332999_DEL_-121_LSM7	Endothelial	0.0113061	0.986349	0.217799	-0.039483	0.949785	0.22273
Midbrain	cells	chr6_32534383_INS_295_HLA-DRB5	Endothelial	0.0561817	0.936947	0.233187	-0.0389485	0.958085	0.235981
Midbrain	cells	chr4_1357015_INS_410_UVSSA	Endothelial	-0.0631214	0.91237	0.16846	-0.0271063	0.964503	0.174893
Midbrain	cells	chr4_747572_INS_114_PCGF3	Endothelial	0.285772	0.822947	0.46129	-0.0691023	0.966001	0.458828
Midbrain	cells	chr4_1372729_DEL_-132_UVSSA	Endothelial	-0.0540242	0.91237	0.157445	-0.0240559	0.96622	0.162863
Midbrain	cells	chr6_32587400_INS_345_HLA-DQB1	Endothelial	-0.177075	0.91237	0.513578	-0.0668564	0.968834	0.480613
Midbrain	cells	chr4_731761_DEL_-502_PCGF3	Endothelial	-0.101558	0.913836	0.315749	0.0435692	0.968834	0.317024
Midbrain	cells	chr4_76102656_INS_318_SCARB2	Endothelial	-0.105323	0.872829	0.206812	-0.0311374	0.968834	0.22775
Midbrain	cells	chr4_746037_DEL_-1024_PCGF3	Endothelial	0.0165692	0.980725	0.190156	-0.0255429	0.969128	0.191012
Midbrain	cells	chr4_903606_INS_59_GAK	Endothelial	-0.0478619	0.969701	0.336533	-0.0423035	0.972316	0.351577
Midbrain	cells	chr6_28044345_DEL_-62_ZKSCAN8	Endothelial	-0.00371811	0.994776	0.311015	0.0397725	0.972316	0.331426
Midbrain	cells	chr4_1335553_DEL_-83_UVSSA	Endothelial	-0.625658	0.822947	1.0088	-0.128297	0.972316	1.0829
Midbrain	cells	chr17_44181120_INS_257_ASB16-AS1	Endothelial	0.00363258	0.994776	0.176445	0.0200094	0.972316	0.175092
Midbrain	cells	chr4_1398179_INS_1351_UVSSA	Endothelial	0.0624904	0.911247	0.152755	0.0173992	0.972316	0.156679
Midbrain	cells	chr4_1411997_INS_60_UVSSA	Endothelial	0.137732	0.913836	0.424158	0.0462662	0.972316	0.434326
Midbrain	cells	chr20_6045049_DEL_-1917_CRLS1	Endothelial	-0.0217622	0.97853	0.220477	-0.024445	0.972316	0.233748
Midbrain	cells	chr4_903606_INS_59_TMEM175	Endothelial	-0.0178025	0.986349	0.336565	0.0358838	0.972316	0.344531
Midbrain	cells	chr10_119953464_DEL_-87_SEC23IP	Endothelial	-0.159782	0.91237	0.424073	-0.0462882	0.972316	0.459819
Midbrain	cells	chr2_95039336_INS_76_ZNF514	Endothelial	-0.125809	0.935371	0.505293	-0.0513947	0.972316	0.522268
Midbrain	cells	chr6_27917742_INS_313_ZSCAN16-AS1	Endothelial	0.0525059	0.960698	0.283426	0.0286066	0.972316	0.290778
Midbrain	cells	chr12_123569522_INS_61_DDX55	Endothelial	0.00746305	0.994776	0.513913	0.0514917	0.972316	0.524486
Midbrain	cells	chr8_11917148_DEL_-79_CTSB	Endothelial	-0.0752606	0.91237	0.21766	0.0202506	0.975122	0.220422
Midbrain	cells	chr4_1334047_INS_57_UVSSA	Endothelial	0.0303104	0.979802	0.322842	-0.0288274	0.975122	0.322062
Midbrain	cells	chr17_78438446_INS_1034_DNAH17	Endothelial	0.005501	0.986349	0.103036	-0.00937707	0.975806	0.108993
Midbrain	cells	chr4_758669_INS_106_PCGF3	Endothelial	-0.0366985	0.961909	0.217769	-0.0170082	0.980034	0.217282
Midbrain	cells	chr14_55489800_INS_282_KTN1	Endothelial	0.0278111	0.973267	0.252202	-0.0187711	0.981338	0.253531
Midbrain	cells	chr6_28349091_DEL_-79_ZSCAN26	Endothelial	0.021134	0.98222	0.300667	-0.0223297	0.982654	0.321749
Midbrain	cells	chr6_28176185_INS_2034_ZSCAN16-AS1	Endothelial	-0.0601393	0.91237	0.151785	0.0106555	0.982654	0.158777
Midbrain	cells	chr19_2281325_INS_129_LSM7	Endothelial	-0.0307554	0.947744	0.142221	0.00951149	0.982663	0.147623
Midbrain	cells	chr4_869484_DEL_-71_TMEM175	Endothelial	-0.0535327	0.960614	0.276197	0.015378	0.990217	0.292576
Midbrain	cells	chr6_28044375_INS_74_ZKSCAN8	Endothelial	0.00613774	0.994776	0.283479	-0.0129234	0.991949	0.296222
Midbrain	cells	chr8_22589085_DEL_-62_C8orf58	Endothelial	-0.0724431	0.913836	0.220358	0.00981542	0.991949	0.226197
Midbrain	cells	chr12_123521586_DEL_-108_RILPL2	Endothelial	-0.0145583	0.98222	0.203871	0.00759726	0.991949	0.207158
Midbrain	cells	chr17_78476255_DEL_-82_DNAH17	Endothelial	-0.000189587	0.999441	0.269764	0.010151	0.991949	0.291837
Midbrain	cells	chr6_31324254_DEL_-1778_HLA-C	Endothelial	0.0477519	0.91237	0.129432	-0.0041774	0.991949	0.129842
Midbrain	cells	chr4_1007607_INS_74_GAK	Endothelial	-0.0566656	0.973267	0.513879	0.0165685	0.991949	0.536492
Midbrain	cells	chr6_31132407_DEL_-53_HCG27	Endothelial	0.0342012	0.969701	0.242083	0.00708846	0.991949	0.241468
Midbrain	cells	chr4_1391669_DEL_-75_UVSSA	Endothelial	-0.0385851	0.936947	0.161513	0.0047216	0.991949	0.16756
Midbrain	cells	chr6_28258614_INS_164_ZSCAN26	Endothelial	-0.0438031	0.969701	0.329468	-0.00870957	0.991949	0.331831
Midbrain	cells	chr17_45941681_INS_56_KANSL1	Endothelial	-0.17852	0.935371	0.718508	-0.0142269	0.995325	0.74775
Midbrain	cells	chr19_2247129_INS_79_LSM7	Endothelial	0.0374932	0.969701	0.276227	0.00416702	0.995325	0.282976
Midbrain	cells	chr4_927270_DEL_-74_GAK	Endothelial	-0.00767232	0.990796	0.17523	-0.00260288	0.995325	0.186363
Midbrain	cells	chr17_78509047_DEL_-182_DNAH17	Endothelial	-0.0586096	0.901259	0.133277	0.0012006	0.997158	0.139205
Midbrain	cells	chr4_893134_INS_81_GAK	Endothelial	0.0140102	0.991393	0.371841	0.00168994	0.997158	0.386234
Midbrain	cells	chr4_904216_DEL_-90_TMEM175	Endothelial	0.0257389	0.961909	0.152079	-0.000565646	0.997158	0.158334
Midbrain	Fibroblasts	chr17_46256090_INS_56	KANSL1	0.618156	0.127624	0.230266	0.605035	0.145874	0.242759
Midbrain	Fibroblasts	chr17_46277763_DEL_-4456	KANSL1	0.618156	0.127624	0.230266	0.605035	0.145874	0.242759
Midbrain	Fibroblasts	chr17_46009357_DEL_-238	KANSL1	0.468569	0.127624	0.198974	0.515423	0.145874	0.219237
Midbrain	Fibroblasts	chr17_45969567_DEL_-103	KANSL1	0.449652	0.127624	0.191092	0.480444	0.145874	0.208623
Midbrain	Fibroblasts	chr17_46076599_INS_2336	KANSL1	0.47223	0.127624	0.19949	0.508565	0.145874	0.222878
Midbrain	Fibroblasts	chr17_46146541_DEL_-314	KANSL1	0.371381	0.127624	0.167746	0.408072	0.145874	0.181632
Midbrain	Fibroblasts	chr17_46099028_DEL_-323	KANSL1	0.454532	0.127624	0.199445	0.490338	0.145874	0.222143
Midbrain	Fibroblasts	chr17_46252361_INS_828	KANSL1	0.442756	0.127624	0.200982	0.468315	0.177475	0.226765
Midbrain	Fibroblasts	chr4_76072657_INS_315	SCARB2	0.435133	0.549522	0.31463	0.584062	0.266291	0.319899
Midbrain	Fibroblasts	chr7_66723697_DEL_-134	RABGEF1	0.435249	0.549522	0.31647	0.465113	0.537926	0.329509
Midbrain	Fibroblasts	chr17_46231903_INV_45106	KANSL1	-0.250781	0.549522	0.186594	-0.252817	0.581618	0.192517
Midbrain	Fibroblasts	chr17_46125040_DEL_-61	KANSL1	0.494385	0.549522	0.396531	0.4529	0.684147	0.413146
Midbrain	Fibroblasts	chr17_46237501_DEL_-724	KANSL1	0.256551	0.549522	0.22104	0.276287	0.684147	0.259436
Midbrain	Fibroblasts	chr4_76102656_INS_318	SCARB2	-0.212931	0.698342	0.230949	-0.26811	0.684147	0.257473
Midbrain	Fibroblasts	chr17_46210500_INS_72	KANSL1	0.266933	0.773882	0.347923	0.357471	0.684147	0.36473
Midbrain	Fibroblasts	chr10_15531400_INS_60	ITGA8	0.320451	0.549522	0.25344	0.260803	0.684147	0.26661
Midbrain	Fibroblasts	chr3_183017820_INS_988	MCCC1	0.208886	0.708636	0.239699	0.20285	0.684631	0.245382
Midbrain	Fibroblasts	chr17_45941681_INS_56	KANSL1	-0.935663	0.698342	1.00812	-0.852419	0.684631	1.05059
Midbrain	Fibroblasts	chr4_15662168_INS_99	CC2D2A	-0.517971	0.782393	0.719764	-0.599472	0.684631	0.752141
Midbrain	Fibroblasts	chr7_66753895_DEL_-297	RABGEF1	-0.24544	0.86823	0.466258	-0.432442	0.684631	0.545234
Midbrain	Fibroblasts	chr7_66565597_INV_228084	RABGEF1	-0.160872	0.549522	0.136272	-0.132223	0.684631	0.16854
Midbrain	Fibroblasts	chr7_66613317_INS_348	RABGEF1	0.0882774	0.86823	0.169954	0.0970668	0.885547	0.179397
Midbrain	Fibroblasts	chr13_49318483_DEL_-86	CAB39L	-0.0572648	0.9627	0.198709	-0.102729	0.889474	0.206117
Midbrain	Fibroblasts	chr17_46238115_INS_230	KANSL1	0.0998553	0.797044	0.149784	0.0703051	0.898201	0.155742
Midbrain	Fibroblasts	chr13_49377265_DEL_-2461	CAB39L	0.0164846	0.974916	0.155405	0.0650652	0.943502	0.177241
Midbrain	Fibroblasts	chr4_76150170_DEL_-109	SCARB2	-0.0439644	0.9627	0.234966	-0.0790826	0.949425	0.245107
Midbrain	Fibroblasts	chr4_15662168_INS_99	FBXL5	-0.114087	0.9627	0.72233	-0.183469	0.971592	0.747774
Midbrain	Fibroblasts	chr10_15429081_DEL_-320	ITGA8	-0.141249	0.9627	0.72226	0.166087	0.971592	0.765671
Midbrain	Fibroblasts	chr13_49269240_DEL_-66	CAB39L	-0.0294052	0.9627	0.186505	-0.0320128	0.971592	0.199344
Midbrain	Fibroblasts	chr14_55646466_DEL_-59	KTN1	0.0843202	0.9627	0.318799	0.0469248	0.971592	0.338942
Midbrain	Fibroblasts	chr14_55489800_INS_282	KTN1	0.00802222	0.986921	0.320777	-0.0318855	0.971592	0.338724
Midbrain	Fibroblasts	chr10_15490465_DEL_-310	ITGA8	-0.0323459	0.9627	0.154234	-0.0118358	0.971592	0.162451
Midbrain	Fibroblasts	chr14_55489789_DEL_-65	KTN1	-0.0029689	0.986921	0.180451	0.00267648	0.989341	0.199541
Midbrain	neurons	chr17_46076599_INS_2336_KANSL1	GABA	1.13379	4.44613327285778e-08	0.151946	1.15295	4.02527276744512e-07	0.163751
Midbrain	neurons	chr17_45969567_DEL_-103_KANSL1	GABA	1.03956	1.41442838016668e-07	0.149531	1.05997	1.08859972524198e-06	0.160821
Midbrain	neurons	chr17_46252361_INS_828_KANSL1	GABA	1.0984	1.41442838016668e-07	0.156057	1.10706	1.08859972524198e-06	0.169075
Midbrain	neurons	chr17_46099028_DEL_-323_KANSL1	GABA	1.01132	3.11764937028851e-07	0.151651	1.02234	2.80343650390847e-06	0.163483
Midbrain	neurons	chr17_46256090_INS_56_ARL17B	GABA	1.20733	3.11764937028851e-07	0.182572	1.18188	6.37516953774951e-06	0.198393
Midbrain	neurons	chr17_46277763_DEL_-4456_ARL17B	GABA	1.20733	3.11764937028851e-07	0.182572	1.18188	6.37516953774951e-06	0.198393
Midbrain	neurons	chr17_46009357_DEL_-238_KANSL1	GABA	1.01421	7.94230699141624e-07	0.16022	1.01885	6.50329309443818e-06	0.172725
Midbrain	neurons	chr17_46146541_DEL_-314_KANSL1	GABA	0.789502	1.18247248685569e-06	0.127139	0.792137	6.50329309443818e-06	0.134678
Midbrain	neurons	chr17_46252361_INS_828_ARL17B	GABA	1.03599	6.16357384183907e-07	0.161369	1.0398	6.50329309443818e-06	0.177633
Midbrain	neurons	chr17_46237501_DEL_-724_KANSL1	GABA	1.05833	2.37040950657982e-06	0.175758	1.04573	1.45140006431916e-05	0.185733
Midbrain	neurons	chr17_46256090_INS_56_KANSL1	GABA	1.08694	8.84119799999959e-06	0.191908	1.07787	4.49524745546288e-05	0.203301
Midbrain	neurons	chr17_46277763_DEL_-4456_KANSL1	GABA	1.08694	8.84119799999959e-06	0.191908	1.07787	4.49524745546288e-05	0.203301
Midbrain	neurons	chr17_46237501_DEL_-724_ARL17B	GABA	0.858634	0.000697835	0.189041	0.838686	0.00318977	0.202287
Midbrain	neurons	chr4_1007606_DEL_-74_RNF212	GABA	1.87495	0.00358895	0.46025	1.92267	0.00873328	0.501586
Midbrain	neurons	chr17_46231903_INV_45106_ARL17B	GABA	-0.553372	0.00737837	0.144533	-0.533108	0.0247891	0.152508
Midbrain	neurons	chr6_32449157_DEL_-102_TSBP1	GABA	1.6116	0.00705256	0.417442	1.58026	0.0252253	0.455409
Midbrain	neurons	chr6_32060301_INS_68_SKIV2L	GABA	2.16862	0.052309	0.677951	2.16485	0.071033	0.694874
Midbrain	neurons	chr17_45778945_INS_55_MAPT-AS1	GABA	-0.532134	0.052309	0.166862	-0.5392	0.0910005	0.178997
Midbrain	neurons	chr17_46238115_INS_230_ARL17B	GABA	-0.416354	0.0650989	0.134346	-0.407145	0.119914	0.140484
Midbrain	neurons	chr12_123569522_INS_61_DDX55	GABA	1.46001	0.0869411	0.489217	1.44473	0.15605	0.518466
Midbrain	neurons	chr4_1295951_DEL_-201_CRIPAK	GABA	0.518637	0.127639	0.185084	0.535316	0.158111	0.193657
Midbrain	neurons	chr19_2278344_DEL_-54_LSM7	GABA	1.3174	0.347723	0.573207	1.91844	0.194997	0.718327
Midbrain	neurons	chr17_45969567_DEL_-103_MAPT-AS1	GABA	-0.496482	0.146991	0.181436	-0.51079	0.207127	0.196398
Midbrain	neurons	chr17_45914207_INS_76_MAPT-AS1	GABA	-0.532463	0.127639	0.189132	-0.542122	0.207127	0.208797
Midbrain	neurons	chr17_46252361_INS_828_LRRC37A	GABA	0.547761	0.107691	0.189282	0.535146	0.207127	0.206197
Midbrain	neurons	chr16_28568820_INS_175_SULT1A1	GABA	-1.2611	0.221298	0.49617	-1.3277	0.207127	0.513443
Midbrain	neurons	chr12_123521586_DEL_-108_RILPL2	GABA	0.508571	0.269415	0.208544	0.516209	0.297498	0.212243
Midbrain	neurons	chr4_999688_INS_86_GAK	GABA	-1.06388	0.271186	0.439098	-1.10226	0.308605	0.458625
Midbrain	neurons	chr6_32776789_INS_89_TAP2	GABA	-0.975235	0.147067	0.358351	-0.880313	0.317076	0.370077
Midbrain	neurons	chr17_46231903_INV_45106_KANSL1	GABA	-0.402267	0.163348	0.150724	-0.369557	0.326334	0.157168
Midbrain	neurons	chr4_1046435_INS_1349_TMEM175	GABA	-0.29402	0.587495	0.151712	-0.369181	0.326334	0.157734
Midbrain	neurons	chr6_32449218_INS_102_TSBP1	GABA	-0.402405	0.483141	0.197703	-0.473416	0.327987	0.20356
Midbrain	neurons	chr4_860172_DEL_-57_GAK	GABA	0.892678	0.341555	0.385049	0.93917	0.328578	0.406126
Midbrain	neurons	chr17_45717557_DEL_-128_MAPT-AS1	GABA	-0.495885	0.264602	0.201637	-0.490139	0.350339	0.215804
Midbrain	neurons	chr10_119953464_DEL_-87_SEC23IP	GABA	-0.709904	0.820652	0.457686	-1.0125	0.350339	0.447558
Midbrain	neurons	chr4_1007606_DEL_-74_DGKQ	GABA	-0.499447	0.929394	0.503162	-1.06354	0.362898	0.475621
Midbrain	neurons	chr4_1020917_DEL_-58_DGKQ	GABA	-0.261829	0.874758	0.187879	-0.38201	0.4736	0.180862
Midbrain	neurons	chr4_1147757_INS_721_AC092535.4	GABA	-0.829204	0.367088	0.37767	-0.895762	0.475767	0.42906
Midbrain	neurons	chr4_1397447_DEL_-675_CRIPAK	GABA	0.328884	0.614465	0.178512	0.386211	0.475767	0.185014
Midbrain	neurons	chr4_1046435_INS_1349_DGKQ	GABA	0.330848	0.367088	0.150749	0.293053	0.509866	0.143216
Midbrain	neurons	chr17_46256090_INS_56_LRRC37A	GABA	0.486845	0.367088	0.22087	0.461072	0.574974	0.235962
Midbrain	neurons	chr17_46277763_DEL_-4456_LRRC37A	GABA	0.486845	0.367088	0.22087	0.461072	0.574974	0.235962
Midbrain	neurons	chr7_66723697_DEL_-134_RABGEF1	GABA	0.539388	0.614465	0.290391	0.59003	0.574974	0.303369
Midbrain	neurons	chr17_45753354_DEL_-124_MAPT-AS1	GABA	-0.391242	0.367088	0.177678	-0.37591	0.574974	0.193547
Midbrain	neurons	chr12_123452852_INS_1391_RILPL2	GABA	-0.360312	0.413011	0.169651	-0.334634	0.574974	0.172495
Midbrain	neurons	chr17_45941681_INS_56_MAPT	GABA	-2.10057	0.413011	0.984613	-1.98883	0.585979	1.0413
Midbrain	neurons	chr12_123453161_INS_3316_RILPL2	GABA	-0.376036	0.87103	0.265599	-0.508978	0.585979	0.268161
Midbrain	neurons	chr6_28176185_INS_2034_ZSCAN26	GABA	-0.272519	0.715035	0.158065	-0.312744	0.585979	0.165638
Midbrain	neurons	chr4_1319648_INS_133_CRIPAK	GABA	0.359649	0.351717	0.15766	0.312521	0.585979	0.166654
Midbrain	neurons	chr12_123452794_INS_350_RILPL2	GABA	-0.272914	0.591832	0.141813	-0.273399	0.585979	0.145794
Midbrain	neurons	chr4_869484_DEL_-71_TMEM175	GABA	-0.490677	0.740311	0.290516	-0.57306	0.585979	0.305836
Midbrain	neurons	chr6_28382909_DEL_-86_ZSCAN31	GABA	0.422537	0.614465	0.226608	0.413417	0.691194	0.231383
Midbrain	neurons	chr4_968200_INS_113_DGKQ	GABA	0.191986	0.929394	0.195325	0.321089	0.723991	0.182933
Midbrain	neurons	chr17_45941681_INS_56_KANSL1	GABA	-2.05203	0.445105	0.985908	-1.76505	0.741155	1.01746
Midbrain	neurons	chr4_1395000_DEL_-186_UVSSA	GABA	0.335017	0.929394	0.353782	0.581321	0.75269	0.338373
Midbrain	neurons	chr4_1020917_DEL_-58_TMEM175	GABA	0.334476	0.653014	0.186414	0.344445	0.75269	0.202936
Midbrain	neurons	chr4_932428_DEL_-84_DGKQ	GABA	-0.256368	0.990664	0.719941	-1.19774	0.75269	0.707123
Midbrain	neurons	chr4_903606_INS_59_TMEM175	GABA	-0.475339	0.87103	0.335661	-0.569596	0.75269	0.341466
Midbrain	neurons	chr4_904216_DEL_-90_GAK	GABA	0.267139	0.753568	0.163731	0.285625	0.75269	0.172984
Midbrain	neurons	chr6_33041751_DEL_-210_HLA-DMA	GABA	-0.209426	0.929394	0.16711	-0.28859	0.75269	0.176135
Midbrain	neurons	chr4_893134_INS_81_TMEM175	GABA	-0.539865	0.852762	0.369818	-0.613882	0.75269	0.374681
Midbrain	neurons	chr6_28176185_INS_2034_ZKSCAN8	GABA	-0.236858	0.852762	0.15879	-0.276063	0.75269	0.168804
Midbrain	neurons	chr4_852263_DEL_-63_PCGF3	GABA	0.717008	0.722922	0.41925	0.77876	0.75269	0.476328
Midbrain	neurons	chr4_1007607_INS_74_DGKQ	GABA	0.834839	0.753568	0.507438	0.760971	0.75269	0.46829
Midbrain	neurons	chr12_122822681_INS_191_HIP1R	GABA	0.408327	0.929394	0.371946	0.692165	0.75269	0.427809
Midbrain	neurons	chr4_746466_INS_59_PCGF3	GABA	-0.416095	0.753568	0.25634	-0.43089	0.75269	0.26683
Midbrain	neurons	chr4_869150_INS_112_DGKQ	GABA	-0.269865	0.614465	0.144868	-0.223454	0.75269	0.138888
Midbrain	neurons	chr4_76072657_INS_315_SCARB2	GABA	0.415708	0.753568	0.257008	0.41045	0.75269	0.257918
Midbrain	neurons	chr17_46009357_DEL_-238_MAPT	GABA	-0.280313	0.867544	0.194156	-0.335809	0.75269	0.212096
Midbrain	neurons	chr4_1054723_DEL_-561_TMEM175	GABA	-0.268504	0.653014	0.149677	-0.245921	0.75269	0.15559
Midbrain	neurons	chr17_78286155_DEL_-1194_PGS1	GABA	-0.29128	0.614465	0.158268	-0.253806	0.75269	0.160805
Midbrain	neurons	chr4_1020917_DEL_-58_GAK	GABA	0.214828	0.929394	0.188632	0.329466	0.75269	0.208809
Midbrain	neurons	chr4_746037_DEL_-1024_PCGF3	GABA	0.350708	0.852762	0.230809	0.398067	0.75269	0.25265
Midbrain	neurons	chr12_122853421_DEL_-124_HIP1R	GABA	-0.292927	0.753568	0.180746	-0.305642	0.753192	0.195373
Midbrain	neurons	chr4_669119_INS_93_PCGF3	GABA	-0.327217	0.705456	0.188134	-0.318857	0.753192	0.205196
Midbrain	neurons	chr13_49377265_DEL_-2461_CAB39L	GABA	0.322587	0.367088	0.144194	0.24474	0.753192	0.158137
Midbrain	neurons	chr6_28054702_INS_266_ZSCAN16-AS1	GABA	0.251987	0.929394	0.245783	0.367154	0.753192	0.237724
Midbrain	neurons	chr4_867473_DEL_-71_PCGF3	GABA	-0.279935	0.755155	0.174803	-0.282453	0.753192	0.184924
Midbrain	neurons	chr17_45941681_INS_56_MAPT-AS1	GABA	-1.47254	0.852762	0.998934	-1.57251	0.753192	1.03312
Midbrain	neurons	chr6_31329006_INS_345_HLA-C	GABA	-0.161216	0.929394	0.150576	-0.23049	0.753192	0.152024
Midbrain	neurons	chr6_31329618_INS_784_HLA-C	GABA	-0.161216	0.929394	0.150576	-0.23049	0.753192	0.152024
Midbrain	neurons	chr4_1026083_INS_205_TMEM175	GABA	-0.318208	0.852762	0.21594	-0.346279	0.753192	0.228671
Midbrain	neurons	chr4_1046435_INS_1349_RNF212	GABA	-0.28328	0.614465	0.151971	-0.24432	0.755069	0.162171
Midbrain	neurons	chr17_46076599_INS_2336_MAPT	GABA	-0.263384	0.916146	0.196167	-0.317136	0.790165	0.214887
Midbrain	neurons	chr6_32017421_DEL_-6367_SKIV2L	GABA	-0.102981	0.929394	0.0975722	-0.14783	0.813436	0.102384
Midbrain	neurons	chr4_1379762_DEL_-112_CRIPAK	GABA	0.296952	0.740311	0.176571	0.264432	0.813436	0.183261
Midbrain	neurons	chr17_46210500_INS_72_ARL17B	GABA	0.491489	0.87103	0.342882	0.514729	0.813436	0.359609
Midbrain	neurons	chr17_78509047_DEL_-182_DNAH17	GABA	0.204774	0.852762	0.137635	0.20605	0.813436	0.144382
Midbrain	neurons	chr4_1146816_DEL_-675_RNF212	GABA	0.28896	0.929394	0.237962	0.357631	0.813436	0.252127
Midbrain	neurons	chr4_968200_INS_113_RNF212	GABA	-0.190557	0.929394	0.195342	-0.291723	0.813436	0.206018
Midbrain	neurons	chr4_869150_INS_112_TMEM175	GABA	0.167121	0.929394	0.146816	0.219028	0.813436	0.154844
Midbrain	neurons	chr6_31324254_DEL_-1778_HLA-C	GABA	-0.160285	0.929394	0.138985	-0.197028	0.813436	0.139703
Midbrain	neurons	chr4_1007607_INS_74_RNF212	GABA	-0.746794	0.852762	0.509172	-0.722128	0.856648	0.526286
Midbrain	neurons	chr11_10353386_DEL_-61_AMPD3	GABA	0.109547	0.990664	0.273543	0.416373	0.856648	0.304042
Midbrain	neurons	chr17_78558448_INS_66_DNAH17	GABA	0.420599	0.755155	0.262609	0.382053	0.859224	0.28055
Midbrain	neurons	chr17_45914207_INS_76_MAPT	GABA	-0.235756	0.929394	0.196611	-0.295866	0.864192	0.219169
Midbrain	neurons	chr17_46238115_INS_230_LRRC37A	GABA	-0.197475	0.874758	0.140533	-0.193156	0.864192	0.146736
Midbrain	neurons	chr4_1324644_DEL_-94_CRIPAK	GABA	0.264269	0.87103	0.186742	0.273242	0.864192	0.207714
Midbrain	neurons	chr4_952483_INS_77_DGKQ	GABA	0.507329	0.929394	0.512892	0.619062	0.864192	0.471564
Midbrain	neurons	chr4_1147757_INS_721_RNF212	GABA	-0.621046	0.753568	0.382696	-0.577222	0.864192	0.442976
Midbrain	neurons	chr6_32345991_DEL_-323_TSBP1	GABA	-0.0920791	0.990664	0.171707	-0.238175	0.864192	0.183803
Midbrain	neurons	chr4_999687_DEL_-86_DGKQ	GABA	-0.15221	0.929394	0.150823	-0.18202	0.864192	0.140902
Midbrain	neurons	chr6_28222417_DEL_-337_ZSCAN26	GABA	-0.168254	0.929394	0.160981	-0.217816	0.864192	0.169008
Midbrain	neurons	chr4_1326922_INS_103_CRIPAK	GABA	0.437541	0.753568	0.268598	0.357615	0.864192	0.278005
Midbrain	neurons	chr4_926880_INS_224_GAK	GABA	0.366562	0.929394	0.284874	0.37995	0.864192	0.29658
Midbrain	neurons	chr6_28147165_INS_329_ZSCAN16-AS1	GABA	-0.679988	0.922797	0.510356	-0.632853	0.864192	0.495854
Midbrain	neurons	chr17_78438446_INS_1034_DNAH17	GABA	-0.0671161	0.95324	0.112133	-0.150319	0.864192	0.118167
Midbrain	neurons	chr19_2418704_INS_63_LSM7	GABA	0.120674	0.929394	0.0929177	0.123632	0.864192	0.0976506
Midbrain	neurons	chr4_1095214_DEL_-1298_RNF212	GABA	0.303615	0.916146	0.225712	0.316015	0.864192	0.250411
Midbrain	neurons	chr4_1095214_DEL_-1298_AC092535.4	GABA	0.32947	0.852762	0.225252	0.310365	0.864192	0.246846
Midbrain	neurons	chr19_2383643_INS_308_LSM7	GABA	0.186436	0.929394	0.176651	0.236098	0.864192	0.187789
Midbrain	neurons	chr4_1026083_INS_205_DGKQ	GABA	0.118512	0.990664	0.218482	0.259303	0.864192	0.206904
Midbrain	neurons	chr4_1324644_DEL_-94_UVSSA	GABA	0.34804	0.614465	0.184995	0.246905	0.864192	0.198291
Midbrain	neurons	chr14_54915593_INS_174_GCH1	GABA	-0.378212	0.929394	0.315365	-0.405454	0.864192	0.326499
Midbrain	neurons	chr4_1007606_DEL_-74_GAK	GABA	-0.579584	0.929394	0.502073	-0.688397	0.864192	0.554517
Midbrain	neurons	chr6_32868180_INS_126_HLA-DMA	GABA	0.495291	0.929394	0.513041	0.634764	0.864192	0.512945
Midbrain	neurons	chr4_1070461_DEL_-106_AC092535.4	GABA	-0.150096	0.929394	0.160482	-0.203106	0.864192	0.164311
Midbrain	neurons	chr4_867473_DEL_-71_GAK	GABA	0.244606	0.874758	0.175473	0.22937	0.864192	0.186947
Midbrain	neurons	chr4_1397446_INS_900_CRIPAK	GABA	0.172255	0.929394	0.153605	0.194058	0.864192	0.158363
Midbrain	neurons	chr6_31132407_DEL_-53_HCG27	GABA	-0.397879	0.852762	0.269378	-0.341961	0.864192	0.281055
Midbrain	neurons	chr6_31021334_INS_82_VARS2	GABA	-0.283071	0.879022	0.204442	-0.262609	0.864192	0.216105
Midbrain	neurons	chr4_846496_INS_51_GAK	GABA	0.328291	0.929394	0.271318	0.350639	0.864192	0.290057
Midbrain	neurons	chr4_1394559_INS_276_CRIPAK	GABA	-0.265096	0.95324	0.330248	-0.420834	0.864192	0.348471
Midbrain	neurons	chr4_1095985_INS_59_AC092535.4	GABA	0.149013	0.95324	0.210933	0.252866	0.887276	0.214249
Midbrain	neurons	chr4_668495_DEL_-673_PCGF3	GABA	0.272301	0.929394	0.245508	0.300727	0.887276	0.255345
Midbrain	neurons	chr4_968200_INS_113_TMEM175	GABA	0.142006	0.95324	0.195865	0.241239	0.887276	0.205467
Midbrain	neurons	chr14_55646466_DEL_-59_KTN1	GABA	0.360396	0.929394	0.284973	0.348484	0.887276	0.297315
Midbrain	neurons	chr19_2333027_INS_60_LSM7	GABA	-0.242368	0.929394	0.225921	-0.273407	0.894127	0.237638
Midbrain	neurons	chr10_15490465_DEL_-310_ITGA8	GABA	-0.219517	0.852762	0.148111	-0.164021	0.894127	0.14324
Midbrain	neurons	chr17_46210500_INS_72_KANSL1	GABA	0.408911	0.929394	0.344251	0.408128	0.894127	0.357533
Midbrain	neurons	chr4_660976_INS_289_PCGF3	GABA	-0.268513	0.929394	0.228501	-0.27159	0.894127	0.238504
Midbrain	neurons	chr4_1372768_INS_323_CRIPAK	GABA	0.260597	0.929394	0.21026	0.253597	0.894127	0.222937
Midbrain	neurons	chr4_1026083_INS_205_RNF212	GABA	0.209904	0.929394	0.21761	0.263043	0.894127	0.2318
Midbrain	neurons	chr2_134792991_DEL_-370_TMEM163	GABA	0.650699	0.929394	0.71679	0.864421	0.894127	0.762208
Midbrain	neurons	chr4_1411997_INS_60_CRIPAK	GABA	-0.510099	0.929394	0.512857	-0.611712	0.894524	0.54293
Midbrain	neurons	chr4_681595_DEL_-80_PCGF3	GABA	-0.46743	0.929394	0.461617	-0.541508	0.894524	0.481537
Midbrain	neurons	chr17_45778945_INS_55_CRHR1	GABA	-0.136517	0.95324	0.176611	-0.207836	0.909814	0.187368
Midbrain	neurons	chr2_95039336_INS_76_ZNF514	GABA	0.478926	0.929394	0.503414	0.543245	0.913951	0.49307
Midbrain	neurons	chr4_1007607_INS_74_TMEM175	GABA	-0.520182	0.929394	0.512729	-0.569414	0.91474	0.525167
Midbrain	neurons	chr14_55489800_INS_282_KTN1	GABA	0.294461	0.929394	0.258465	0.286188	0.91474	0.267791
Midbrain	neurons	chr4_952483_INS_77_TMEM175	GABA	0.562811	0.929394	0.512159	0.557542	0.91474	0.525804
Midbrain	neurons	chr4_846496_INS_51_PCGF3	GABA	-0.311248	0.929394	0.271572	-0.30394	0.91474	0.289201
Midbrain	neurons	chr4_758648_DEL_-1477_PCGF3	GABA	0.243903	0.95324	0.317038	0.358528	0.91474	0.34169
Midbrain	neurons	chr6_30918653_DEL_-140_VARS2	GABA	-0.262865	0.929394	0.228584	-0.253464	0.91474	0.242821
Midbrain	neurons	chr4_846496_INS_51_TMEM175	GABA	-0.355588	0.929394	0.270882	-0.294871	0.91474	0.283348
Midbrain	neurons	chr6_28258614_INS_164_ZSCAN31	GABA	-0.396024	0.929394	0.363377	-0.381468	0.91474	0.366846
Midbrain	neurons	chr8_22589085_DEL_-62_BIN3	GABA	0.237734	0.929394	0.228932	0.25042	0.91474	0.242244
Midbrain	neurons	chr4_1330324_INS_110_CRIPAK	GABA	0.22774	0.929394	0.201813	0.21968	0.91474	0.213397
Midbrain	neurons	chr6_28258614_INS_164_ZKSCAN8	GABA	0.355615	0.929394	0.363906	0.382148	0.91474	0.373779
Midbrain	neurons	chr16_19219107_DEL_-352_SYT17	GABA	0.219979	0.929394	0.221857	0.236172	0.91474	0.231199
Midbrain	neurons	chr19_2247129_INS_79_LSM7	GABA	0.324383	0.929394	0.302418	0.319865	0.91474	0.31352
Midbrain	neurons	chr4_1411940_DEL_-60_CRIPAK	GABA	-0.617132	0.916146	0.459386	-0.474107	0.91474	0.467508
Midbrain	neurons	chr6_28339872_DEL_-101_ZSCAN26	GABA	-0.195258	0.929394	0.175843	-0.19014	0.91474	0.187589
Midbrain	neurons	chr16_31104490_DEL_-128_STX4	GABA	0.15859	0.929394	0.154248	0.157503	0.91474	0.155978
Midbrain	neurons	chr6_27917742_INS_313_ZSCAN16-AS1	GABA	0.212096	0.95324	0.303676	0.301416	0.91474	0.299172
Midbrain	neurons	chr6_32250274_INS_83_TSBP1	GABA	0.372991	0.95324	0.514349	0.543799	0.91474	0.544788
Midbrain	neurons	chr4_1278823_INS_78_UVSSA	GABA	0.17712	0.929394	0.18854	0.183039	0.91474	0.183829
Midbrain	neurons	chr4_1398179_INS_1351_UVSSA	GABA	-0.191163	0.929394	0.157453	-0.15459	0.91474	0.155527
Midbrain	neurons	chr6_28222417_DEL_-337_ZKSCAN8	GABA	-0.133325	0.95324	0.161395	-0.170195	0.91474	0.172022
Midbrain	neurons	chr17_46231903_INV_45106_LRRC37A	GABA	-0.196528	0.929394	0.155811	-0.161009	0.91474	0.163833
Midbrain	neurons	chr4_76150170_DEL_-109_SCARB2	GABA	-0.170762	0.95324	0.211423	-0.205445	0.91474	0.210317
Midbrain	neurons	chr4_717038_DEL_-129_PCGF3	GABA	-0.154613	0.929394	0.171262	-0.176255	0.91474	0.18055
Midbrain	neurons	chr4_999687_DEL_-86_TMEM175	GABA	0.16993	0.929394	0.150583	0.151245	0.91474	0.157263
Midbrain	neurons	chr4_827661_INS_134_PCGF3	GABA	-0.152871	0.929394	0.160244	-0.162749	0.91474	0.169301
Midbrain	neurons	chr4_1058313_INS_64_RNF212	GABA	-0.392843	0.929394	0.372157	-0.368543	0.91474	0.383952
Midbrain	neurons	chr8_12375956_DEL_-2658_FAM66A	GABA	0.215865	0.929394	0.175538	0.180478	0.91474	0.188324
Midbrain	neurons	chr6_30852826_INS_83_VARS2	GABA	0.32036	0.700483	0.182914	0.184414	0.91474	0.19328
Midbrain	neurons	chr4_1295952_INS_201_UVSSA	GABA	0.624013	0.943453	0.71709	0.67333	0.91474	0.709262
Midbrain	neurons	chr4_1414249_DEL_-60_UVSSA	GABA	-0.200146	0.95324	0.255173	-0.233287	0.91474	0.246163
Midbrain	neurons	chr6_31316803_INS_84_HLA-C	GABA	-0.156014	0.948126	0.185128	-0.180345	0.91474	0.191153
Midbrain	neurons	chr4_903606_INS_59_GAK	GABA	0.30114	0.934786	0.338202	0.333454	0.91474	0.354918
Midbrain	neurons	chr4_999688_INS_86_DGKQ	GABA	-0.417604	0.929394	0.452689	-0.385534	0.91474	0.415571
Midbrain	neurons	chr4_1334047_INS_57_UVSSA	GABA	0.148677	0.990664	0.325955	0.290863	0.91474	0.313797
Midbrain	neurons	chr4_1326922_INS_103_UVSSA	GABA	0.113494	0.990664	0.272774	0.245474	0.91474	0.266517
Midbrain	neurons	chr4_927270_DEL_-74_DGKQ	GABA	0.192357	0.929394	0.188602	0.163934	0.91474	0.178385
Midbrain	neurons	chr19_2335273_DEL_-62_LSM7	GABA	-0.236343	0.929394	0.226001	-0.219054	0.91474	0.238402
Midbrain	neurons	chr2_95250585_DEL_-64_KCNIP3	GABA	-0.151931	0.990664	0.289993	-0.278728	0.91474	0.304678
Midbrain	neurons	chr10_119794801_DEL_-56_SEC23IP	GABA	-0.179954	0.929394	0.195377	-0.171618	0.91474	0.187803
Midbrain	neurons	chr2_134792991_DEL_-370_CCNT2-AS1	GABA	0.724572	0.929394	0.715892	0.707398	0.91474	0.776253
Midbrain	neurons	chr6_27979530_INS_131_ZSCAN16-AS1	GABA	0.155335	0.990664	0.720307	0.663131	0.91474	0.731518
Midbrain	neurons	chr2_134381370_INS_54_TMEM163	GABA	0.430253	0.95324	0.718891	0.699056	0.91474	0.771763
Midbrain	neurons	chr3_48708598_INS_326_NCKIPSD	GABA	-0.234055	0.943453	0.2718	-0.265927	0.91474	0.294334
Midbrain	neurons	chr6_31932021_DEL_-127_SKIV2L	GABA	0.252875	0.929394	0.253351	0.237726	0.91474	0.263663
Midbrain	neurons	chr4_1058313_INS_64_DGKQ	GABA	-0.285191	0.95324	0.373396	-0.308489	0.91474	0.343634
Midbrain	neurons	chr4_1319648_INS_133_UVSSA	GABA	0.0821796	0.990664	0.162507	0.144544	0.91474	0.161802
Midbrain	neurons	chr4_1026083_INS_205_GAK	GABA	0.209683	0.929394	0.217613	0.211343	0.91474	0.237052
Midbrain	neurons	chr4_1037460_DEL_-80_DGKQ	GABA	0.076688	0.990664	0.426854	-0.359789	0.91474	0.404011
Midbrain	neurons	chr11_10271181_DEL_-1106_AMPD3	GABA	-0.076705	0.990664	0.156946	-0.136288	0.91474	0.153072
Midbrain	neurons	chr4_919120_DEL_-86_GAK	GABA	0.137779	0.929394	0.14115	0.133672	0.91474	0.150619
Midbrain	neurons	chr4_999687_DEL_-86_GAK	GABA	-0.157612	0.929394	0.150753	-0.143342	0.91474	0.161547
Midbrain	neurons	chr4_827661_INS_134_GAK	GABA	0.153082	0.929394	0.160241	0.150228	0.917154	0.170379
Midbrain	neurons	chr14_74564090_INS_62_AREL1	GABA	0.165496	0.95324	0.233416	0.204209	0.92457	0.234107
Midbrain	neurons	chr6_28044375_INS_74_ZKSCAN8	GABA	0.308602	0.929394	0.293669	0.267048	0.92457	0.30823
Midbrain	neurons	chr17_45941681_INS_56_MAPT-IT1	GABA	-0.701452	0.95324	1.0095	-0.903016	0.92457	1.04407
Midbrain	neurons	chr17_45969567_DEL_-103_MAPT	GABA	-0.147062	0.95324	0.189118	-0.177486	0.930642	0.207704
Midbrain	neurons	chr8_11917148_DEL_-79_CTSB	GABA	0.192283	0.95324	0.232686	0.212341	0.930642	0.249213
Midbrain	neurons	chr4_893134_INS_81_GAK	GABA	0.317112	0.943453	0.37307	0.330399	0.930642	0.389622
Midbrain	neurons	chr4_1426687_INS_2199_UVSSA	GABA	-0.161623	0.95324	0.219426	-0.178293	0.930642	0.211729
Midbrain	neurons	chr17_46811122_DEL_-166_WNT3	GABA	-0.0957503	0.95324	0.153771	-0.135475	0.930642	0.160919
Midbrain	neurons	chr4_1391669_DEL_-75_CRIPAK	GABA	0.142693	0.95324	0.175669	0.154622	0.937442	0.186252
Midbrain	neurons	chr4_904216_DEL_-90_TMEM175	GABA	-0.117794	0.95324	0.165939	-0.141707	0.937442	0.170869
Midbrain	neurons	chr4_1414307_INS_91_UVSSA	GABA	0.501106	0.943453	0.58937	0.469389	0.939461	0.57126
Midbrain	neurons	chr6_31307018_DEL_-134_HLA-C	GABA	0.267079	0.95324	0.354513	0.2935	0.939461	0.357932
Midbrain	neurons	chr19_2332999_DEL_-121_LSM7	GABA	-0.149643	0.95324	0.226937	-0.193764	0.939461	0.237587
Midbrain	neurons	chr4_1395000_DEL_-186_CRIPAK	GABA	0.243837	0.95324	0.354725	0.292459	0.939461	0.360362
Midbrain	neurons	chr16_31104490_DEL_-128_ZNF646	GABA	-0.0528649	0.990664	0.155163	-0.128624	0.939461	0.158844
Midbrain	neurons	chr13_49318483_DEL_-86_CAB39L	GABA	0.14351	0.95324	0.176677	0.139299	0.942177	0.174369
Midbrain	neurons	chr3_48330824_INS_327_ZNF589	GABA	0.200415	0.929394	0.187994	0.153791	0.942177	0.192725
Midbrain	neurons	chr4_1007606_DEL_-74_TMEM175	GABA	-0.487188	0.929394	0.503314	-0.432942	0.942177	0.543632
Midbrain	neurons	chr17_46099028_DEL_-323_MAPT	GABA	-0.124516	0.95324	0.189072	-0.164482	0.942177	0.207317
Midbrain	neurons	chr6_28044375_INS_74_ZSCAN16-AS1	GABA	-0.222082	0.95324	0.294657	-0.228867	0.946862	0.291122
Midbrain	neurons	chr6_31282450_INS_292_HCG27	GABA	0.103711	0.990664	0.197008	0.156315	0.947046	0.200901
Midbrain	neurons	chr4_852263_DEL_-63_TMEM175	GABA	-0.322164	0.95324	0.425399	-0.367406	0.947046	0.473137
Midbrain	neurons	chr4_1096271_DEL_-118_AC092535.4	GABA	0.0674231	0.990664	0.234035	0.185049	0.947046	0.238637
Midbrain	neurons	chr6_32827726_DEL_-177_TAP2	GABA	-0.156409	0.929394	0.167843	-0.134853	0.952255	0.176358
Midbrain	neurons	chr4_1357015_INS_410_CRIPAK	GABA	0.127792	0.95324	0.179985	0.146076	0.952255	0.191887
Midbrain	neurons	chr4_1007607_INS_74_GAK	GABA	0.36499	0.95324	0.514422	0.410343	0.952255	0.541167
Midbrain	neurons	chr11_10249693_INS_84_AMPD3	GABA	-0.344062	0.929394	0.337684	-0.253868	0.952255	0.335423
Midbrain	neurons	chr17_46125040_DEL_-61_KANSL1	GABA	0.298957	0.95324	0.463384	0.351095	0.952255	0.466639
Midbrain	neurons	chr4_1411940_DEL_-60_UVSSA	GABA	-0.280758	0.95324	0.463528	-0.334921	0.952255	0.447175
Midbrain	neurons	chr4_1334047_INS_57_CRIPAK	GABA	-0.126336	0.990664	0.326074	-0.246327	0.952255	0.329779
Midbrain	neurons	chr17_78397290_INS_104_DNAH17	GABA	0.217814	0.929394	0.188	0.145245	0.952567	0.196622
Midbrain	neurons	chr6_31243839_DEL_-1500_HLA-C	GABA	-0.182897	0.95324	0.230625	-0.172137	0.952567	0.233419
Midbrain	neurons	chr4_1372768_INS_323_UVSSA	GABA	0.27801	0.926468	0.209977	0.15688	0.952567	0.213655
Midbrain	neurons	chr10_15531400_INS_60_ITGA8	GABA	-0.192099	0.95324	0.239199	-0.17421	0.952567	0.23768
Midbrain	neurons	chr6_27915300_INS_54_ZSCAN16-AS1	GABA	-0.196701	0.990664	0.591647	-0.432167	0.957636	0.596504
Midbrain	neurons	chr4_884955_INS_69_GAK	GABA	0.212887	0.95324	0.33905	0.25776	0.957636	0.357904
Midbrain	neurons	chr6_32805659_INS_317_TAP2	GABA	-0.159079	0.929394	0.158798	-0.11654	0.957636	0.162166
Midbrain	neurons	chr17_78541140_INS_67_DNAH17	GABA	-0.082023	0.990664	0.249678	-0.183024	0.959392	0.256398
Midbrain	neurons	chr4_919120_DEL_-86_DGKQ	GABA	-0.130289	0.929394	0.14124	-0.0935025	0.964686	0.132412
Midbrain	neurons	chr4_1330324_INS_110_UVSSA	GABA	0.259497	0.929394	0.201327	0.142937	0.968358	0.204258
Midbrain	neurons	chr4_713314_INS_69_PCGF3	GABA	0.194208	0.990664	0.397332	0.289439	0.96971	0.417608
Midbrain	neurons	chr4_904216_DEL_-90_DGKQ	GABA	-0.106155	0.95324	0.166038	-0.105318	0.96971	0.154092
Midbrain	neurons	chr6_30964853_DEL_-174_VARS2	GABA	0.41258	0.95324	0.590238	0.399645	0.96971	0.591374
Midbrain	neurons	chr4_736850_DEL_-51_PCGF3	GABA	0.128627	0.943453	0.150972	0.110622	0.96971	0.164916
Midbrain	neurons	chr17_78438446_INS_1034_PGS1	GABA	-0.00110642	1	0.112387	-0.0788063	0.96971	0.117957
Midbrain	neurons	chr4_872917_INS_88_DGKQ	GABA	-0.104696	0.990664	0.251301	-0.154983	0.96971	0.231988
Midbrain	neurons	chr6_31274309_DEL_-53_HLA-C	GABA	-0.58089	0.95324	0.717549	-0.477278	0.96971	0.715127
Midbrain	neurons	chr4_867473_DEL_-71_DGKQ	GABA	-0.111681	0.95324	0.177173	-0.110065	0.96971	0.165208
Midbrain	neurons	chr16_19252355_INS_149_SYT17	GABA	0.136934	0.941574	0.155343	0.107541	0.96971	0.16195
Midbrain	neurons	chr6_30262742_DEL_-72_RPP21	GABA	-0.175461	0.95324	0.221546	-0.154901	0.96971	0.233781
Midbrain	neurons	chr6_32043718_DEL_-120_SKIV2L	GABA	-0.435114	0.95324	0.590033	-0.399308	0.96971	0.606839
Midbrain	neurons	chr4_1054723_DEL_-561_RNF212	GABA	0.121347	0.95324	0.152084	0.104514	0.96971	0.15885
Midbrain	neurons	chr17_45914207_INS_76_CRHR1	GABA	-0.0596332	0.990664	0.198279	-0.141581	0.96971	0.216608
Midbrain	neurons	chr4_679261_INS_113_PCGF3	GABA	0.120054	0.974311	0.211864	0.143192	0.96971	0.220852
Midbrain	neurons	chr4_1037460_DEL_-80_TMEM175	GABA	0.274687	0.95324	0.425821	0.288896	0.96971	0.449834
Midbrain	neurons	chr17_46237501_DEL_-724_LRRC37A	GABA	0.157836	0.95324	0.21155	0.143901	0.96971	0.224398
Midbrain	neurons	chr4_927270_DEL_-74_GAK	GABA	-0.162318	0.943453	0.18896	-0.130612	0.96971	0.203912
Midbrain	neurons	chr4_893134_INS_81_DGKQ	GABA	-0.181735	0.990664	0.374214	-0.21844	0.96971	0.34258
Midbrain	neurons	chr4_869150_INS_112_GAK	GABA	0.1292	0.942334	0.1473	0.101743	0.96971	0.160636
Midbrain	neurons	chr4_919120_DEL_-86_TMEM175	GABA	0.0618421	0.990664	0.141828	0.0926388	0.96971	0.147152
Midbrain	neurons	chr4_758669_INS_106_GAK	GABA	-0.149716	0.95324	0.226936	-0.150323	0.96971	0.244858
Midbrain	neurons	chr4_789911_DEL_-154_PCGF3	GABA	-0.117836	0.95324	0.196068	-0.125004	0.96971	0.204024
Midbrain	neurons	chr6_28222417_DEL_-337_ZSCAN16-AS1	GABA	-0.168196	0.929394	0.160982	-0.0996686	0.96971	0.162995
Midbrain	neurons	chr4_869150_INS_112_PCGF3	GABA	-0.0990941	0.95324	0.147595	-0.0974771	0.96971	0.15981
Midbrain	neurons	chr4_1095334_DEL_-118_AC092535.4	GABA	0.11608	0.990664	0.231173	0.147966	0.96971	0.243091
Midbrain	neurons	chr17_46210500_INS_72_LRRC37A	GABA	0.240326	0.95324	0.346258	0.221127	0.96971	0.363999
Midbrain	neurons	chr17_44243201_INS_331_ASB16-AS1	GABA	-0.541992	0.95324	0.717934	-0.489389	0.96971	0.805684
Midbrain	neurons	chr4_1317174_INS_1205_UVSSA	GABA	0.290543	0.95324	0.463452	0.274196	0.96971	0.456471
Midbrain	neurons	chr12_122850381_DEL_-62_HIP1R	GABA	-0.18164	0.943453	0.212371	-0.13347	0.96971	0.222301
Midbrain	neurons	chr4_1308029_INS_320_CRIPAK	GABA	0.146856	0.929394	0.163483	0.1029	0.96971	0.171432
Midbrain	neurons	chr4_1426687_INS_2199_CRIPAK	GABA	-0.149802	0.95324	0.219532	-0.132872	0.969861	0.222591
Midbrain	neurons	chr16_31105142_INS_147_ZNF668	GABA	-0.000275236	1	0.339895	-0.218757	0.97065	0.37003
Midbrain	neurons	chr19_2375573_INS_249_LSM7	GABA	0.0424296	0.990664	0.160182	0.0999071	0.97065	0.169358
Midbrain	neurons	chr6_32868180_INS_126_TAP2	GABA	-0.340193	0.95324	0.514637	-0.304532	0.974774	0.522719
Midbrain	neurons	chr4_1316971_INS_183_CRIPAK	GABA	0.132813	0.974311	0.235265	0.142694	0.974774	0.246007
Midbrain	neurons	chr4_884955_INS_69_TMEM175	GABA	-0.0685445	0.990664	0.339808	-0.19923	0.979486	0.349196
Midbrain	neurons	chr2_95250585_DEL_-64_ZNF514	GABA	-0.000179712	1	0.290496	-0.167004	0.979486	0.293164
Midbrain	neurons	chr4_1054723_DEL_-561_DGKQ	GABA	0.102438	0.95324	0.15226	0.0799651	0.979797	0.142172
Midbrain	neurons	chr6_31571712_INS_145_CSNK2B	GABA	0.38103	0.990664	0.719243	0.430942	0.979797	0.767973
Midbrain	neurons	chr12_123581929_INS_974_DDX55	GABA	-0.0793042	0.990664	0.21424	-0.126045	0.979797	0.226009
Midbrain	neurons	chr16_31105142_INS_147_STX4	GABA	-0.0661828	0.990664	0.339813	-0.194456	0.979797	0.350151
Midbrain	neurons	chr4_731899_INS_197_PCGF3	GABA	-0.0602502	0.990664	0.171824	-0.104075	0.979797	0.189396
Midbrain	neurons	chr4_15662168_INS_99_FBXL5	GABA	-0.198376	0.990664	0.720173	-0.398606	0.979797	0.727024
Midbrain	neurons	chr17_78478108_INS_234_PGS1	GABA	0.0618406	0.990664	0.18093	0.0999463	0.979797	0.186224
Midbrain	neurons	chr6_31274309_DEL_-53_HCG27	GABA	-0.446145	0.95324	0.718768	-0.392724	0.979797	0.732291
Midbrain	neurons	chr19_2373613_INS_135_LSM7	GABA	0.0572671	0.990664	0.306634	0.179606	0.979797	0.336653
Midbrain	neurons	chr2_134524327_DEL_-688_TMEM163	GABA	-0.0738851	0.990664	0.331488	-0.191547	0.979797	0.35928
Midbrain	neurons	chr4_952483_INS_77_GAK	GABA	-0.323407	0.95324	0.514774	-0.28667	0.979797	0.542729
Midbrain	neurons	chr4_1372729_DEL_-132_CRIPAK	GABA	0.0897755	0.990664	0.167414	0.0930614	0.979797	0.177052
Midbrain	neurons	chr20_6045049_DEL_-1917_CRLS1	GABA	-0.0524077	0.990664	0.233615	0.125789	0.979797	0.240877
Midbrain	neurons	chr19_2408089_INS_325_LSM7	GABA	0.307362	0.95324	0.463314	0.267162	0.979797	0.51448
Midbrain	neurons	chr4_1096271_DEL_-118_RNF212	GABA	-0.141878	0.95324	0.233613	-0.12418	0.979797	0.242662
Midbrain	neurons	chr4_1397447_DEL_-675_UVSSA	GABA	-0.136292	0.95324	0.18166	-0.0913441	0.979797	0.181282
Midbrain	neurons	chr6_31342911_DEL_-229_HLA-C	GABA	-0.0304434	0.990664	0.155468	-0.0791268	0.979797	0.159117
Midbrain	neurons	chr4_1273519_DEL_-343_UVSSA	GABA	-0.0566626	0.990664	0.160126	-0.0774961	0.979797	0.155988
Midbrain	neurons	chr4_903606_INS_59_DGKQ	GABA	-0.0726439	0.990664	0.339797	-0.154869	0.979797	0.312756
Midbrain	neurons	chr3_48734698_INS_78_NCKIPSD	GABA	0.259645	0.990664	0.591339	0.310618	0.979797	0.629046
Midbrain	neurons	chr4_872917_INS_88_TMEM175	GABA	0.149277	0.954024	0.251016	0.127277	0.979797	0.25799
Midbrain	neurons	chr4_1070461_DEL_-106_RNF212	GABA	-0.0787711	0.990664	0.161125	-0.0829387	0.979797	0.168152
Midbrain	neurons	chr3_48920354_DEL_-939_WDR6	GABA	-0.207288	0.929394	0.17883	-0.0910482	0.979797	0.185582
Midbrain	neurons	chr4_1070461_DEL_-106_DGKQ	GABA	0.104182	0.95324	0.160942	0.0732194	0.979797	0.150384
Midbrain	neurons	chr4_869484_DEL_-71_GAK	GABA	0.0947532	0.990664	0.295522	0.156135	0.979797	0.320814
Midbrain	neurons	chr14_54880629_DEL_-144_GCH1	GABA	-0.191058	0.95324	0.258402	-0.134722	0.979797	0.277
Midbrain	neurons	chr4_860172_DEL_-57_TMEM175	GABA	-0.246437	0.95324	0.396965	-0.198964	0.979797	0.409301
Midbrain	neurons	chr4_708007_INS_361_PCGF3	GABA	0.240632	0.990664	0.515347	0.256811	0.981213	0.535378
Midbrain	neurons	chr4_716526_INS_533_PCGF3	GABA	0.263624	0.990664	0.591317	0.292965	0.981213	0.613592
Midbrain	neurons	chr3_183017820_INS_988_MCCC1	GABA	-0.0974269	0.990664	0.232966	-0.11244	0.981213	0.243032
Midbrain	neurons	chr4_1095334_DEL_-118_RNF212	GABA	0.0589983	0.990664	0.231446	0.114056	0.981213	0.246886
Midbrain	neurons	chr17_46811122_DEL_-166_NSF	GABA	0.0688512	0.990664	0.153953	0.0742224	0.981213	0.160826
Midbrain	neurons	chr8_11917041_INS_168_CTSB	GABA	-0.109149	0.990664	0.591933	-0.281116	0.981213	0.611806
Midbrain	neurons	chr3_49404095_INS_664_AMT	GABA	-0.0981008	0.990664	0.18902	-0.0855536	0.981213	0.187588
Midbrain	neurons	chr4_1414249_DEL_-60_CRIPAK	GABA	0.106461	0.990664	0.255884	0.11677	0.981213	0.259396
Midbrain	neurons	chr6_31282450_INS_292_HLA-C	GABA	0.0112883	1	0.197349	0.0885256	0.981213	0.196944
Midbrain	neurons	chr17_78476255_DEL_-82_PGS1	GABA	0.017481	1	0.287837	-0.134493	0.981213	0.300077
Midbrain	neurons	chr4_1283064_DEL_-137_UVSSA	GABA	0.152167	0.929394	0.162451	0.0716014	0.981213	0.159834
Midbrain	neurons	chr6_30998037_INS_56_VARS2	GABA	0.136729	0.990664	0.331235	0.150882	0.981213	0.338022
Midbrain	neurons	chr17_78397290_INS_104_PGS1	GABA	-0.0029758	1	0.18959	-0.0870339	0.981213	0.195185
Midbrain	neurons	chr6_28054702_INS_266_ZKSCAN8	GABA	-0.103369	0.990664	0.247139	-0.112886	0.982711	0.255663
Midbrain	neurons	chr6_28349091_DEL_-79_ZSCAN31	GABA	-0.180784	0.968789	0.314087	-0.143885	0.9872	0.331235
Midbrain	neurons	chr4_1144634_INS_90_RNF212	GABA	-0.235078	0.95324	0.365142	-0.161356	0.993902	0.38199
Midbrain	neurons	chr3_48155554_DEL_-134_ZNF589	GABA	0.240932	0.95324	0.305501	-0.149753	0.993902	0.354703
Midbrain	neurons	chr4_76150170_DEL_-109_FAM47E	GABA	-0.113574	0.990664	0.211909	-0.0858674	0.996511	0.206025
Midbrain	neurons	chr4_1308029_INS_320_UVSSA	GABA	-0.166535	0.929394	0.163244	-0.0675108	0.997109	0.16367
Midbrain	neurons	chr6_30949583_DEL_-57_VARS2	GABA	-0.132229	0.990664	0.515844	-0.220246	0.997109	0.536818
Midbrain	neurons	chr4_1414307_INS_91_CRIPAK	GABA	0.419052	0.95324	0.59018	0.239808	1	0.601239
Midbrain	neurons	chr6_31196035_DEL_-160_HCG27	GABA	0.177154	0.990664	0.515673	0.210029	1	0.530087
Midbrain	neurons	chr6_31021527_DEL_-82_VARS2	GABA	0.477775	0.929394	0.513251	0.236263	1	0.601203
Midbrain	neurons	chr6_28044345_DEL_-62_ZKSCAN8	GABA	-0.164806	0.990664	0.339389	-0.143797	1	0.36636
Midbrain	neurons	chr4_1398179_INS_1351_CRIPAK	GABA	-0.0927898	0.961381	0.158572	-0.0626393	1	0.16405
Midbrain	neurons	chr4_611357_DEL_-68_PCGF3	GABA	0.0848538	0.990664	0.210122	0.0807363	1	0.218917
Midbrain	neurons	chr19_2348157_INS_94_LSM7	GABA	-0.209394	0.990664	0.51552	-0.19482	1	0.537995
Midbrain	neurons	chr4_1037460_DEL_-80_RNF212	GABA	-0.0565802	0.99577	0.426893	-0.164216	1	0.453806
Midbrain	neurons	chr4_1065732_DEL_-287_DGKQ	GABA	0.167696	0.990664	0.515713	0.172411	1	0.480404
Midbrain	neurons	chr10_119953651_INS_314_SEC23IP	GABA	0.0916678	0.990664	0.339738	-0.117614	1	0.332458
Midbrain	neurons	chr6_32810977_DEL_-1066_TAP2	GABA	-0.117986	0.95324	0.15792	-0.0580366	1	0.165067
Midbrain	neurons	chr4_747572_INS_114_PCGF3	GABA	0.239046	0.990664	0.591449	0.211615	1	0.615976
Midbrain	neurons	chr4_999687_DEL_-86_RNF212	GABA	0.0464676	0.990664	0.151702	0.0543788	1	0.15922
Midbrain	neurons	chr14_55489789_DEL_-65_KTN1	GABA	-0.0842714	0.990664	0.182954	-0.0685274	1	0.200701
Midbrain	neurons	chr4_725522_INS_84_PCGF3	GABA	-0.121443	0.990664	0.331311	-0.117652	1	0.346339
Midbrain	neurons	chr6_28349091_DEL_-79_ZSCAN26	GABA	0.114974	0.990664	0.314479	0.113029	1	0.333193
Midbrain	neurons	chr4_1144634_INS_90_AC092535.4	GABA	0.0870355	0.990664	0.365968	0.124023	1	0.376703
Midbrain	neurons	chr4_1394559_INS_276_UVSSA	GABA	0.0110774	1	0.33159	-0.109234	1	0.33532
Midbrain	neurons	chr6_31007135_INS_77_VARS2	GABA	-0.00298706	1	0.29603	0.0983717	1	0.302448
Midbrain	neurons	chr4_15662168_INS_99_FAM200B	GABA	0.0425837	1	0.720503	0.237047	1	0.731756
Midbrain	neurons	chr4_1411997_INS_60_UVSSA	GABA	0.311503	0.95324	0.514867	0.167055	1	0.52179
Midbrain	neurons	chr17_78476255_DEL_-82_DNAH17	GABA	0.00966618	1	0.287841	-0.0970016	1	0.303206
Midbrain	neurons	chr6_28258614_INS_164_ZSCAN26	GABA	0.0860664	0.990664	0.365971	0.118116	1	0.371294
Midbrain	neurons	chr4_852263_DEL_-63_GAK	GABA	-0.214033	0.990664	0.426261	-0.152888	1	0.487247
Midbrain	neurons	chr17_44181120_INS_257_ASB16-AS1	GABA	-0.0816478	0.990664	0.202612	-0.0651692	1	0.208703
Midbrain	neurons	chr19_2281325_INS_129_LSM7	GABA	0.0515948	0.990664	0.152846	0.0491387	1	0.160733
Midbrain	neurons	chr4_939352_DEL_-135_GAK	GABA	-0.104422	0.990664	0.464455	-0.151141	1	0.496831
Midbrain	neurons	chr4_789911_DEL_-154_GAK	GABA	-0.0625924	0.990664	0.196389	-0.0619783	1	0.205519
Midbrain	neurons	chr4_999688_INS_86_RNF212	GABA	-0.129188	0.990664	0.454888	-0.139114	1	0.46714
Midbrain	neurons	chr4_825980_INS_98_PCGF3	GABA	0.0475007	0.990664	0.19399	0.0609081	1	0.204577
Midbrain	neurons	chr6_32410069_DEL_-796_TSBP1	GABA	-0.024118	0.99577	0.173063	-0.0530175	1	0.178351
Midbrain	neurons	chr4_1095985_INS_59_RNF212	GABA	-0.0930817	0.990664	0.211339	-0.0640562	1	0.219296
Midbrain	neurons	chr17_45717557_DEL_-128_CRHR1	GABA	-0.011606	1	0.209209	-0.0646052	1	0.222162
Midbrain	neurons	chr4_826329_DEL_-79_GAK	GABA	0.0909233	0.990664	0.306531	0.0946573	1	0.327006
Midbrain	neurons	chr4_1065732_DEL_-287_RNF212	GABA	0.0288679	1	0.516048	-0.154955	1	0.537356
Midbrain	neurons	chr4_75861615_INS_336_NAAA	GABA	0.0239342	0.991831	0.154844	0.045932	1	0.161574
Midbrain	neurons	chr4_1397446_INS_900_UVSSA	GABA	-0.0497429	0.990664	0.154721	-0.0425197	1	0.152461
Midbrain	neurons	chr4_884955_INS_69_DGKQ	GABA	-0.118982	0.990664	0.339631	-0.0876784	1	0.31497
Midbrain	neurons	chr16_31105142_INS_147_ZNF646	GABA	0.0456964	0.99577	0.339856	-0.0985695	1	0.356271
Midbrain	neurons	chr16_31104490_DEL_-128_ZNF668	GABA	-0.00996347	1	0.155273	-0.0451676	1	0.165943
Midbrain	neurons	chr17_46238115_INS_230_KANSL1	GABA	0.0386355	0.990664	0.142212	0.0390237	1	0.146684
Midbrain	neurons	chr7_66565597_INV_228084_RABGEF1	GABA	0.0270736	0.990664	0.125437	0.0377891	1	0.142187
Midbrain	neurons	chr4_758648_DEL_-1477_GAK	GABA	0.0869311	0.990664	0.318073	0.09013	1	0.345945
Midbrain	neurons	chr6_28044345_DEL_-62_ZSCAN16-AS1	GABA	-0.335567	0.929394	0.337792	-0.087448	1	0.345928
Midbrain	neurons	chr10_15429081_DEL_-320_ITGA8	GABA	-0.334528	0.990664	0.719535	-0.17499	1	0.703709
Midbrain	neurons	chr6_31571712_INS_145_BAG6	GABA	-0.118859	0.990664	0.720395	-0.190897	1	0.769765
Midbrain	neurons	chr4_869484_DEL_-71_PCGF3	GABA	0.101249	0.990664	0.295495	0.0786368	1	0.319485
Midbrain	neurons	chr4_1391669_DEL_-75_UVSSA	GABA	-0.157888	0.929394	0.175504	-0.0430432	1	0.178353
Midbrain	neurons	chr4_714972_INS_219_PCGF3	GABA	0.0510371	0.990664	0.318171	0.079863	1	0.331701
Midbrain	neurons	chr19_2349089_INS_215_LSM7	GABA	0.0339046	0.990664	0.15464	0.039826	1	0.165712
Midbrain	neurons	chr4_968200_INS_113_GAK	GABA	-0.0241024	0.99577	0.196497	-0.0506691	1	0.212767
Midbrain	neurons	chr4_831905_INS_213_PCGF3	GABA	-0.0851687	0.990664	0.272904	-0.0693052	1	0.291843
Midbrain	neurons	chr11_10344521_DEL_-64_AMPD3	GABA	-0.016208	1	0.31474	-0.0716725	1	0.303267
Midbrain	neurons	chr4_1020917_DEL_-58_RNF212	GABA	-0.0964914	0.990664	0.189864	-0.0484353	1	0.208251
Midbrain	neurons	chr4_1283682_INS_140_UVSSA	GABA	-0.144094	0.929394	0.159887	-0.037517	1	0.161547
Midbrain	neurons	chr6_31196035_DEL_-160_HLA-C	GABA	0.120672	0.990664	0.515879	0.117739	1	0.518594
Midbrain	neurons	chr4_999688_INS_86_TMEM175	GABA	-0.0120121	1	0.455118	0.104901	1	0.46406
Midbrain	neurons	chr4_1316971_INS_183_UVSSA	GABA	-0.0390086	0.990664	0.235698	0.0521963	1	0.235024
Midbrain	neurons	chr17_78509047_DEL_-182_PGS1	GABA	-0.0352821	0.990664	0.139494	-0.0302321	1	0.144926
Midbrain	neurons	chr4_826329_DEL_-79_PCGF3	GABA	-0.0348746	0.996393	0.306676	-0.0676436	1	0.325349
Midbrain	neurons	chr4_869484_DEL_-71_DGKQ	GABA	0.0442381	0.993788	0.295673	0.0577119	1	0.281857
Midbrain	neurons	chr4_1379762_DEL_-112_UVSSA	GABA	0.0125054	1	0.179698	0.0356344	1	0.177161
Midbrain	neurons	chr6_31225477_DEL_-1142_HLA-C	GABA	-0.0854985	0.990664	0.179446	-0.037354	1	0.186407
Midbrain	neurons	chr8_22585636_INS_84_BIN3	GABA	-0.116185	0.95324	0.172022	-0.0349873	1	0.175176
Midbrain	neurons	chr7_23231839_DEL_-86_NUP42	GABA	0.0646545	0.990664	0.177469	0.0347777	1	0.178494
Midbrain	neurons	chr8_22625880_INS_330_BIN3	GABA	0.0631112	0.990664	0.165644	0.03305	1	0.170114
Midbrain	neurons	chr4_939352_DEL_-135_TMEM175	GABA	0.106736	0.990664	0.464448	0.0863173	1	0.484307
Midbrain	neurons	chr4_1295951_DEL_-201_UVSSA	GABA	0.00248452	1	0.194064	0.0342317	1	0.194031
Midbrain	neurons	chr16_31105142_INS_147_KAT8	GABA	-0.0542873	0.990664	0.33984	0.06435	1	0.368939
Midbrain	neurons	chr6_31243839_DEL_-1500_HCG27	GABA	-0.0555559	0.990664	0.231457	-0.0410045	1	0.239604
Midbrain	neurons	chr6_30815752_DEL_-160_VARS2	GABA	-0.0173148	1	0.172319	-0.0297601	1	0.175016
Midbrain	neurons	chr6_31225477_DEL_-1142_HCG27	GABA	0.0486444	0.990664	0.17962	0.0323053	1	0.190691
Midbrain	neurons	chr6_30986584_INS_92_VARS2	GABA	-0.0524229	0.990664	0.231466	0.03914	1	0.232547
Midbrain	neurons	chr12_123521586_DEL_-108_DDX55	GABA	-0.103058	0.990664	0.21594	-0.0374837	1	0.227649
Midbrain	neurons	chr4_1295952_INS_201_CRIPAK	GABA	-0.556647	0.95324	0.717792	-0.120125	1	0.74831
Midbrain	neurons	chr3_49480508_DEL_-468_AMT	GABA	-0.010319	1	0.19782	0.0313366	1	0.198417
Midbrain	neurons	chr4_713221_DEL_-125_PCGF3	GABA	-0.034811	0.990664	0.167271	-0.0286111	1	0.184505
Midbrain	neurons	chr6_32781453_DEL_-311_TAP2	GABA	-0.0379827	0.990664	0.177226	-0.0288832	1	0.187905
Midbrain	neurons	chr6_31013130_INS_311_VARS2	GABA	0.0469081	0.990664	0.259241	-0.0402486	1	0.261902
Midbrain	neurons	chr4_1333727_DEL_-139_CRIPAK	GABA	-0.10218	0.95324	0.166579	-0.0275886	1	0.18824
Midbrain	neurons	chr4_706587_INS_191_PCGF3	GABA	-0.161268	0.990664	0.397518	-0.0626809	1	0.432767
Midbrain	neurons	chr4_714971_DEL_-1267_PCGF3	GABA	-0.161268	0.990664	0.397518	-0.0626809	1	0.432767
Midbrain	neurons	chr19_2418916_INS_845_LSM7	GABA	-0.0146938	0.99577	0.1113	-0.0170345	1	0.118777
Midbrain	neurons	chr3_48211833_INS_639_ZNF589	GABA	-0.0417754	0.990664	0.177147	-0.026351	1	0.185312
Midbrain	neurons	chr4_831905_INS_213_GAK	GABA	0.00581019	1	0.273071	-0.0416903	1	0.293484
Midbrain	neurons	chr13_49269240_DEL_-66_CAB39L	GABA	0.100199	0.95324	0.163821	0.0238722	1	0.168642
Midbrain	neurons	chr4_860172_DEL_-57_DGKQ	GABA	-0.00641571	1	0.397932	0.0474562	1	0.369113
Midbrain	neurons	chr4_872917_INS_88_GAK	GABA	-0.00599479	1	0.251576	-0.0337027	1	0.265183
Midbrain	neurons	chr4_15662168_INS_99_CC2D2A	GABA	0.166414	0.990664	0.720276	0.0882516	1	0.735475
Midbrain	neurons	chr6_32348485_INS_276_TSBP1	GABA	0.0925735	0.990664	0.249631	0.0305547	1	0.270039
Midbrain	neurons	chr4_1146816_DEL_-675_AC092535.4	GABA	-0.020043	1	0.240162	-0.0279127	1	0.251898
Midbrain	neurons	chr4_860172_DEL_-57_PCGF3	GABA	-0.0651723	0.990664	0.397865	-0.045023	1	0.418458
Midbrain	neurons	chr4_825980_INS_98_GAK	GABA	0.00602232	1	0.194063	-0.0215798	1	0.205785
Midbrain	neurons	chr4_926880_INS_224_DGKQ	GABA	-0.014696	1	0.287839	-0.0273832	1	0.263108
Midbrain	neurons	chr4_90113764_DEL_-100_CCSER1	GABA	0.00193157	1	0.464603	0.0471267	1	0.4682
Midbrain	neurons	chr10_119864584_INS_505_SEC23IP	GABA	0.207531	0.990664	0.397247	0.0397126	1	0.40949
Midbrain	neurons	chr4_721729_DEL_-52_PCGF3	GABA	-0.030791	0.990664	0.171984	-0.0183686	1	0.190241
Midbrain	neurons	chr6_32783244_DEL_-61_TAP2	GABA	0.0186138	1	0.256156	0.0252669	1	0.268239
Midbrain	neurons	chr18_51423423_INS_1138_LINC01630	GABA	-0.0300427	0.990664	0.189394	-0.0174954	1	0.197189
Midbrain	neurons	chr4_707943_DEL_-144_PCGF3	GABA	-0.0209807	0.99577	0.167129	-0.0157981	1	0.185974
Midbrain	neurons	chr4_715315_INS_1449_PCGF3	GABA	0.00943404	1	0.183421	0.0171544	1	0.203396
Midbrain	neurons	chr6_31105032_DEL_-84_HCG27	GABA	0.0620686	0.990664	0.212179	0.0182516	1	0.218384
Midbrain	neurons	chr6_28176185_INS_2034_ZSCAN16-AS1	GABA	-0.0394315	0.990664	0.16095	0.0132647	1	0.162175
Midbrain	neurons	chr6_30815372_INS_102_VARS2	GABA	0.0118193	1	0.177273	-0.0149246	1	0.183144
Midbrain	neurons	chr6_32384842_DEL_-273_TSBP1	GABA	0.00425738	1	0.326383	-0.0281607	1	0.347399
Midbrain	neurons	chr6_32400763_DEL_-276_TSBP1	GABA	0.0752033	0.990664	0.38893	-0.0332281	1	0.411898
Midbrain	neurons	chr6_31003803_INS_285_VARS2	GABA	-0.0644975	0.990664	0.226872	0.0183794	1	0.22812
Midbrain	neurons	chr8_22709297_INS_325_BIN3	GABA	-0.035109	0.990664	0.178817	-0.0142872	1	0.180566
Midbrain	neurons	chr4_927270_DEL_-74_TMEM175	GABA	0.0345612	0.990664	0.1898	-0.0157641	1	0.199239
Midbrain	neurons	chr6_32740204_INS_323_TAP2	GABA	-0.0633926	0.990664	0.197695	0.0151204	1	0.201959
Midbrain	neurons	chr17_78478108_INS_234_DNAH17	GABA	-0.0150739	1	0.181055	-0.0138962	1	0.188403
Midbrain	neurons	chr4_744926_DEL_-1026_PCGF3	GABA	-0.0227379	0.99577	0.172125	-0.0134054	1	0.186743
Midbrain	neurons	chr4_932428_DEL_-84_TMEM175	GABA	0.125554	0.990664	0.72038	0.0574028	1	0.800546
Midbrain	neurons	chr4_758669_INS_106_PCGF3	GABA	-0.00469797	1	0.22756	-0.0173966	1	0.244169
Midbrain	neurons	chr7_66613317_INS_348_RABGEF1	GABA	-0.000946995	1	0.164208	-0.0118694	1	0.173138
Midbrain	neurons	chr20_5962341_DEL_-329_CRLS1	GABA	-0.0488728	0.990664	0.193101	-0.0134053	1	0.197153
Midbrain	neurons	chr4_1317174_INS_1205_CRIPAK	GABA	0.0925325	0.990664	0.464487	0.0325286	1	0.479907
Midbrain	neurons	chr4_1278828_DEL_-130_UVSSA	GABA	-0.0806841	0.990664	0.162516	-0.0109397	1	0.162995
Midbrain	neurons	chr17_78550344_INS_67_DNAH17	GABA	0.0232592	0.99577	0.183707	0.0131008	1	0.199047
Midbrain	neurons	chr16_31104490_DEL_-128_KAT8	GABA	-0.0387614	0.990664	0.155216	-0.0106557	1	0.165172
Midbrain	neurons	chr4_1058313_INS_64_TMEM175	GABA	0.0461878	0.99577	0.374736	0.0215913	1	0.383714
Midbrain	neurons	chr4_1372729_DEL_-132_UVSSA	GABA	-0.119543	0.95324	0.167178	0.00933232	1	0.169132
Midbrain	neurons	chr4_1333727_DEL_-139_UVSSA	GABA	-0.181399	0.929394	0.165723	0.00838989	1	0.179508
Midbrain	neurons	chr4_76102656_INS_318_SCARB2	GABA	0.0255481	0.996393	0.216232	0.0106342	1	0.230904
Midbrain	neurons	chr14_87924250_DEL_-74_GALC	GABA	-0.0309965	0.990664	0.150613	0.00665027	1	0.155744
Midbrain	neurons	chr17_45914207_INS_76_MAPT-IT1	GABA	-0.0583698	0.990664	0.198284	0.00910397	1	0.218226
Midbrain	neurons	chr7_66753895_DEL_-297_RABGEF1	GABA	-0.0407151	1	0.426916	0.0202069	1	0.484613
Midbrain	neurons	chr4_1357015_INS_410_UVSSA	GABA	-0.161959	0.929394	0.179637	-0.00718655	1	0.183684
Midbrain	neurons	chr19_2347346_DEL_-409_LSM7	GABA	0.0427458	0.990664	0.20816	-0.00852425	1	0.219321
Midbrain	neurons	chr4_926880_INS_224_TMEM175	GABA	0.0458378	0.990664	0.287797	-0.0106412	1	0.292212
Midbrain	neurons	chr4_867473_DEL_-71_TMEM175	GABA	-0.0309146	0.990664	0.177584	0.00618738	1	0.184026
Midbrain	neurons	chr17_45753354_DEL_-124_CRHR1	GABA	0.0426204	0.990664	0.182987	0.00585355	1	0.197588
Midbrain	neurons	chr11_10238500_DEL_-1266_AMPD3	GABA	0.0754757	0.990664	0.326273	0.00919251	1	0.315239
Midbrain	neurons	chr6_28339872_DEL_-101_ZSCAN31	GABA	0.069747	0.990664	0.177036	0.00450946	1	0.187888
Midbrain	neurons	chr6_28147165_INS_329_ZKSCAN8	GABA	-0.049286	1	0.516028	-0.0116049	1	0.531295
Midbrain	neurons	chr4_932428_DEL_-84_GAK	GABA	0.0376562	1	0.720507	0.0151167	1	0.821616
Midbrain	neurons	chr4_731761_DEL_-502_PCGF3	GABA	-0.0707712	0.990664	0.331497	0.00627082	1	0.35698
Midbrain	neurons	chr6_30254209_INS_307_RPP21	GABA	-0.0383501	1	0.374748	-0.00653001	1	0.387787
Midbrain	neurons	chr17_46125040_DEL_-61_MAPT	GABA	-0.0267994	1	0.464593	0.00715266	1	0.481427
Midbrain	neurons	chr17_45969567_DEL_-103_MAPT-IT1	GABA	-0.0728787	0.990664	0.189663	-0.00142067	1	0.205299
Midbrain	neurons	chr4_939352_DEL_-135_DGKQ	GABA	-0.0532383	0.996393	0.464565	-0.00175637	1	0.436194
Midbrain	neurons	chr6_32286483_INS_110_TSBP1	GABA	0.117407	0.990664	0.417549	0.00103517	1	0.446479
Midbrain	neurons	chr4_75877023_INS_50_NAAA	GABA	0.0416764	0.990664	0.224969	0.000108414	1	0.240188
Midbrain	neurons	chr4_1335553_DEL_-83_UVSSA	GABA	0	1	NA	0	1	NA
Midbrain	neurons	chr4_1335553_DEL_-83_CRIPAK	GABA	0	1	NA	0	1	NA
Midbrain	neurons	chr4_1020917_DEL_-58_GAK	Glu	-0.603456	0.118545	0.211718	-0.788025	0.0322941	0.195829
Midbrain	neurons	chr17_46256090_INS_56_ARL17B	Glu	1.03337	0.00586366	0.232327	1.00569	0.0322941	0.262059
Midbrain	neurons	chr17_46277763_DEL_-4456_ARL17B	Glu	1.03337	0.00586366	0.232327	1.00569	0.0322941	0.262059
Midbrain	neurons	chr17_46252361_INS_828_ARL17B	Glu	0.820268	0.0102747	0.197244	0.840601	0.0395558	0.228568
Midbrain	neurons	chr4_668495_DEL_-673_PCGF3	Glu	0.907768	0.0761141	0.26434	0.91155	0.0676301	0.266256
Midbrain	neurons	chr4_747572_INS_114_PCGF3	Glu	-1.4993	0.0873835	0.481956	-1.44553	0.189625	0.500168
Midbrain	neurons	chr17_46099028_DEL_-323_KANSL1	Glu	0.660211	0.0788724	0.19775	0.654425	0.189625	0.230952
Midbrain	neurons	chr4_679261_INS_113_PCGF3	Glu	0.662319	0.125677	0.245075	0.690575	0.189625	0.244226
Midbrain	neurons	chr8_22585636_INS_84_BIN3	Glu	-0.5104	0.143501	0.198895	-0.587383	0.189625	0.213851
Midbrain	neurons	chr4_669119_INS_93_PCGF3	Glu	-0.586124	0.120966	0.213763	-0.644843	0.189625	0.234858
Midbrain	neurons	chr17_46252361_INS_828_KANSL1	Glu	0.671257	0.0788724	0.207602	0.682041	0.189625	0.249528
Midbrain	neurons	chr17_46076599_INS_2336_KANSL1	Glu	0.675687	0.0788724	0.20756	0.680288	0.189625	0.250955
Midbrain	neurons	chr8_22589085_DEL_-62_BIN3	Glu	0.539638	0.269767	0.24334	0.732197	0.189625	0.273583
Midbrain	neurons	chr4_999687_DEL_-86_GAK	Glu	-0.433159	0.184642	0.18124	-0.464678	0.189625	0.174328
Midbrain	neurons	chr17_46146541_DEL_-314_KANSL1	Glu	0.515415	0.0870792	0.16346	0.515705	0.189625	0.194409
Midbrain	neurons	chr4_660976_INS_289_PCGF3	Glu	-0.675965	0.136769	0.25984	-0.677174	0.192301	0.258266
Midbrain	neurons	chr6_28044375_INS_74_ZSCAN16-AS1	Glu	0.871934	0.13592	0.331939	0.834881	0.19301	0.324137
Midbrain	neurons	chr4_831905_INS_213_GAK	Glu	-0.532139	0.544836	0.307774	-0.71984	0.19301	0.279641
Midbrain	neurons	chr4_932428_DEL_-84_GAK	Glu	-0.988549	0.653767	0.714297	-1.7656	0.206205	0.704789
Midbrain	neurons	chr17_45969567_DEL_-103_KANSL1	Glu	0.610498	0.0883785	0.200741	0.588404	0.206205	0.2355
Midbrain	neurons	chr17_46811122_DEL_-166_NSF	Glu	0.435571	0.17524	0.179583	0.466861	0.206205	0.187791
Midbrain	neurons	chr17_45969567_DEL_-103_MAPT	Glu	0.582602	0.118545	0.202299	0.53748	0.273493	0.228611
Midbrain	neurons	chr17_46009357_DEL_-238_MAPT	Glu	0.578079	0.125677	0.215088	0.554879	0.276095	0.238298
Midbrain	neurons	chr17_46231903_INV_45106_ARL17B	Glu	-0.453652	0.13592	0.173079	-0.41775	0.286893	0.185265
Midbrain	neurons	chr17_46256090_INS_56_KANSL1	Glu	0.705063	0.118545	0.254449	0.665266	0.286893	0.295509
Midbrain	neurons	chr17_46277763_DEL_-4456_KANSL1	Glu	0.705063	0.118545	0.254449	0.665266	0.286893	0.295509
Midbrain	neurons	chr17_46099028_DEL_-323_MAPT	Glu	0.569389	0.118545	0.203008	0.513929	0.286893	0.229
Midbrain	neurons	chr17_46076599_INS_2336_MAPT	Glu	0.589313	0.118545	0.212468	0.525981	0.371634	0.248634
Midbrain	neurons	chr6_28044345_DEL_-62_ZKSCAN8	Glu	1.13184	0.150674	0.447191	0.994344	0.397744	0.480484
Midbrain	neurons	chr4_926880_INS_224_TMEM175	Glu	-0.660759	0.422145	0.341014	-0.690571	0.407581	0.339198
Midbrain	neurons	chr17_45914207_INS_76_MAPT	Glu	0.5278	0.174638	0.215277	0.491599	0.407581	0.245758
Midbrain	neurons	chr4_939352_DEL_-135_TMEM175	Glu	1.22485	0.320285	0.575247	1.13635	0.407581	0.568738
Midbrain	neurons	chr17_46009357_DEL_-238_KANSL1	Glu	0.530735	0.174638	0.217379	0.498197	0.407581	0.25069
Midbrain	neurons	chr4_932428_DEL_-84_TMEM175	Glu	-1.42641	0.367574	0.700192	-1.55686	0.407581	0.783947
Midbrain	neurons	chr6_28349091_DEL_-79_ZSCAN31	Glu	-0.418771	0.731112	0.348166	-0.575653	0.423544	0.294496
Midbrain	neurons	chr6_28044375_INS_74_ZKSCAN8	Glu	0.652457	0.434365	0.341315	0.675993	0.490908	0.36113
Midbrain	neurons	chr4_872917_INS_88_GAK	Glu	-0.322934	0.797031	0.309288	-0.5128	0.542704	0.283757
Midbrain	neurons	chr6_28176185_INS_2034_ZSCAN26	Glu	-0.304034	0.577291	0.188323	-0.348791	0.542704	0.194063
Midbrain	neurons	chr14_55646466_DEL_-59_KTN1	Glu	0.689103	0.367574	0.339954	0.626168	0.54338	0.350996
Midbrain	neurons	chr6_28054702_INS_266_ZKSCAN8	Glu	0.495293	0.490336	0.272576	0.482608	0.605797	0.28101
Midbrain	neurons	chr16_31104490_DEL_-128_KAT8	Glu	-0.2848	0.647826	0.202612	-0.387208	0.617031	0.229204
Midbrain	neurons	chr4_1146816_DEL_-675_AC092535.4	Glu	0.587373	0.367574	0.28811	0.52696	0.617031	0.313018
Midbrain	neurons	chr4_1007607_INS_74_GAK	Glu	-1.01951	0.640443	0.713475	-1.06477	0.633559	0.64992
Midbrain	neurons	chr17_78286155_DEL_-1194_PGS1	Glu	-0.211498	0.805015	0.205255	-0.30277	0.633559	0.186789
Midbrain	neurons	chr4_731899_INS_197_PCGF3	Glu	-0.316376	0.577291	0.194129	-0.332136	0.633559	0.205497
Midbrain	neurons	chr17_46125040_DEL_-61_MAPT	Glu	-0.772851	0.57059	0.46139	-0.747152	0.633559	0.464877
Midbrain	neurons	chr8_22625880_INS_330_BIN3	Glu	0.32451	0.577291	0.200366	0.357127	0.633559	0.225402
Midbrain	neurons	chr6_28222417_DEL_-337_ZSCAN26	Glu	-0.296434	0.586608	0.188551	-0.318246	0.633559	0.200942
Midbrain	neurons	chr4_713314_INS_69_PCGF3	Glu	-0.834572	0.395075	0.421263	-0.693664	0.633559	0.439178
Midbrain	neurons	chr4_76102656_INS_318_SCARB2	Glu	-0.342005	0.653767	0.247065	-0.441008	0.633559	0.280038
Midbrain	neurons	chr4_708007_INS_361_PCGF3	Glu	-1.05698	0.490336	0.581495	-0.93414	0.633559	0.596911
Midbrain	neurons	chr4_1070461_DEL_-106_AC092535.4	Glu	-0.329321	0.57059	0.19682	-0.327641	0.633559	0.211818
Midbrain	neurons	chr4_869484_DEL_-71_PCGF3	Glu	0.314359	0.855239	0.365366	0.614103	0.633559	0.397023
Midbrain	neurons	chr4_852263_DEL_-63_GAK	Glu	-0.771364	0.596293	0.513292	-0.816836	0.633559	0.530889
Midbrain	neurons	chr17_46237501_DEL_-724_ARL17B	Glu	0.423259	0.490336	0.229962	0.380389	0.633559	0.248804
Midbrain	neurons	chr2_134524327_DEL_-688_TMEM163	Glu	-0.590682	0.577291	0.363489	-0.604801	0.639333	0.401676
Midbrain	neurons	chr4_717038_DEL_-129_PCGF3	Glu	-0.320208	0.586608	0.202581	-0.310788	0.639333	0.207834
Midbrain	neurons	chr13_49377265_DEL_-2461_CAB39L	Glu	-0.499173	0.0883785	0.164408	-0.270131	0.639333	0.180658
Midbrain	neurons	chr12_123521586_DEL_-108_DDX55	Glu	0.221955	0.855239	0.249637	0.390515	0.640109	0.262924
Midbrain	neurons	chr4_1317174_INS_1205_UVSSA	Glu	-0.631324	0.676401	0.465436	-0.687249	0.685114	0.477728
Midbrain	neurons	chr7_23231839_DEL_-86_NUP42	Glu	0.321043	0.594155	0.212104	0.320663	0.715153	0.229224
Midbrain	neurons	chr17_46237501_DEL_-724_KANSL1	Glu	0.397488	0.544836	0.230828	0.356385	0.715153	0.258838
Midbrain	neurons	chr16_31105142_INS_147_KAT8	Glu	-0.509891	0.704265	0.402335	-0.609013	0.715153	0.44406
Midbrain	neurons	chr6_28258614_INS_164_ZSCAN31	Glu	-0.841979	0.758448	0.717831	-0.810119	0.715153	0.593083
Midbrain	neurons	chr4_1144634_INS_90_AC092535.4	Glu	-0.294012	0.856861	0.420515	-0.600134	0.715153	0.43941
Midbrain	neurons	chr6_28176185_INS_2034_ZKSCAN8	Glu	0.298981	0.586608	0.188476	0.270433	0.715153	0.198771
Midbrain	neurons	chr4_721729_DEL_-52_PCGF3	Glu	0.219781	0.769943	0.198796	0.282996	0.718349	0.211069
Midbrain	neurons	chr4_681595_DEL_-80_PCGF3	Glu	0.628629	0.794076	0.593094	0.80526	0.718349	0.606041
Midbrain	neurons	chr4_884955_INS_69_TMEM175	Glu	-0.664493	0.586608	0.426935	-0.57258	0.718349	0.432557
Midbrain	neurons	chr4_1326922_INS_103_UVSSA	Glu	-0.328086	0.855239	0.383413	-0.522844	0.718349	0.395913
Midbrain	neurons	chr4_999688_INS_86_GAK	Glu	0.661795	0.622052	0.449894	0.541902	0.718349	0.411883
Midbrain	neurons	chr4_968200_INS_113_GAK	Glu	0.362322	0.586608	0.23439	0.300423	0.742621	0.233692
Midbrain	neurons	chr4_1278823_INS_78_UVSSA	Glu	-0.38082	0.588314	0.249243	-0.327117	0.742621	0.257154
Midbrain	neurons	chr4_867473_DEL_-71_TMEM175	Glu	0.368611	0.544836	0.214467	0.283736	0.742621	0.225113
Midbrain	neurons	chr4_926880_INS_224_GAK	Glu	-0.458298	0.679637	0.347225	-0.401122	0.742621	0.320004
Midbrain	neurons	chr17_78509047_DEL_-182_PGS1	Glu	-0.0869734	0.888998	0.173915	-0.207778	0.742621	0.166421
Midbrain	neurons	chr4_758669_INS_106_PCGF3	Glu	-0.326647	0.769943	0.295811	-0.400422	0.742621	0.320878
Midbrain	neurons	chr4_869484_DEL_-71_GAK	Glu	-0.556888	0.586608	0.359869	-0.446043	0.752623	0.362036
Midbrain	neurons	chr4_713221_DEL_-125_PCGF3	Glu	0.180288	0.829699	0.192738	0.247983	0.778747	0.206053
Midbrain	neurons	chr10_119953464_DEL_-87_SEC23IP	Glu	0.904335	0.704265	0.716399	0.860516	0.799479	0.729529
Midbrain	neurons	chr4_952483_INS_77_TMEM175	Glu	-0.771326	0.679637	0.589908	-0.682435	0.819309	0.590057
Midbrain	neurons	chr4_846496_INS_51_GAK	Glu	-0.578134	0.678286	0.4293	-0.454707	0.833176	0.400696
Midbrain	neurons	chr4_707943_DEL_-144_PCGF3	Glu	0.185555	0.829699	0.198726	0.237812	0.833176	0.210998
Midbrain	neurons	chr17_46231903_INV_45106_KANSL1	Glu	-0.259595	0.640443	0.180465	-0.222421	0.833176	0.199361
Midbrain	neurons	chr4_860172_DEL_-57_GAK	Glu	-0.608666	0.679637	0.466005	-0.481457	0.833176	0.432792
Midbrain	neurons	chr4_76150170_DEL_-109_SCARB2	Glu	0.312308	0.729917	0.257873	0.294572	0.833176	0.26657
Midbrain	neurons	chr4_731761_DEL_-502_PCGF3	Glu	-0.38568	0.769943	0.350483	-0.404185	0.833176	0.36859
Midbrain	neurons	chr4_852263_DEL_-63_PCGF3	Glu	0.356813	0.856861	0.521817	0.649969	0.833176	0.594516
Midbrain	neurons	chr4_1316971_INS_183_UVSSA	Glu	0.23382	0.856861	0.280299	0.32514	0.836036	0.300009
Midbrain	neurons	chr4_90113764_DEL_-100_CCSER1	Glu	0.110005	0.971377	0.523895	-0.558716	0.849814	0.524181
Midbrain	neurons	chr4_904216_DEL_-90_TMEM175	Glu	0.251407	0.679637	0.189263	0.209563	0.85725	0.200139
Midbrain	neurons	chr4_827661_INS_134_GAK	Glu	-0.21976	0.788154	0.205091	-0.199509	0.85725	0.190778
Midbrain	neurons	chr12_122850381_DEL_-62_HIP1R	Glu	-0.20572	0.856861	0.253101	-0.282186	0.861268	0.274717
Midbrain	neurons	chr4_1278828_DEL_-130_UVSSA	Glu	-0.0766356	0.929436	0.192739	-0.209181	0.861268	0.204667
Midbrain	neurons	chr17_78397290_INS_104_PGS1	Glu	-0.176164	0.856861	0.240897	-0.231893	0.861268	0.227033
Midbrain	neurons	chr8_22709297_INS_325_BIN3	Glu	0.165214	0.856861	0.22924	0.24307	0.87399	0.243168
Midbrain	neurons	chr3_48155554_DEL_-134_ZNF589	Glu	0.315035	0.855239	0.369912	0.431105	0.87399	0.438564
Midbrain	neurons	chr4_919120_DEL_-86_GAK	Glu	-0.187877	0.769943	0.171833	-0.158149	0.87399	0.160905
Midbrain	neurons	chr4_714972_INS_219_PCGF3	Glu	-0.407642	0.759733	0.350014	-0.349146	0.87399	0.358914
Midbrain	neurons	chr4_758648_DEL_-1477_PCGF3	Glu	-0.548188	0.577291	0.33111	-0.354082	0.87399	0.364739
Midbrain	neurons	chr6_28339872_DEL_-101_ZSCAN26	Glu	-0.226346	0.762514	0.196632	-0.201589	0.87399	0.209624
Midbrain	neurons	chr17_46210500_INS_72_ARL17B	Glu	-0.384773	0.856861	0.521442	-0.509836	0.87399	0.532031
Midbrain	neurons	chr12_123581929_INS_974_DDX55	Glu	-0.217129	0.855239	0.247182	-0.25421	0.87399	0.265703
Midbrain	neurons	chr7_66753895_DEL_-297_RABGEF1	Glu	-0.543664	0.797031	0.518766	-0.601937	0.880342	0.640166
Midbrain	neurons	chr4_1046435_INS_1349_TMEM175	Glu	0.106541	0.888998	0.198536	0.187875	0.880342	0.201904
Midbrain	neurons	chr4_746037_DEL_-1024_PCGF3	Glu	-0.246511	0.829699	0.263496	-0.278685	0.880342	0.302481
Midbrain	neurons	chr6_28339872_DEL_-101_ZSCAN31	Glu	-0.275636	0.647826	0.195441	-0.156928	0.880342	0.171448
Midbrain	neurons	chr4_715315_INS_1449_PCGF3	Glu	0.164659	0.856861	0.206384	0.203386	0.880342	0.222356
Midbrain	neurons	chr14_55489789_DEL_-65_KTN1	Glu	-0.211355	0.813043	0.214503	-0.22166	0.880342	0.242959
Midbrain	neurons	chr4_76150170_DEL_-109_FAM47E	Glu	-0.232774	0.855239	0.259454	-0.234265	0.881586	0.260025
Midbrain	neurons	chr4_15662168_INS_99_FAM200B	Glu	-0.6017	0.856861	0.722376	-0.674594	0.881586	0.750796
Midbrain	neurons	chr4_825980_INS_98_GAK	Glu	-0.0123718	1	0.233244	0.195011	0.884323	0.219128
Midbrain	neurons	chr3_183017820_INS_988_MCCC1	Glu	0.269399	0.813043	0.271938	0.25965	0.890312	0.295466
Midbrain	neurons	chr2_95250585_DEL_-64_KCNIP3	Glu	0.298581	0.805015	0.294458	0.27504	0.903641	0.321934
Midbrain	neurons	chr4_1411997_INS_60_UVSSA	Glu	-0.122216	0.971377	0.599111	-0.528891	0.903641	0.627929
Midbrain	neurons	chr4_744926_DEL_-1026_PCGF3	Glu	-0.146876	0.856861	0.20712	-0.180592	0.903641	0.215429
Midbrain	neurons	chr4_1333727_DEL_-139_UVSSA	Glu	0.0761319	0.947371	0.216751	0.194198	0.903641	0.232119
Midbrain	neurons	chr4_872917_INS_88_TMEM175	Glu	0.200574	0.856861	0.311236	0.263649	0.903641	0.316861
Midbrain	neurons	chr4_1397446_INS_900_UVSSA	Glu	0.187251	0.805015	0.183969	0.153904	0.903641	0.186691
Midbrain	neurons	chr4_1147757_INS_721_AC092535.4	Glu	-0.319205	0.856861	0.420169	-0.402627	0.903641	0.49188
Midbrain	neurons	chr2_95250585_DEL_-64_ZNF514	Glu	-0.152763	0.888998	0.296559	-0.264133	0.903641	0.322794
Midbrain	neurons	chr4_884955_INS_69_GAK	Glu	0.169719	0.929436	0.43596	0.31648	0.929435	0.402386
Midbrain	neurons	chr7_66613317_INS_348_RABGEF1	Glu	-0.106947	0.888998	0.198532	-0.166301	0.929435	0.211823
Midbrain	neurons	chr7_66565597_INV_228084_RABGEF1	Glu	0.11781	0.856861	0.163497	0.160726	0.930949	0.207574
Midbrain	neurons	chr4_1411940_DEL_-60_UVSSA	Glu	0.402985	0.856861	0.521182	0.405391	0.930949	0.531109
Midbrain	neurons	chr6_28222417_DEL_-337_ZKSCAN8	Glu	0.213373	0.769943	0.190658	0.157107	0.930949	0.207053
Midbrain	neurons	chr4_1334047_INS_57_UVSSA	Glu	-0.160586	0.929436	0.40779	-0.309564	0.930949	0.408081
Midbrain	neurons	chr4_789911_DEL_-154_PCGF3	Glu	-0.288307	0.729624	0.23657	-0.182202	0.930949	0.243368
Midbrain	neurons	chr16_28568820_INS_175_SULT1A1	Glu	-0.448142	0.856861	0.724478	-0.565889	0.930949	0.763059
Midbrain	neurons	chr4_904216_DEL_-90_GAK	Glu	-0.321916	0.544836	0.187237	-0.136858	0.930949	0.185062
Midbrain	neurons	chr17_78476255_DEL_-82_PGS1	Glu	-0.531204	0.586608	0.34526	-0.252599	0.930949	0.343271
Midbrain	neurons	chr11_10238500_DEL_-1266_AMPD3	Glu	-0.0985962	0.971377	0.473252	-0.342577	0.940965	0.482658
Midbrain	neurons	chr6_27915300_INS_54_ZSCAN16-AS1	Glu	-0.818281	0.856861	1.01247	-0.676891	0.940965	0.955543
Midbrain	neurons	chr10_119794801_DEL_-56_SEC23IP	Glu	-0.134701	0.873233	0.227672	-0.165164	0.940965	0.236322
Midbrain	neurons	chr7_66723697_DEL_-134_RABGEF1	Glu	-0.280166	0.856861	0.352369	-0.259382	0.940965	0.372428
Midbrain	neurons	chr4_1319648_INS_133_UVSSA	Glu	0.175878	0.855239	0.196061	0.145239	0.940965	0.212618
Midbrain	neurons	chr4_893134_INS_81_TMEM175	Glu	0.4517	0.825383	0.469363	0.316538	0.940965	0.477316
Midbrain	neurons	chr4_706587_INS_191_PCGF3	Glu	-0.292435	0.856861	0.434731	-0.307071	0.940965	0.463868
Midbrain	neurons	chr4_714971_DEL_-1267_PCGF3	Glu	-0.292435	0.856861	0.434731	-0.307071	0.940965	0.463868
Midbrain	neurons	chr4_1398179_INS_1351_UVSSA	Glu	0.184932	0.807844	0.184476	0.128678	0.940965	0.194447
Midbrain	neurons	chr4_1026083_INS_205_TMEM175	Glu	0.324587	0.762514	0.282734	0.191849	0.940965	0.292531
Midbrain	neurons	chr2_95039336_INS_76_ZNF514	Glu	-0.326354	0.856861	0.50737	-0.347185	0.940965	0.534839
Midbrain	neurons	chr17_46811122_DEL_-166_WNT3	Glu	0.132099	0.856861	0.188416	0.122278	0.940965	0.189433
Midbrain	neurons	chr4_852263_DEL_-63_TMEM175	Glu	-0.142148	0.956856	0.523749	-0.376501	0.940965	0.589258
Midbrain	neurons	chr4_1054723_DEL_-561_TMEM175	Glu	0.0205506	0.996878	0.187712	0.126474	0.940965	0.198553
Midbrain	neurons	chr4_1037460_DEL_-80_TMEM175	Glu	-0.634688	0.729624	0.516812	-0.353454	0.940965	0.55501
Midbrain	neurons	chr13_49269240_DEL_-66_CAB39L	Glu	-0.285693	0.640443	0.199159	-0.128343	0.940965	0.203347
Midbrain	neurons	chr4_611357_DEL_-68_PCGF3	Glu	-0.00857193	1	0.244941	-0.160878	0.940965	0.255232
Midbrain	neurons	chr3_48920354_DEL_-939_WDR6	Glu	0.150713	0.856861	0.209535	0.137904	0.941921	0.223479
Midbrain	neurons	chr4_1372729_DEL_-132_UVSSA	Glu	-0.0256545	0.991283	0.204162	-0.129326	0.941921	0.217504
Midbrain	neurons	chr4_758669_INS_106_GAK	Glu	-0.257101	0.855239	0.297103	-0.171622	0.941921	0.2937
Midbrain	neurons	chr4_15662168_INS_99_CC2D2A	Glu	-0.403921	0.888998	0.724969	-0.452321	0.941921	0.779595
Midbrain	neurons	chr2_134381370_INS_54_TMEM163	Glu	0.0888416	0.997847	1.01862	-0.725767	0.941921	1.25249
Midbrain	neurons	chr2_134792991_DEL_-370_TMEM163	Glu	0.0888416	0.997847	1.01862	-0.725767	0.941921	1.25249
Midbrain	neurons	chr12_122822681_INS_191_HIP1R	Glu	-0.108873	0.971377	0.47321	-0.317151	0.941921	0.562432
Midbrain	neurons	chr4_867473_DEL_-71_GAK	Glu	-0.280124	0.68833	0.216977	-0.116336	0.941921	0.209746
Midbrain	neurons	chr6_28147165_INS_329_ZKSCAN8	Glu	-0.210364	0.956856	0.726514	-0.411894	0.941921	0.745126
Midbrain	neurons	chr6_28258614_INS_164_ZKSCAN8	Glu	-0.210364	0.956856	0.726514	-0.411894	0.941921	0.745126
Midbrain	neurons	chr11_10344521_DEL_-64_AMPD3	Glu	-0.0609951	0.983217	0.436502	-0.240413	0.941921	0.436618
Midbrain	neurons	chr4_999687_DEL_-86_TMEM175	Glu	-0.127724	0.856861	0.189948	-0.10768	0.941921	0.202837
Midbrain	neurons	chr4_1026083_INS_205_GAK	Glu	0.111539	0.929436	0.285818	0.14279	0.941921	0.269368
Midbrain	neurons	chr4_1397447_DEL_-675_UVSSA	Glu	-0.103963	0.897883	0.225667	-0.125812	0.941921	0.241795
Midbrain	neurons	chr11_10353386_DEL_-61_AMPD3	Glu	-0.0775087	0.971377	0.354305	-0.236155	0.941921	0.463804
Midbrain	neurons	chr17_46238115_INS_230_KANSL1	Glu	-0.0875598	0.888998	0.173344	-0.0971953	0.941921	0.191018
Midbrain	neurons	chr4_1395000_DEL_-186_UVSSA	Glu	-0.0768355	0.979271	0.473328	-0.236305	0.941921	0.480112
Midbrain	neurons	chr8_12375956_DEL_-2658_FAM66A	Glu	0.100057	0.888998	0.185249	0.0984586	0.941921	0.20417
Midbrain	neurons	chr17_45778945_INS_55_CRHR1	Glu	0.22191	0.769943	0.198751	0.0953915	0.941921	0.201843
Midbrain	neurons	chr4_1096271_DEL_-118_AC092535.4	Glu	-0.207934	0.856861	0.293138	-0.1488	0.941921	0.316471
Midbrain	neurons	chr17_46210500_INS_72_KANSL1	Glu	-0.196045	0.929436	0.523421	-0.255209	0.941921	0.555114
Midbrain	neurons	chr3_48330824_INS_327_ZNF589	Glu	0.119147	0.888998	0.239303	-0.114426	0.941921	0.249061
Midbrain	neurons	chr4_1330324_INS_110_UVSSA	Glu	0.169217	0.856861	0.269474	0.137217	0.941921	0.303391
Midbrain	neurons	chr4_789911_DEL_-154_GAK	Glu	-0.173615	0.856861	0.238673	-0.0977543	0.941921	0.220796
Midbrain	neurons	chr14_55489800_INS_282_KTN1	Glu	0.201226	0.856861	0.315124	0.14471	0.941921	0.328675
Midbrain	neurons	chr6_27917742_INS_313_ZSCAN16-AS1	Glu	-0.0919714	0.956856	0.340031	-0.144105	0.941921	0.33076
Midbrain	neurons	chr4_1020917_DEL_-58_TMEM175	Glu	-0.161091	0.856861	0.226287	-0.106835	0.941921	0.246494
Midbrain	neurons	chr3_48211833_INS_639_ZNF589	Glu	0.0216276	0.996878	0.216438	-0.0997789	0.941921	0.233683
Midbrain	neurons	chr6_28382909_DEL_-86_ZSCAN31	Glu	-0.351649	0.679637	0.267938	-0.100039	0.941921	0.234423
Midbrain	neurons	chr4_927270_DEL_-74_GAK	Glu	0.166813	0.856861	0.238765	0.0943517	0.941921	0.221165
Midbrain	neurons	chr20_5962341_DEL_-329_CRLS1	Glu	-0.280383	0.729624	0.230048	-0.109368	0.941921	0.258495
Midbrain	neurons	chr17_78478108_INS_234_PGS1	Glu	0.0625437	0.956856	0.210714	-0.0813595	0.941921	0.19549
Midbrain	neurons	chr17_78438446_INS_1034_PGS1	Glu	-0.136758	0.769943	0.125022	-0.0512015	0.941921	0.123522
Midbrain	neurons	chr4_1308029_INS_320_UVSSA	Glu	0.182604	0.829699	0.194301	0.0898655	0.941921	0.217495
Midbrain	neurons	chr4_825980_INS_98_PCGF3	Glu	0.0353968	0.981029	0.233199	0.100729	0.941921	0.244053
Midbrain	neurons	chr4_952483_INS_77_GAK	Glu	-0.305399	0.888998	0.597877	-0.226059	0.941921	0.549157
Midbrain	neurons	chr17_46238115_INS_230_ARL17B	Glu	-0.0868115	0.888998	0.173351	-0.0757798	0.941921	0.184617
Midbrain	neurons	chr4_1095334_DEL_-118_AC092535.4	Glu	0.140672	0.888998	0.285575	0.122387	0.941921	0.303592
Midbrain	neurons	chr4_999688_INS_86_TMEM175	Glu	-0.215613	0.896346	0.45803	-0.18224	0.941921	0.455406
Midbrain	neurons	chr4_1357015_INS_410_UVSSA	Glu	0.139055	0.856861	0.219917	0.0959832	0.941921	0.241969
Midbrain	neurons	chr4_1391669_DEL_-75_UVSSA	Glu	0.139055	0.856861	0.219917	0.0959832	0.941921	0.241969
Midbrain	neurons	chr6_28176185_INS_2034_ZSCAN16-AS1	Glu	0.0552155	0.956856	0.192749	0.0738336	0.941921	0.187131
Midbrain	neurons	chr4_1283682_INS_140_UVSSA	Glu	0.156683	0.856861	0.197063	0.0875787	0.941921	0.224237
Midbrain	neurons	chr4_1426687_INS_2199_UVSSA	Glu	-0.0779643	0.956856	0.262807	0.104556	0.941921	0.278907
Midbrain	neurons	chr8_11917148_DEL_-79_CTSB	Glu	-0.0829262	0.956856	0.276072	-0.119476	0.941921	0.325642
Midbrain	neurons	chr4_860172_DEL_-57_TMEM175	Glu	0.0879442	0.971377	0.473292	0.173573	0.941921	0.476233
Midbrain	neurons	chr4_1058313_INS_64_TMEM175	Glu	0.0879442	0.971377	0.473292	0.173573	0.941921	0.476233
Midbrain	neurons	chr4_1414307_INS_91_UVSSA	Glu	-0.33348	0.897883	0.725644	-0.265421	0.941921	0.731199
Midbrain	neurons	chr6_28258614_INS_164_ZSCAN26	Glu	-0.163325	0.971377	0.726742	-0.268129	0.941921	0.739035
Midbrain	neurons	chr4_725522_INS_84_PCGF3	Glu	-0.215501	0.879667	0.371256	-0.136262	0.941921	0.37725
Midbrain	neurons	chr4_1095985_INS_59_AC092535.4	Glu	-0.113721	0.909745	0.262561	-0.0987706	0.941921	0.273646
Midbrain	neurons	chr4_1095214_DEL_-1298_AC092535.4	Glu	-0.182092	0.856861	0.230774	-0.087298	0.941921	0.246977
Midbrain	neurons	chr4_736850_DEL_-51_PCGF3	Glu	0.143801	0.856861	0.193316	0.0732905	0.941921	0.211256
Midbrain	neurons	chr17_45717557_DEL_-128_CRHR1	Glu	0.230765	0.823126	0.237758	0.0799111	0.941921	0.237647
Midbrain	neurons	chr4_826329_DEL_-79_PCGF3	Glu	0.0202713	1	0.354454	0.120105	0.941921	0.359512
Midbrain	neurons	chr6_28147165_INS_329_ZSCAN16-AS1	Glu	-0.447286	0.856861	0.724488	-0.229188	0.941921	0.690642
Midbrain	neurons	chr2_134792991_DEL_-370_CCNT2-AS1	Glu	-0.207065	0.971377	1.0183	-0.379761	0.941921	1.15536
Midbrain	neurons	chr4_903606_INS_59_GAK	Glu	-0.267345	0.856861	0.406731	-0.123262	0.941921	0.382339
Midbrain	neurons	chr6_28044345_DEL_-62_ZSCAN16-AS1	Glu	0.0687114	0.982651	0.473352	0.147617	0.941921	0.463737
Midbrain	neurons	chr4_903606_INS_59_TMEM175	Glu	0.131873	0.956856	0.407984	0.131023	0.941921	0.415891
Midbrain	neurons	chr11_10271181_DEL_-1106_AMPD3	Glu	-0.0206407	0.996878	0.193005	-0.0636161	0.941921	0.204099
Midbrain	neurons	chr4_1379762_DEL_-112_UVSSA	Glu	0.188867	0.855239	0.216744	0.0748067	0.941921	0.241354
Midbrain	neurons	chr4_919120_DEL_-86_TMEM175	Glu	-0.0759311	0.909745	0.173447	-0.0546051	0.941921	0.176627
Midbrain	neurons	chr4_869150_INS_112_PCGF3	Glu	-0.0983507	0.888998	0.187247	-0.0602778	0.948254	0.202519
Midbrain	neurons	chr4_1372768_INS_323_UVSSA	Glu	0.114965	0.909745	0.260939	0.0850791	0.950594	0.293004
Midbrain	neurons	chr4_716526_INS_533_PCGF3	Glu	-0.550761	0.856861	0.723142	-0.206723	0.955724	0.748263
Midbrain	neurons	chr20_6045049_DEL_-1917_CRLS1	Glu	-0.176299	0.856861	0.269388	-0.0785156	0.955724	0.285179
Midbrain	neurons	chr4_939352_DEL_-135_GAK	Glu	0.169752	0.956856	0.598893	0.141039	0.958836	0.544246
Midbrain	neurons	chr4_1394559_INS_276_UVSSA	Glu	-0.266765	0.856861	0.352566	-0.0968862	0.958836	0.383957
Midbrain	neurons	chr4_1007607_INS_74_TMEM175	Glu	-0.239246	0.956856	0.726346	-0.181137	0.958836	0.726343
Midbrain	neurons	chr4_968200_INS_113_TMEM175	Glu	-0.00864754	1	0.239613	0.0637391	0.958836	0.25845
Midbrain	neurons	chr4_15662168_INS_99_FBXL5	Glu	0.468636	0.856861	0.724233	0.179078	0.958836	0.742291
Midbrain	neurons	chr4_893134_INS_81_GAK	Glu	-0.292775	0.856861	0.471735	-0.104455	0.958836	0.440615
Midbrain	neurons	chr10_119864584_INS_505_SEC23IP	Glu	0.17826	0.929436	0.472812	0.121874	0.958836	0.519643
Midbrain	neurons	chr4_1273519_DEL_-343_UVSSA	Glu	-0.1078	0.888998	0.19043	-0.0475301	0.958836	0.204917
Midbrain	neurons	chr17_45914207_INS_76_CRHR1	Glu	0.107205	0.896346	0.226679	-0.0541497	0.958836	0.236335
Midbrain	neurons	chr4_758648_DEL_-1477_GAK	Glu	0.0824179	0.971377	0.339376	0.0728409	0.963782	0.332759
Midbrain	neurons	chr4_1295952_INS_201_UVSSA	Glu	-0.154924	0.971377	0.726777	0.157139	0.973096	0.77104
Midbrain	neurons	chr4_827661_INS_134_PCGF3	Glu	-0.0366901	0.971377	0.20724	0.0411043	0.974616	0.21345
Midbrain	neurons	chr17_45753354_DEL_-124_CRHR1	Glu	0.228166	0.805015	0.22562	0.0433974	0.974616	0.234429
Midbrain	neurons	chr6_28349091_DEL_-79_ZSCAN26	Glu	-0.101996	0.956856	0.352607	-0.0671841	0.974616	0.374633
Midbrain	neurons	chr4_846496_INS_51_TMEM175	Glu	-0.0328018	1	0.43656	0.0791523	0.974616	0.441617
Midbrain	neurons	chr6_27979530_INS_131_ZSCAN16-AS1	Glu	-0.734678	0.856861	1.01368	0.180826	0.974616	1.0145
Midbrain	neurons	chr6_28054702_INS_266_ZSCAN16-AS1	Glu	-0.108655	0.929436	0.280542	-0.0460252	0.976083	0.267871
Midbrain	neurons	chr4_869150_INS_112_GAK	Glu	-0.163389	0.855239	0.186387	-0.0303464	0.977282	0.183149
Midbrain	neurons	chr4_860172_DEL_-57_PCGF3	Glu	-0.0399295	0.997847	0.473414	0.0750517	0.980868	0.485014
Midbrain	neurons	chr12_122853421_DEL_-124_HIP1R	Glu	-0.134237	0.856861	0.214769	0.0439954	0.980868	0.289319
Midbrain	neurons	chr14_74564090_INS_62_AREL1	Glu	-0.0546698	0.971377	0.268621	-0.0414314	0.981006	0.290005
Midbrain	neurons	chr4_867473_DEL_-71_PCGF3	Glu	-0.110431	0.888998	0.21984	-0.0324847	0.981006	0.232789
Midbrain	neurons	chr4_1324644_DEL_-94_UVSSA	Glu	-0.0129186	1	0.237191	-0.0393509	0.981006	0.288908
Midbrain	neurons	chr6_28222417_DEL_-337_ZSCAN16-AS1	Glu	0.00930388	1	0.192894	0.0241241	0.981006	0.192654
Midbrain	neurons	chr4_869484_DEL_-71_TMEM175	Glu	0.202722	0.888998	0.366853	0.048263	0.981006	0.400033
Midbrain	neurons	chr4_1414249_DEL_-60_UVSSA	Glu	0.0208328	1	0.316321	-0.0374376	0.981006	0.319558
Midbrain	neurons	chr17_46125040_DEL_-61_KANSL1	Glu	-0.0750528	0.979271	0.473334	-0.0564626	0.981006	0.495137
Midbrain	neurons	chr11_10249693_INS_84_AMPD3	Glu	-0.0121059	1	0.524111	-0.0593915	0.981006	0.533671
Midbrain	neurons	chr12_123569522_INS_61_DDX55	Glu	0.0607069	0.996878	0.599289	0.0635231	0.981006	0.582388
Midbrain	neurons	chr4_869150_INS_112_TMEM175	Glu	0.0912533	0.889596	0.187315	0.0204142	0.982586	0.199248
Midbrain	neurons	chr13_49318483_DEL_-86_CAB39L	Glu	-0.00805592	1	0.216456	-0.0173767	0.984303	0.199643
Midbrain	neurons	chr4_826329_DEL_-79_GAK	Glu	-0.215654	0.858792	0.353225	-0.0282138	0.984303	0.325275
Midbrain	neurons	chr4_846496_INS_51_PCGF3	Glu	-0.144369	0.956856	0.436132	-0.0387161	0.984303	0.449359
Midbrain	neurons	chr14_87924250_DEL_-74_GALC	Glu	0.0955919	0.888998	0.193878	0.0153509	0.992423	0.214234
Midbrain	neurons	chr4_1295951_DEL_-201_UVSSA	Glu	-0.0938625	0.929436	0.244604	-0.0161063	0.994675	0.268413
Midbrain	neurons	chr10_119953651_INS_314_SEC23IP	Glu	-0.00517684	1	0.473445	-0.0257951	0.994675	0.477933
Midbrain	neurons	chr4_746466_INS_59_PCGF3	Glu	-0.0579916	0.971377	0.297194	0.0151455	0.994675	0.302858
Midbrain	neurons	chr4_927270_DEL_-74_TMEM175	Glu	-0.0760388	0.956856	0.239634	-0.0119986	0.994675	0.24102
Midbrain	neurons	chr4_76072657_INS_315_SCARB2	Glu	0.0598961	0.971377	0.316227	0.0101403	1	0.334603
Midbrain	neurons	chr8_11917041_INS_168_CTSB	Glu	0.128861	0.971377	0.726873	0.0249459	1	0.851187
Midbrain	neurons	chr4_1283064_DEL_-137_UVSSA	Glu	-0.0544772	0.956856	0.202404	0.00519684	1	0.215658
Midbrain	neurons	chr4_831905_INS_213_PCGF3	Glu	-0.00038666	1	0.316334	-0.005081	1	0.330508
Midbrain	neurons	chr4_1007606_DEL_-74_GAK	Glu	0	1	NA	0	1	NA
Midbrain	neurons	chr4_1007606_DEL_-74_TMEM175	Glu	0	1	NA	0	1	NA
Midbrain	neurons	chr4_1335553_DEL_-83_UVSSA	Glu	0	1	NA	0	1	NA
Midbrain	neurons	chr17_45941681_INS_56_MAPT	Glu	0	1	NA	0	1	NA
Midbrain	neurons	chr17_45941681_INS_56_KANSL1	Glu	0	1	NA	0	1	NA
Midbrain	Microglia	chr17_46256090_INS_56	ARL17B	1.26475	7.1263805952444e-09	0.165125	1.23654	8.58318585723929e-08	0.17192
Midbrain	Microglia	chr17_46277763_DEL_-4456	ARL17B	1.26475	7.1263805952444e-09	0.165125	1.23654	8.58318585723929e-08	0.17192
Midbrain	Microglia	chr17_46252361_INS_828	ARL17B	1.05792	1.91657401043569e-08	0.143648	1.0345	5.24662236455642e-07	0.154311
Midbrain	Microglia	chr6_32645668_INS_417	HLA-DQB1	-0.511689	2.84218735241787e-06	0.0829574	-0.516744	1.98302700349184e-06	0.0814884
Midbrain	Microglia	chr17_46099028_DEL_-323	KANSL1	0.910137	2.54753729233596e-06	0.145801	0.916798	1.03520840739545e-05	0.155071
Midbrain	Microglia	chr17_46076599_INS_2336	KANSL1	0.92595	3.7570470456848e-06	0.152682	0.932387	1.65651771570489e-05	0.163254
Midbrain	Microglia	chr17_46256090_INS_56	KANSL1	1.06285	5.65334859374836e-06	0.179929	1.06814	1.65651771570489e-05	0.187634
Midbrain	Microglia	chr17_46277763_DEL_-4456	KANSL1	1.06285	5.65334859374836e-06	0.179929	1.06814	1.65651771570489e-05	0.187634
Midbrain	Microglia	chr6_32655746_DEL_-1075	HLA-DQB1	-0.621966	7.03913917554058e-06	0.107123	-0.604277	1.6650811970473e-05	0.107162
Midbrain	Microglia	chr6_32657114_DEL_-964	HLA-DQB1	-0.621966	7.03913917554058e-06	0.107123	-0.604277	1.6650811970473e-05	0.107162
Midbrain	Microglia	chr17_45969567_DEL_-103	KANSL1	0.838759	1.78411050811932e-05	0.150607	0.842569	6.34024169656626e-05	0.160014
Midbrain	Microglia	chr6_32655746_DEL_-1075	HLA-DQA1	-0.579214	4.77380084725467e-05	0.109697	-0.555185	6.34024169656626e-05	0.105752
Midbrain	Microglia	chr6_32657114_DEL_-964	HLA-DQA1	-0.579214	4.77380084725467e-05	0.109697	-0.555185	6.34024169656626e-05	0.105752
Midbrain	Microglia	chr17_46099028_DEL_-323	KANSL1-AS1	0.758174	0.000193279	0.154963	0.836721	6.34024169656626e-05	0.159746
Midbrain	Microglia	chr17_46252361_INS_828	KANSL1	0.844626	4.38636270641591e-05	0.158259	0.841813	0.000187654	0.169962
Midbrain	Microglia	chr17_46146541_DEL_-314	KANSL1	0.659825	8.04331833728189e-05	0.128811	0.663843	0.000201027	0.13532
Midbrain	Microglia	chr17_46009357_DEL_-238	KANSL1	0.823511	5.55118891436224e-05	0.157536	0.825062	0.000201027	0.168232
Midbrain	Microglia	chr6_32645668_INS_417	HLA-DQA1	-0.41512	0.000397288	0.0886271	-0.412072	0.000222072	0.0847042
Midbrain	Microglia	chr17_46146541_DEL_-314	KANSL1-AS1	0.600608	0.000630126	0.131922	0.654533	0.000238801	0.135436
Midbrain	Microglia	chr17_46252361_INS_828	KANSL1-AS1	0.715305	0.00132203	0.165041	0.800386	0.000446212	0.17176
Midbrain	Microglia	chr17_46256090_INS_56	KANSL1-AS1	0.81775	0.00172218	0.193351	0.886418	0.000801327	0.197752
Midbrain	Microglia	chr17_46277763_DEL_-4456	KANSL1-AS1	0.81775	0.00172218	0.193351	0.886418	0.000801327	0.197752
Midbrain	Microglia	chr17_46237501_DEL_-724	ARL17B	0.832624	0.000223586	0.171953	0.786935	0.00155066	0.183234
Midbrain	Microglia	chr6_32645666_INS_3500	HLA-DRB1	-0.440274	0.000929265	0.0991788	-0.394751	0.00159783	0.0923369
Midbrain	Microglia	chr4_1372768_INS_323	UVSSA	0.764468	0.00172218	0.180133	0.784461	0.0023047	0.188481
Midbrain	Microglia	chr4_1283064_DEL_-137	UVSSA	0.519087	0.0108574	0.145731	0.620158	0.0023047	0.149312
Midbrain	Microglia	chr4_1283682_INS_140	UVSSA	-0.514851	0.00942588	0.142282	-0.613587	0.00230934	0.148391
Midbrain	Microglia	chr4_1357015_INS_410	UVSSA	-0.602542	0.00570778	0.15621	-0.677685	0.00230934	0.163989
Midbrain	Microglia	chr4_1007606_DEL_-74	DGKQ	1.81222	0.00570778	0.468762	1.98665	0.00272724	0.487311
Midbrain	Microglia	chr6_31342911_DEL_-229	HLA-C	0.510078	0.00599612	0.133056	0.545122	0.00405909	0.137804
Midbrain	Microglia	chr17_46237501_DEL_-724	KANSL1-AS1	0.665925	0.00822593	0.179675	0.738137	0.00425554	0.187673
Midbrain	Microglia	chr6_32506829_INS_133	HLA-DRB5	-0.260366	0.0101833	0.0725605	-0.279414	0.00470876	0.0717317
Midbrain	Microglia	chr4_1372729_DEL_-132	UVSSA	-0.540195	0.00862743	0.146967	-0.595682	0.00518135	0.154358
Midbrain	Microglia	chr6_32576778_INS_296	HLA-DRB1	-2.11912	0.00570778	0.547041	-1.94845	0.00592716	0.511171
Midbrain	Microglia	chr4_1330324_INS_110	UVSSA	0.658487	0.00842989	0.17842	0.706497	0.0066924	0.187495
Midbrain	Microglia	chr6_32645668_INS_417	HLA-DQA2	0.337016	0.00871201	0.0921591	0.344432	0.00769199	0.0926102
Midbrain	Microglia	chr4_1324644_DEL_-94	UVSSA	0.591178	0.0118982	0.167594	0.677704	0.00805814	0.183344
Midbrain	Microglia	chr4_1391669_DEL_-75	UVSSA	-0.503718	0.0222906	0.15261	-0.58963	0.00805814	0.15981
Midbrain	Microglia	chr6_32536253_INS_312	HLA-DQA1	-0.967167	0.00299253	0.237728	-0.857058	0.0110871	0.239202
Midbrain	Microglia	chr4_1372768_INS_323	CRIPAK	0.638013	0.015455	0.185407	0.682567	0.0110871	0.190701
Midbrain	Microglia	chr6_28044375_INS_74	ZKSCAN8	0.937833	0.00915615	0.258029	0.91925	0.0131298	0.261099
Midbrain	Microglia	chr4_1398179_INS_1351	UVSSA	-0.521134	0.00871201	0.14243	-0.517936	0.0163907	0.150323
Midbrain	Microglia	chr6_32645666_INS_3500	HLA-DQA1	-0.377902	0.00822593	0.101937	-0.343009	0.0170669	0.100238
Midbrain	Microglia	chr6_32596352_INS_156	HLA-DRB5	0.51793	0.242342	0.25114	0.886633	0.0170669	0.259352
Midbrain	Microglia	chr6_32645666_INS_3500	HLA-DQB1	-0.38279	0.0074326	0.101738	-0.351098	0.0181268	0.103566
Midbrain	Microglia	chr6_32574933_INS_292	HLA-DQB1	-0.637462	0.0317952	0.202711	-0.682996	0.0181268	0.201703
Midbrain	Microglia	chr6_32449157_DEL_-102	HLA-DRB5	1.26159	0.0538264	0.434535	1.47112	0.0204613	0.440253
Midbrain	Microglia	chr4_884955_INS_69	TMEM175	-1.00311	0.0317952	0.319662	-1.06748	0.0231017	0.323812
Midbrain	Microglia	chr6_32868180_INS_126	HLA-DOB	1.42052	0.025003	0.43772	1.44418	0.0277048	0.446823
Midbrain	Microglia	chr6_32633156_DEL_-736	HLA-DQB1	1.21973	0.00822593	0.328695	1.13057	0.0286841	0.351713
Midbrain	Microglia	chr6_32505675_INS_512	HLA-DRB5	-0.217474	0.0306559	0.0685213	-0.22184	0.0311537	0.0698143
Midbrain	Microglia	chr4_1330324_INS_110	CRIPAK	0.548906	0.0424524	0.182406	0.601511	0.0311537	0.189448
Midbrain	Microglia	chr6_32645666_INS_3500	HLA-DQA2	0.351715	0.0163855	0.10295	0.333271	0.0321271	0.105503
Midbrain	Microglia	chr6_32584975_INS_2040	HLA-DQB1	-0.272851	0.0370251	0.0891637	-0.279341	0.0338391	0.0890806
Midbrain	Microglia	chr4_1278828_DEL_-130	UVSSA	-0.413048	0.0641115	0.146858	-0.477422	0.0362981	0.153671
Midbrain	Microglia	chr6_32675283_DEL_-4901	HLA-DRB1	-0.439805	0.030826	0.13892	-0.404589	0.0379055	0.131114
Midbrain	Microglia	chr6_32531527_DEL_-1502	HLA-DRB5	-0.288158	0.0574391	0.100217	-0.305028	0.0379055	0.0990596
Midbrain	Microglia	chr6_32486084_INS_133	HLA-DRB1	-0.276948	0.0482507	0.0935359	-0.267467	0.0379055	0.0869835
Midbrain	Microglia	chr4_1308029_INS_320	UVSSA	-0.40875	0.076257	0.149336	-0.479034	0.0381989	0.156206
Midbrain	Microglia	chr17_46231903_INV_45106	KANSL1-AS1	-0.411249	0.0737493	0.149343	-0.459235	0.0475966	0.153976
Midbrain	Microglia	chr6_32708797_DEL_-452	HLA-DQB1	-0.432342	0.0538264	0.148942	-0.446261	0.0475966	0.149662
Midbrain	Microglia	chr6_32633156_DEL_-736	HLA-DQA1	1.09327	0.0229843	0.333496	1.01985	0.048637	0.343505
Midbrain	Microglia	chr4_1397446_INS_900	UVSSA	-0.438329	0.0350993	0.142169	-0.440931	0.0494159	0.149246
Midbrain	Microglia	chr17_46125040_DEL_-61	KANSL1-AS1	1.11232	0.0496623	0.377598	1.14267	0.0494159	0.386983
Midbrain	Microglia	chr6_32667888_INS_1006	HLA-DQA2	0.575885	0.0350666	0.186432	0.560881	0.0496177	0.190617
Midbrain	Microglia	chr6_32594178_DEL_-2653	HLA-DQB1	-0.536715	0.0336699	0.172378	-0.519412	0.0496177	0.176618
Midbrain	Microglia	chr6_32594178_DEL_-2653	HLA-DRB5	-0.481366	0.0725761	0.174146	-0.506012	0.0529572	0.173683
Midbrain	Microglia	chr4_831905_INS_213	PCGF3	-0.815514	0.0188852	0.24278	-0.741736	0.0611844	0.259496
Midbrain	Microglia	chr6_32546835_INS_1608	HLA-DRB5	-0.49263	0.0538264	0.169264	-0.481002	0.0673945	0.170678
Midbrain	Microglia	chr17_46237501_DEL_-724	KANSL1	0.574564	0.0317952	0.183071	0.549432	0.0673945	0.195563
Midbrain	Microglia	chr6_32624628_DEL_-127	HLA-DRB5	-0.440616	0.116661	0.175737	-0.488517	0.0673945	0.173884
Midbrain	Microglia	chr6_32624628_DEL_-127	HLA-DQB1	-0.469378	0.0863303	0.174925	-0.496057	0.0674564	0.17701
Midbrain	Microglia	chr6_32645668_INS_417	HLA-DRB1	-0.246174	0.103656	0.0952321	-0.243938	0.0674564	0.0871417
Midbrain	Microglia	chr6_32525007_INS_307	HLA-DRB5	-0.4851	0.087415	0.181671	-0.498037	0.0750385	0.180663
Midbrain	Microglia	chr6_32671026_INS_269	HLA-DRB1	-0.44951	0.0630038	0.15893	-0.401464	0.0795257	0.147
Midbrain	Microglia	chr6_32556010_DEL_-6105	HLA-DQA1	-0.25444	0.097597	0.0972633	-0.254466	0.0795257	0.0935478
Midbrain	Microglia	chr6_32655746_DEL_-1075	HLA-DQA2	0.342935	0.0587396	0.120008	0.329183	0.0795257	0.121696
Midbrain	Microglia	chr6_32657114_DEL_-964	HLA-DQA2	0.342935	0.0587396	0.120008	0.329183	0.0795257	0.121696
Midbrain	Microglia	chr6_32571260_INS_5330	HLA-DQB1	-0.217674	0.087415	0.0815372	-0.220693	0.0795257	0.081787
Midbrain	Microglia	chr6_32538449_DEL_-312	HLA-DRB5	-0.254298	0.177904	0.112935	-0.304334	0.0795257	0.112903
Midbrain	Microglia	chr6_32584975_INS_2040	HLA-DQA1	-0.243203	0.0836062	0.0900915	-0.235545	0.0795257	0.0875027
Midbrain	Microglia	chr3_48330824_INS_327	ZNF589	0.424293	0.113455	0.167983	0.466163	0.0795257	0.173239
Midbrain	Microglia	chr6_32543512_DEL_-246	HLA-DRB1	-0.501484	0.0181451	0.14845	-0.383559	0.0795257	0.142554
Midbrain	Microglia	chr6_32810977_DEL_-1066	HLA-DOB	-0.338925	0.127154	0.137649	-0.385739	0.0795257	0.143382
Midbrain	Microglia	chr4_1414249_DEL_-60	UVSSA	0.52402	0.166462	0.228535	0.621687	0.0825826	0.233139
Midbrain	Microglia	chr17_46231903_INV_45106	ARL17B	-0.457757	0.0349411	0.147865	-0.410529	0.0825826	0.153979
Midbrain	Microglia	chr4_884955_INS_69	GAK	0.835622	0.104801	0.324856	0.865521	0.0825826	0.325713
Midbrain	Microglia	chr6_32694038_DEL_-114	HLA-DQA2	0.325888	0.127292	0.133433	0.369325	0.0825826	0.139078
Midbrain	Microglia	chr6_32694527_INS_808	HLA-DQA2	0.325888	0.127292	0.133433	0.369325	0.0825826	0.139078
Midbrain	Microglia	chr20_5962341_DEL_-329	CRLS1	0.33344	0.286867	0.172521	0.456445	0.0894322	0.174071
Midbrain	Microglia	chr6_32521128_INS_1201	HLA-DRB5	-0.387766	0.145291	0.162697	-0.419613	0.089816	0.16037
Midbrain	Microglia	chr6_32541328_INS_342	HLA-DRB1	-0.499996	0.0223092	0.151792	-0.378997	0.0920699	0.145583
Midbrain	Microglia	chr4_731899_INS_197	PCGF3	-0.398345	0.104374	0.154511	-0.42009	0.0973771	0.162922
Midbrain	Microglia	chr6_31571712_INS_145	MICB	-1.12231	0.178498	0.500258	-1.28446	0.0977824	0.499591
Midbrain	Microglia	chr6_32492189_INS_313	HLA-DRB5	-0.258615	0.108311	0.101345	-0.269985	0.0977824	0.105094
Midbrain	Microglia	chr6_32531527_DEL_-1502	HLA-DQA1	-0.282639	0.0641115	0.100387	-0.247644	0.118893	0.0994073
Midbrain	Microglia	chr6_32694038_DEL_-114	HLA-DQB1	-0.296843	0.188135	0.134168	-0.342518	0.120879	0.13828
Midbrain	Microglia	chr6_32694527_INS_808	HLA-DQB1	-0.296843	0.188135	0.134168	-0.342518	0.120879	0.13828
Midbrain	Microglia	chr4_1324644_DEL_-94	CRIPAK	0.33928	0.286867	0.175029	0.466012	0.122036	0.188711
Midbrain	Microglia	chr20_6045049_DEL_-1917	CRLS1	-0.496333	0.161726	0.214016	-0.543066	0.124459	0.220936
Midbrain	Microglia	chr6_32574933_INS_292	HLA-DQA1	-0.513844	0.119958	0.206491	-0.492939	0.124736	0.201154
Midbrain	Microglia	chr3_48708598_INS_326	NCKIPSD	-0.569415	0.133708	0.235342	-0.588725	0.124736	0.240342
Midbrain	Microglia	chr6_32523172_INS_584	HLA-DRB1	-0.439268	0.169955	0.193127	-0.434104	0.125285	0.177615
Midbrain	Microglia	chr4_999688_INS_86	TMEM175	-1.07925	0.127292	0.439841	-1.08701	0.132915	0.449663
Midbrain	Microglia	chr4_1426687_INS_2199	CRIPAK	-0.381119	0.198714	0.175805	-0.425991	0.140631	0.17812
Midbrain	Microglia	chr6_32624628_DEL_-127	HLA-DQA1	-0.456497	0.0995888	0.175296	-0.413724	0.141959	0.173528
Midbrain	Microglia	chr6_28044375_INS_74	ZSCAN16-AS1	0.664768	0.119958	0.267088	0.644558	0.147807	0.272589
Midbrain	Microglia	chr4_872917_INS_88	DGKQ	-0.512175	0.188135	0.232629	-0.559475	0.148373	0.237553
Midbrain	Microglia	chr12_123453161_INS_3316	RILPL2	0.448347	0.198714	0.206897	0.480057	0.148373	0.204141
Midbrain	Microglia	chr6_32621776_INS_6042	HLA-DQB1	-0.501254	0.127292	0.20516	-0.48968	0.148373	0.208371
Midbrain	Microglia	chr6_32781453_DEL_-311	HLA-DOB	-0.351052	0.166462	0.152465	-0.379521	0.148373	0.1616
Midbrain	Microglia	chr4_1147757_INS_721	AC092535.4	-0.633229	0.389874	0.381779	-0.949253	0.152073	0.406505
Midbrain	Microglia	chr4_1372729_DEL_-132	CRIPAK	-0.285208	0.313089	0.154554	-0.370421	0.161516	0.16053
Midbrain	Microglia	chr6_32569265_INS_310	HLA-DRB5	-0.240554	0.166462	0.105086	-0.235857	0.166256	0.102891
Midbrain	Microglia	chr18_51423423_INS_1138	LINC01630	-0.348771	0.220173	0.164808	-0.366619	0.176441	0.161886
Midbrain	Microglia	chr6_32515146_INS_193	HLA-DRB5	-0.153867	0.188135	0.0697703	-0.156876	0.178295	0.0695409
Midbrain	Microglia	chr6_32667888_INS_1006	HLA-DQB1	-0.408514	0.211302	0.191174	-0.432978	0.178295	0.192266
Midbrain	Microglia	chr6_32594178_DEL_-2653	HLA-DQA1	-0.458555	0.0968906	0.174814	-0.392085	0.178295	0.174481
Midbrain	Microglia	chr4_1317174_INS_1205	CRIPAK	-0.711245	0.369352	0.417692	-0.964404	0.178295	0.429299
Midbrain	Microglia	chr17_78541140_INS_67	DNAH17	0.521248	0.198714	0.240664	0.541341	0.182398	0.242661
Midbrain	Microglia	chr6_32571260_INS_5330	HLA-DQA1	-0.181677	0.188135	0.0824899	-0.17853	0.182398	0.0802564
Midbrain	Microglia	chr6_32625925_DEL_-314	HLA-DRB5	-0.374398	0.108311	0.146975	-0.336162	0.182398	0.151401
[truncated: 9,678 more rows]
