# Supplementary material for: Integrating Long-Read Structural Variant Analysis with single-nucleus RNA-seq to Elucidate Gene Expression Effects in Disease
Source: bioRxiv. 2026 Mar 23:2026.03.20.713192. Preprint. [Version 1] doi: 10.64898/2026.03.20.713192 (PMC13041997; doi:10.64898/2026.03.20.713192)
Supplement: Supplement 14 — Supplementary Table 5. SV annotation [file media-14.xlsx]

## Sheet: Table_S5
AnnotSV ID	Annotation mode	CytoBand	Gene name	Closest left	Closest right	Gene count	RE gene	P gain phen	P gain hpo	P gain source	P gain coord	P loss phen	P loss hpo	P loss source	P loss coord	P ins phen	P ins hpo	P ins source	P ins coord	po P gain phen	po P gain source	po P gain coord	po P gain percent	po P loss phen	po P loss source	po P loss coord	po P loss percent	P snvindel nb	P snvindel phen	B gain source	B gain coord	B gain AFmax	B loss source	B loss coord	B loss AFmax	B ins source	B ins coord	B ins AFmax	B inv source	B inv coord	B inv AFmax	po B gain someG source	po B gain someG coord	po B loss someG source	po B loss someG coord	GC content left	GC content right	Repeat coord left	Repeat type left
1_44795281_168471644_DUP_1	full	p34.1-q24.2	PLK3;DYNLT4;BTBD19;PTCH2;LOC107984952;EIF2B3;HECTD3;UROD;ZSWIM5;LOC105378691;LINC01144;HPDL;MUTYH;TOE1;TESK2;CCDC163;MMACHC;PRDX1;AKR1A1;NASP;CCDC17;GPBP1L1;RPS15AP10;TMEM69;IPP;LOC105378693;MAST2;LOC105378694;PIK3R3;P3R3URF-PIK3R3;LOC124904171;LOC101929626;TSPAN1;P3R3URF;POMGNT1;LURAP1;RAD54L;LRRC41;UQCRH;NSUN4;FAAH;FAAHP1;LINC01398;DMBX1;TMEM275;MKNK1-AS1;KNCN;MKNK1;MOB3C;LOC105378697;ATPAF1;TE…	BEST4	XCL2	1760	ABCA2 (morbid/RE=mTL_miRNA);ABCB7 (morbid/RE=mTL_miRNA);ACAD8 (morbid/RE=mTL_miRNA);ACADSB (morbid/RE=mTL_miRNA);ACAT1 (morbid/RE=mTL_miRNA);ACSL4 (morbid/RE=mTL_miRNA);ACTG1 (morbid/RE=mTL_miRNA);ACTL9 (morbid/RE=mTL_miRNA);AFF2 (HI=3/morbid/RE=mTL_miRNA);AGR2 (morbid/RE=mTL_miRNA);AGTPBP1 (morbid/RE=mTL_miRNA);AHR (morbid/RE=mTL_miRNA);AKR1D1 (morbid/RE=mTL_miRNA);ALAD (morbid/RE=mTL_miRNA);ALD…	PGM1-congenital_disorder_of_glycosylation	NA	CLN:2860168;CLN:2953888;CLN:921627;dbVar:nssv15121047;nssv15148036;dbVar:nssv15123330;nssv15123334;nssv15123763;dbVar:nssv15123476;dbVar:nssv15123505;dbVar:nssv15124526;dbVar:nssv15125696;dbVar:nssv15126232;nssv15128838;dbVar:nssv15126845;dbVar:nssv15127296;nssv15127657;nssv15127736;nssv15128191;nssv15132950;nssv15134378;dbVar:nssv15127978;nssv15129775;dbVar:nssv15128914;dbVar:nssv15129131;dbVar:…	1:103067149-103589563;1:103074599-103074800;1:104325485-119977655;1:109607657-109607657;1:109756631-118650204;1:111104961-121601985;1:116059622-120130051;1:120175848-149583533;1:120175848-149601750;1:120705589-149471555;1:120836008-149583533;1:121086595-144935242;1:143515075-149076087;1:143965077-149471555;1:144536527-148549211;1:144572471-149076087;1:145215698-148492647;1:145215698-149076087;1:1…	1q21.1 recurrent region (distal, BP3-BP4) (includes GJA5);5-fluorouracil toxicity, 274270 (3) AR;Dihydropyrimidine dehydrogenase deficiency, 274270 (3) AR;?Immunodeficiency 37, 616098 (3) AR;Lymphoma, MALT, somatic, 137245 (3);Lymphoma, follicular, somatic, 605027 (3);Male germ cell tumor, somatic, 273300 (3);Mesothelioma, somatic, 156240 (3);Sezary syndrome, somatic (3);?Leber-like hereditary op…	HP:0000547	CLN:1058850;CLN:1162237;CLN:1334505;CLN:1500030;CLN:190774;CLN:2058718;CLN:2182398;CLN:2669286;CLN:2933801;CLN:3016429;CLN:3224276;CLN:3857666;CLN:448022;CLN:556965;CLN:558565;CLN:611280;CLN:792678;CLN:801320;CLN:801601;CLN:851071;CLN:851315;HI3:ASH1L;HI3:FLG;HI3:GATAD2B;HI3:GLMN;HI3:ISCA-37421;HI3:LMNA;HI3:NFIA;HI3:PBX1;HI3:POGZ;HI3:SDHC;HI3:SF3B4;dbVar:nssv15119723;dbVar:nssv15119937;dbVar:nssv…	1:100007015-100011553;1:100007025-100011543;1:100083570-100132930;1:100186922-100206229;1:100195821-100200564;1:100196236-100196442;1:100206221-100206646;1:100210693-100249834;1:100214808-100218762;1:100214808-100230924;1:100214818-100218747;1:100214818-100218748;1:100218758-100221872;1:100240752-100240894;1:100352506-100520277;1:100896090-100996078;1:100989623-101025784;1:101555910-119194855;1:1…	Autism_spectrum_disorder_-_epilepsy_-_arthrogryposis_syndrome;Cobalamin_C_disease;Glycogen_storage_disease_type_III;Hypertrophic_cardiomyopathy_20|Dilated_cardiomyopathy_1CC;Lipid_proteinosis;Paragangliomas_3|Gastrointestinal_stromal_tumor	HP:0100723	CLN:1058895;CLN:1058898;CLN:1341979;CLN:1679511;CLN:2061783;CLN:2077997;CLN:3112423;CLN:3775392;dbVar:nssv17171513;dbVar:nssv17172528;dbVar:nssv17974456;dbVar:nssv17976461;dbVar:nssv18785984;dbVar:nssv18786125	1:150512476-150512475;1:150512476-150512539;1:150556931-150557050;1:161328448-161328559;1:162775651-162775650;1:162775651-162775764;1:45508843-45508842;1:45508843-45508931;1:77933445-77933444;1:77933445-77933580;1:99915469-99915468;1:99915469-99915527;1:99999293-99999292;1:99999293-99999376	NA	dbVar:nssv15156967;dbVar:nssv15156970;dbVar:nssv15149867;nssv15151118;dbVar:nssv17969317;dbVar:nssv15127572;dbVar:nssv15148250;dbVar:nssv15133506;dbVar:nssv15133508	1:47852-248934250;1:82155-248924793;1:914088-248930485;1:32819982-47426139;1:120836008-206268643;1:149854270-180267197;1:157747247-176021247;1:164922656-180061589	49.69;49.70;49.87;18.01;55.76;61.22;58.69;23.44	NA	dbVar:nssv15129680;dbVar:nssv15156891;dbVar:nssv15606086;dbVar:nssv15141825;dbVar:nssv15131775;dbVar:nssv17970208;dbVar:nssv15773206;dbVar:nssv15139254;dbVar:nssv16254825;dbVar:nssv15132991;dbVar:nssv17970219;dbVar:nssv16207743;dbVar:nssv15121990	1:120836008-206268643;1:159845853-177057847;1:160400101-175827189;1:161707104-184102589;1:161740908-173965154;1:162361021-171563192;1:163123232-169022001;1:163382524-175877022;1:164639446-169246860;1:166762833-175327423;1:167422186-171874473;1:167461235-174666480;1:168314823-175299299	55.76;50.12;52.32;30.20;55.06;66.40;90.67;40.73;83.17;19.95;23.57;14.02;2.25	5531	3-hydroxy-3-methylglutaryl-CoA_synthase_deficiency;3_beta-Hydroxysteroid_dehydrogenase_deficiency;ABCA4-related_disorder;ABCA4-related_retinopathy;ACADM-related_disorder;ADAMTSL4-related_disorder;ADAR-related_disorder;ADAR-related_type_1_interferonopathy;AGL-related_disorder;ALG6-congenital_disorder_of_glycosylation_1C;ALG6-related_disorder;ANGPTL3-related_disorder;AP4B1-related_disorder;ASH1L-re…	NA	NA	NA	NA	NA	NA	NA	NA	NA	IMH	1:10187873-186857210;1:16798094-234784887	0.4698	chr1:44837808-44839108 dbVar;chr1:44876210-44876320 dbVar;chr1:45075106-45075254 dbVar;chr1:45227937-45227956 HPRC:pbsv.INS.DUP.4771;chr1:45368038-45368814 dbVar;chr1:45485710-45487093 dbVar;chr1:45539497-45545894 dbVar;chr1:45584121-46105407 dbVar;chr1:45587660-45587683 HPRC:pbsv.INS.DUP.4788;chr1:45616829-45630555 dbVar;chr1:45617169-45634842 dbVar;chr1:45624905-45625429 dbVar;chr1:45656206-458…	chr1:44007930-44837335 dbVar;chr1:44839982-44848572 dbVar;chr1:44913895-44914304 dbVar;chr1:45221326-45221404 dbVar;chr1:45301504-45310333 dbVar;chr1:45429848-45429972 dbVar;chr1:45539012-45539047 HPRC:pbsv.INS.DUP.4785;chr1:45556607-45563214 dbVar;chr1:45586284-45586345 dbVar;chr1:45604969-46042539 dbVar;chr1:45616939-45631396 dbVar;chr1:45620932-45926744 dbVar;chr1:45626603-45626759 dbVar;chr1:…	1:44795442-44795502 CMRI:53_pbsv.DEL.1026;chr1:44796017-44796072 HPRC:pbsv.DEL.4736;1:44796060-44796114 PacBioCoLoRS;chr1:44816358-44816596 HPRC:pbsv.DEL.4742;1:44816556-44816700 CMRI:2_pbsv.DEL.1002;chr1:44816592-44816618 HPRC:pbsv.DEL.4745;chr1:44816595-44816653 HPRC:pbsv.DEL.4747;1:44816595-44816827 CMRI:13_pbsv.DEL.1028;1:44849165-44849241 1000g;chr1:44849165-44849241 gnomAD-SV_v3_DEL_chr1_95…	chr1:44795254-44795308 HPRC:pbsv.DEL.4731;1:44795838-44795902 CMRI:40_pbsv.DEL.1002;1:44796060-44796114 CMRI:5_pbsv.DEL.982;chr1:44812786-44812808 HPRC:pbsv.DEL.4741;chr1:44816486-44816595 HPRC:pbsv.DEL.4743;1:44816556-44816700 PacBioCoLoRS;1:44816595-44816653 CMRI:1_pbsv.DEL.697;chr1:44816595-44816798 HPRC:pbsv.DEL.4748;1:44849164-44849241 CMRI:93_pbsv.DEL.635;chr1:44849165-44849241 dbVar;chr1:4…	0.015	0.4	1:44794943-44796574	(ATATATAAAT)n
1_154402392_182305327_DUP_1	full	q21.3-q25.3	IL6R-AS1;IL6R;SHE;TDRD10;UBE2Q1;UBE2Q1-AS1;LOC107985206;CHRNB2;ADAR;LOC124904427;LOC124904428;KCNN3;LOC124904429;LOC105371449;PMVK;PBXIP1;PYGO2;PYGO2-AS1;SHC1;CKS1B;MIR4258;FLAD1;LENEP;ZBTB7B;DCST2;DCST1;DCST1-AS1;ADAM15;ADAM15-EFNA4;EFNA4;EFNA4-EFNA3;EFNA3;EFNA1;SLC50A1;DPM3;KRTCAP2;TRIM46;MUC1;THBS3-AS1;MIR92B;THBS3;MTX1;GBA1LP;GBA1;ENTREP3;SCAMP3;CLK2;HCN3;PKLR;FDPS;RUSC1-AS1;RUSC1;ASH1L;MIR55…	ATP8B2	GLUL	562	ACADSB (morbid/RE=mTL_miRNA);ACAT1 (morbid/RE=mTL_miRNA);ACSL4 (morbid/RE=mTL_miRNA);ACTG1 (morbid/RE=mTL_miRNA);AFF2 (HI=3/morbid/RE=mTL_miRNA);AKR1D1 (morbid/RE=mTL_miRNA);AKT1 (morbid/RE=mTL_miRNA);ALAD (morbid/RE=mTL_miRNA);ALDH6A1 (morbid/RE=mTL_miRNA);ALG9 (morbid/RE=mTL_miRNA);AMER1 (morbid/RE=mTL_miRNA);AP1B1 (morbid/RE=mTL_miRNA);AP2M1 (morbid/RE=mTL_miRNA);AP5Z1 (morbid/RE=mTL_miRNA);AP…	NA	NA	CLN:2860168;dbVar:nssv15129865;dbVar:nssv15133506;dbVar:nssv15133508;dbVar:nssv15138326;dbVar:nssv15140037;dbVar:nssv15148897;dbVar:nssv15606051;dbVar:nssv16212250;dbVar:nssv16213008;dbVar:nssv16213011;dbVar:nssv17172109;dbVar:nssv17955559;dbVar:nssv17955560;dbVar:nssv17955563;dbVar:nssv17955900;dbVar:nssv17956839;dbVar:nssv17970197;dbVar:nssv17973457;dbVar:nssv17974013;dbVar:nssv17977110;dbVar:n…	1:154566502-157624084;1:155612163-155613586;1:155612399-155613586;1:156130598-156130793;1:156130598-156137763;1:156134394-156136131;1:156868095-156873600;1:157747247-176021247;1:160889769-161439395;1:161238195-161434482;1:161246966-161439569;1:161254953-161459500;1:161305675-161309915;1:161305808-161305808;1:161329274-161356785;1:161340585-161340665;1:161340595-161340655;1:161356668-161356850;1:1…	?Leber-like hereditary optic neuropathy, AR 2, 620569 (3) AR;Mitochondrial complex I deficiency, nuclear type 6, 618228 (3) AR;?Muscular dystrophy-dystroglycanopathy (congenital with impaired intellectual development), type B, 15, 618992 (3) AR;Muscular dystrophy-dystroglycanopathy (limb-girdle), type C, 15, 612937 (3) AR;Achromatopsia 7, 616517 (3) AR;Acne inversa, familial, 1, 142690 (3) AD;Adr…	NA	CLN:1334505;CLN:190774;CLN:2145244;CLN:2933801;CLN:3016429;CLN:3857666;CLN:556965;CLN:611280;HI3:ASH1L;HI3:LMNA;HI3:PBX1;HI3:SDHC;dbVar:nssv15121990;dbVar:nssv15121991;dbVar:nssv15123674;dbVar:nssv15128354;dbVar:nssv15129892;dbVar:nssv15131058;dbVar:nssv15131059;dbVar:nssv15131656;dbVar:nssv15131775;dbVar:nssv15131776;dbVar:nssv15132112;dbVar:nssv15132991;dbVar:nssv15135159;dbVar:nssv15135567;dbV…	1:154418112-154469450;1:154449592-154608006;1:154570289-154580013;1:154575690-155292901;1:154582057-154627997;1:154697462-154868070;1:154924740-154942658;1:154983344-154993111;1:155139891-155140531;1:155185824-155192915;1:155218389-155240077;1:155234452-155244627;1:155234897-155235064;1:155234996-155235311;1:155234996-155235844;1:155235749-155235805;1:155235750-155235804;1:155235750-155235805;1:1…	Paragangliomas_3|Gastrointestinal_stromal_tumor	HP:0100723	CLN:2061783;CLN:3112423;dbVar:nssv18786125	1:161328448-161328559;1:162775651-162775650;1:162775651-162775764	NA	dbVar:nssv15156967;dbVar:nssv15156970;dbVar:nssv15149867;nssv15151118;dbVar:nssv15127572;dbVar:nssv15148250;dbVar:nssv15154051;dbVar:nssv15150899;dbVar:nssv15126845;dbVar:nssv15133873;dbVar:nssv15152208;dbVar:nssv16254832;dbVar:nssv18330594	1:47852-248934250;1:82155-248924793;1:914088-248930485;1:120836008-206268643;1:149854270-180267197;1:150880569-154675310;1:153778990-156690670;1:153981676-157103925;1:171039976-186875957;1:173169661-185160274;1:173193363-182733117;1:181484325-212933906	11.21;11.21;11.25;32.66;85.05;7.19;78.59;86.53;71.14;76.19;95.52;2.61	NA	dbVar:nssv15129680;dbVar:nssv18790684;dbVar:nssv15141825;dbVar:nssv15139640;dbVar:nssv15138384;dbVar:nssv17970264;dbVar:nssv15754919;dbVar:nssv15157540;dbVar:nssv15133418;dbVar:nssv15133130;dbVar:nssv16207750;dbVar:nssv17956444;dbVar:nssv15146573;dbVar:nssv15151287;dbVar:nssv17970297;dbVar:nssv17970308;dbVar:nssv15141306;dbVar:nssv18330217;dbVar:nssv15140054;dbVar:nssv15132992	1:120836008-206268643;1:153990798-154608006;1:161707104-184102589;1:170036069-187555148;1:170929721-191065409;1:172020890-195117628;1:172683204-183569154;1:173162770-187437400;1:175035041-186042595;1:176595963-196301688;1:177582059-199629928;1:178552887-190353003;1:179032906-199724897;1:179042180-199053630;1:179104252-200223137;1:179444345-201795609;1:179595618-183881686;1:179758048-192291012;1:1…	32.66;33.31;91.97;70.03;56.49;44.53;88.39;64.05;66.05;28.97;21.42;31.80;15.81;16.31;15.16;12.80;63.22;20.32;7.06;3.50	1674	.;ADAR-related_disorder;ADAR-related_type_1_interferonopathy;ASH1L-related_disorder;ATF6-related_disorder;ATP1A2-related_disorder;Abnormal_bleeding;Abnormal_blistering_of_the_skin;Abnormal_foot_morphology;Abnormal_sperm_morphology;Abnormal_thrombosis;Abnormal_urinary_color;Abnormality_of_the_musculature;Abnormality_of_the_skin;Achromatopsia;Achromatopsia_7;Acne_inversa,_familial,_1;Aicardi-Goutie…	NA	NA	NA	NA	NA	NA	NA	NA	NA	IMH	1:10187873-186857210;1:16798094-234784887;1:68663392-188869781;1:107555343-232824950	0.4698	chr1:154671524-154676524 dbVar;chr1:154742893-154743070 dbVar;chr1:154766416-154766437 HPRC:pbsv.INS.DUP.9997;chr1:154939524-155001524 dbVar;chr1:154959432-154959532 dbVar;chr1:154970524-154980524 dbVar;chr1:155032169-155071001 dbVar;chr1:155055926-155098657 dbVar;chr1:155105521-155117433 dbVar;chr1:155145246-155153996 dbVar;1:155205867-155231273 esv2764209;chr1:155209398-155218337 dbVar;1:155212…	chr1:154630751-154634046 dbVar;chr1:154713957-154714485 gnomAD-SV_v3_DUP_chr1_ea5792b8;chr1:154755485-154755583 dbVar;chr1:154869729-154869877 dbVar;chr1:154955081-154956864 dbVar;chr1:154969524-154990524 dbVar;chr1:155013524-155024524 dbVar;chr1:155047853-155175013 dbVar;chr1:155058524-155069524 dbVar;chr1:155143825-155145983 dbVar;chr1:155158381-155158980 dbVar;chr1:155209398-155215659 dbVar;ch…	chr1:154412147-154412423 dbVar;chr1:154420956-154423287 dbVar;chr1:154469317-154469597 dbVar;chr1:154496659-154496722 dbVar;chr1:154525864-154526154 dbVar;chr1:154543577-154547744 dbVar;chr1:154560117-154560143 HPRC:pbsv.DEL.9983;chr1:154635823-154635853 HPRC:pbsv.DEL.9984;chr1:154636043-154636625 dbVar;chr1:154666605-154668751 dbVar;1:154666606-154668751 esv3587609;chr1:154686673-154687377 dbVar…	chr1:154402406-154402482 dbVar;chr1:154417643-154422104 dbVar;chr1:154458609-154458735 dbVar;chr1:154481507-154481587 dbVar;chr1:154508284-154510330 dbVar;chr1:154526969-154528262 dbVar;chr1:154544369-154546016 dbVar;chr1:154592541-154596791 dbVar;chr1:154636009-154636637 dbVar;chr1:154666593-154668727 dbVar;1:154666606-154668751 1000g;chr1:154671524-154678524 dbVar;chr1:154690013-154692217 dbVar…	0.485	0.26	1:154402158-154402335	MIR3
1_237019425_247907203_DUP_1	full	q43-q44	RYR2;MIR4428;LOC100130331;ZP4;LOC105373220;LINC01139;LOC124904565;LOC105373222;LOC124904566;LOC105373223;CHRM3;LOC105373225;CHRM3-AS2;LOC124904567;CHRM3-AS1;LOC105373224;RPS7P5;FMN2;GREM2;LOC124904600;LOC105373228;LOC100506929;RGS7;LOC124904602;MIR3123;LOC124904601;FH;KMO;OPN3;CHML;WDR64;LOC124904603;LOC105373231;EXO1;LOC124904604;BECN2;MAP1LC3C;PLD5;LOC105373235;LOC105373234;LOC107985466;LINC013…	MT1HL1	OR2T8	123	ACTG1 (morbid/RE=mTL_miRNA);AFF2 (HI=3/morbid/RE=mTL_miRNA);ANXA11 (morbid/RE=mTL_miRNA);APC2 (morbid/RE=mTL_miRNA);BGN (morbid/RE=mTL_miRNA);C12orf4 (morbid/RE=mTL_miRNA);CALM1 (morbid/RE=mTL_miRNA);CALM3 (morbid/RE=mTL_miRNA);CALR (morbid/RE=mTL_miRNA);CASP2 (morbid/RE=mTL_miRNA);CAVIN1 (morbid/RE=mTL_miRNA);CHRDL1 (HI=3/morbid/RE=mTL_miRNA);COX6B1 (morbid/RE=mTL_miRNA);DDX6 (morbid/RE=mTL_miRN…	NA	NA	dbVar:nssv15134089;dbVar:nssv15136049;dbVar:nssv15145830;dbVar:nssv15156414;dbVar:nssv15605824;dbVar:nssv17172164;dbVar:nssv17172216;dbVar:nssv18330282;dbVar:nssv18792325	1:237042503-237356005;1:237042523-237356005;1:237249739-237377497;1:238351120-238702250;1:240794756-243535565;1:241625116-245453782;1:241967140-245542967;1:242922242-246973823;1:243489015-243489140	1q43q44 terminal region (includes AKT3);Bardet-Biedl syndrome 16, 615993 (3) AR;Senior-Loken syndrome 7, 613615 (3) AR;CINCA syndrome, 607115 (3) AD;Deafness, AD 34, with or without inflammation, 617772 (3) AD;Familial cold inflammatory syndrome 1, 120100 (3) AD;Keratoendothelitis fugax hereditaria, 148200 (3) AD;Muckle-Wells syndrome, 191900 (3) AD;Developmental and epileptic encephalopathy 54, …	NA	CLN:1406096;CLN:2923900;CLN:3001388;HI3:FH;HI3:HNRNPU;HI3:ISCA-37493;HI3:ZBTB18;dbVar:nssv15119956;dbVar:nssv15121526;dbVar:nssv15122545;nssv16297164;dbVar:nssv15123369;dbVar:nssv15124422;dbVar:nssv15128544;dbVar:nssv15129331;dbVar:nssv15129853;dbVar:nssv15131788;dbVar:nssv15131987;dbVar:nssv15132623;dbVar:nssv15133000;dbVar:nssv15133001;dbVar:nssv15133002;dbVar:nssv15133003;dbVar:nssv15133237;db…	1:237042184-237833988;1:237081535-242147606;1:237330680-237331801;1:237330869-237330992;1:237330879-237330982;1:237906380-244022201;1:238412093-241098768;1:238654324-243974928;1:239288026-242458053;1:239816975-239915450;1:240060963-240153738;1:240165504-240475187;1:240391656-247179291;1:240456985-247527115;1:240489573-240612155;1:241128648-241500458;1:241459441-247704671;1:241497558-241504245;1:2…	NA	NA	NA	NA	NA	dbVar:nssv15156967;dbVar:nssv15156970;dbVar:nssv15149867;nssv15151118;dbVar:nssv15777262;dbVar:nssv15151024;dbVar:nssv18326443;dbVar:nssv16207620;dbVar:nssv15146793;dbVar:nssv15147003;dbVar:nssv15146656;dbVar:nssv16215284;dbVar:nssv15145669;dbVar:nssv15154064;dbVar:nssv16206530;dbVar:nssv15146178;dbVar:nssv18329268;dbVar:nssv15147314;dbVar:nssv15147005;dbVar:nssv15146390;dbVar:nssv15150211;dbVar:…	1:47852-248934250;1:82155-248924793;1:914088-248930485;1:182419639-248817041;1:195514310-248918801;1:197898785-248930485;1:204076821-248924793;1:207346643-248930485;1:209646208-248931113;1:209963626-248918469;1:209979450-248924793;1:214023813-248918469;1:218079210-248930485;1:219743625-238841078;1:223347694-248918469;1:223785238-248930485;1:223815148-248918469;1:223828501-248891309;1:223887781-24…	4.37;4.38;4.39;16.40;20.39;21.34;24.28;26.18;27.71;27.95;27.96;31.20;35.29;9.54;42.58;43.30;43.37;43.44;43.54;43.53;43.73;43.86;45.22;46.63;52.99;31.41;54.72;62.63;64.70;72.57;13.34;80.58;90.18;88.62;84.88;84.26;83.77;83.86;82.47;79.10;71.95;69.98;54.86	NA	dbVar:nssv15146215;dbVar:nssv18842031;dbVar:nssv17649925;dbVar:nssv17969448;dbVar:nssv15125505;dbVar:nssv18330325;dbVar:nssv18326340;dbVar:nssv16207765;dbVar:nssv15605762;dbVar:nssv15141219;dbVar:nssv15605761;dbVar:nssv18841919;dbVar:nssv15149874;dbVar:nssv15170728;dbVar:nssv15148823;dbVar:nssv15148210;dbVar:nssv15148138;dbVar:nssv15148243;dbVar:nssv15146635;dbVar:nssv15146644;dbVar:nssv15146499;…	1:230106272-243677283;1:230178122-243646135;1:231272198-237126559;1:232090864-240847604;1:232510679-242493037;1:232596376-243174914;1:232877249-248912719;1:233708185-237808211;1:234410501-238553572;1:234469808-240768905;1:234607145-239312461;1:235215477-247005888;1:235634085-248930485;1:236453917-244352076;1:236556083-248918469;1:237643282-248918469;1:238033576-248924534;1:238192881-248930485;1:2…	49.06;49.20;1.83;43.72;54.83;58.19;67.90;19.24;37.03;59.52;48.73;84.70;81.89;92.84;88.07;91.03;90.66;90.47;90.43;90.05;89.20;89.05;88.86;88.04;87.28;87.08;86.21;85.63;85.14;84.40;82.24;81.66;80.29;78.29;76.68;76.18;72.97;70.06;59.53;55.39	636	AKT3-related_disorder;Arrhythmogenic_right_ventricular_cardiomyopathy;Arrhythmogenic_right_ventricular_dysplasia_2;Autoinflammatory_syndrome;Bardet-Biedl_syndrome;Bardet-Biedl_syndrome_16;Capillary_hemangioma;Cardiomyopathy;Cardiovascular_phenotype;Catecholaminergic_polymorphic_ventricular_tachycardia;Catecholaminergic_polymorphic_ventricular_tachycardia_1;Chronic_infantile_neurological,_cutaneou…	NA	NA	NA	NA	NA	NA	NA	NA	NA	NA	NA	NA	chr1:237149659-237149756 dbVar;chr1:237220859-237249920 dbVar;chr1:237350528-237358363 dbVar;chr1:237481108-237481125 HPRC:pbsv.INS.DUP.14996;chr1:237600877-238691725 dbVar;chr1:237623351-237623369 HPRC:pbsv.INS.DUP.15006;chr1:237787154-237787221 dbVar;chr1:237840642-238052824 dbVar;chr1:237897126-237897150 HPRC:pbsv.INS.DUP.15022;chr1:238021699-238768700 dbVar;chr1:238152757-238156356 dbVar;chr1…	chr1:237071291-237072191 dbVar;chr1:237168602-237168913 dbVar;chr1:237313077-237313162 dbVar;chr1:237471720-237471776 dbVar;chr1:237588832-237589127 dbVar;chr1:237614584-237786942 dbVar;chr1:237670226-237670307 dbVar;chr1:237789505-237789595 gnomAD-SV_v3_DUP_chr1_9a14de5e;chr1:237853292-237936052 dbVar;chr1:237949474-238023293 dbVar;chr1:238090046-238090118 dbVar;chr1:238275767-238277383 dbVar;ch…	chr1:237034231-237035740 dbVar;chr1:237035946-237035966 HPRC:pbsv.DEL.14950;chr1:237056594-237056617 HPRC:pbsv.DEL.14953;chr1:237065296-237065588 dbVar;chr1:237082524-237082548 HPRC:pbsv.DEL.14955;chr1:237110066-237115902 dbVar;chr1:237117671-237117691 HPRC:pbsv.DEL.14960;chr1:237121269-237122434 dbVar;chr1:237128871-237130177 dbVar;chr1:237161489-237161542 dbVar;chr1:237172106-237251482 dbVar;ch…	chr1:237026368-237038241 dbVar;chr1:237035919-237035943 HPRC:pbsv.DEL.14948;chr1:237050221-237050545 dbVar;chr1:237063307-237068391 dbVar;chr1:237065296-237065707 gnomAD-SV_v3_DEL_chr1_f23ce81b;chr1:237109864-237116266 dbVar;chr1:237110069-237115895 dbVar;chr1:237117671-237117716 HPRC:pbsv.DEL.14961;chr1:237127894-237139437 dbVar;chr1:237131581-237134695 dbVar;chr1:237161489-237161542 gnomAD-SV_v…	0.21	0.28	1:237018378-237019470;1:237019468-237025494	L1MEc;L1HS
11_49731318_88907902_DEL_1	full	p11.12-q14.3	GRM5P1;OR4C13;OR4C12;OR4C45;LOC101060224;LOC124902811;SEPTIN7P11;LINC02750;LOC646813;OR4C46;OR4A5;TRIM48;TRIM51HP;OR4A16;OR4A15;OR4C15;OR4C16;OR4C11;OR4P4;OR4S2;OR4C6;OR5D3P;OR5D13;OR5D14;OR5L1;OR5D18;OR5L2;OR5D16;TRIM51;OR5W2;OR5I1;OR10AG1;OR7E5P;OR5F1;OR5AS1;OR8I2;OR8H2;OR8H3;OR8J3;OR8K5;OR5J2;OR8J2;OR5T2;OR5T3;OR5T1;OR8H1;OR8K3;OR8K1;OR8J1;OR8U1;OR5AL1;OR8U3;OR5M9;OR5M3;OR5M8;OR5M11;OR5M10;OR5…	FOLH1	TYR	843	ABCB6 (morbid/RE=mTL_miRNA);ABCB7 (morbid/RE=mTL_miRNA);ACAD8 (morbid/RE=mTL_miRNA);ACADSB (morbid/RE=mTL_miRNA);ACBD5 (morbid/RE=mTL_miRNA);ACSL4 (morbid/RE=mTL_miRNA);ACTG1 (morbid/RE=mTL_miRNA);ADAMTS13 (morbid/RE=mTL_miRNA);AGTPBP1 (morbid/RE=mTL_miRNA);AKR1D1 (morbid/RE=mTL_miRNA);AKT1 (morbid/RE=mTL_miRNA);ALDH6A1 (morbid/RE=mTL_miRNA);ALG1 (morbid/RE=mTL_miRNA);ALG9 (morbid/RE=mTL_miRNA);A…	NA	NA	CLN:1454741;dbVar:nssv15126198;dbVar:nssv15137877;dbVar:nssv15145902;dbVar:nssv15146473;dbVar:nssv15146474;dbVar:nssv15146539;dbVar:nssv15147178;dbVar:nssv15150659;dbVar:nssv15155374;dbVar:nssv15161510;dbVar:nssv15605814;dbVar:nssv17172231;dbVar:nssv17172328;dbVar:nssv17955889;dbVar:nssv17971131;dbVar:nssv17973215;dbVar:nssv17973681;dbVar:nssv17973682;dbVar:nssv17973761;dbVar:nssv17973994;dbVar:n…	11:55319520-58998777;11:57602016-57602189;11:59167743-62410184;11:59835789-59837371;11:62249521-62946093;11:62433887-63096003;11:62452572-62862781;11:62483830-62531399;11:64734448-67361787;11:65371506-67806931;11:66193503-67890770;11:66514397-66521386;11:66523447-66526817;11:67016544-67256428;11:68347828-68348263;11:68433606-68433606;11:68433606-68433658;11:68773256-68781969;11:68780631-68785020;…	3-methylglutaconic aciduria, type VIIA, AD, 619835 (3) AD;3-methylglutaconic aciduria, type VIIB, AR, 616271 (3) AR;Neutropenia, severe congenital, 9, AD, 619813 (3) AD;?Deafness, AR 94, 618434 (3) AR;Combined oxidative phosphorylation deficiency 24, 616239 (3) AR;?Hemochromatosis, type 5, 615517 (3) AD;Neurodegeneration with brain iron accumulation 9, 620669 (3) AD;?Intestinal dysmotility syndro…	HP:0000556;HP:0007736;HP:0007910;HP:0007974;HP:0007982	CLN:1062395;CLN:1349526;CLN:1676685;CLN:2844934;CLN:3395027;CLN:3408964;CLN:3893160;CLN:3893176;CLN:461284;CLN:564808;CLN:570769;CLN:652585;CLN:851887;CLN:940237;HI3:FZD4;HI3:KMT5B;HI3:MEN1;HI3:SDHAF2;HI3:SHANK2;dbVar:nssv15119708;dbVar:nssv15124977;dbVar:nssv15125259;dbVar:nssv15127144;dbVar:nssv15128315;nssv15144627;dbVar:nssv15128356;dbVar:nssv15128612;dbVar:nssv15129969;dbVar:nssv15129970;dbV…	11:57386780-57390650;11:57467610-57700031;11:57597583-57600397;11:57597583-57602189;11:57597583-57606567;11:57598211-57614848;11:57601068-57602422;11:57602016-57602189;11:57605991-57606567;11:57605991-57614581;11:57606508-57606564;11:57657762-57661865;11:57704039-57796992;11:57712593-57740973;11:57761802-57819540;11:57791480-57816308;11:59107237-59127412;11:59144862-59155039;11:59208510-59212927;…	Bardet-Biedl_syndrome;Charcot-Marie-Tooth_disease_type_2;Joubert_syndrome	NA	CLN:2072869;CLN:2190574;CLN:2856964;CLN:2896602;CLN:3003890;dbVar:nssv18786119;dbVar:nssv18786173	11:61393256-61393372;11:62694631-62694630;11:62694631-62694775;11:62694631-62694781;11:66514592-66514705;11:68403479-68403478;11:68403479-68403591	NA	dbVar:nssv15171978;dbVar:nssv15158476;dbVar:nssv15150306;nssv15150623;dbVar:nssv17976763;dbVar:nssv17976823;dbVar:nssv15153881;dbVar:nssv15171776;dbVar:nssv16207107	11:70865-135068576;11:198511-135064169;11:230617-135068576;11:32777936-135068576;11:43586337-61699199;11:71877760-116810202;11:83468154-94983834;11:85119100-92296767	29.02;29.05;29.05;38.30;66.07;37.90;47.24;52.79	NA	dbVar:nssv16867095;dbVar:nssv15161308;dbVar:nssv17969476;dbVar:nssv15161277;dbVar:nssv15157249;dbVar:nssv17969477;dbVar:nssv18330241;dbVar:nssv18329245;dbVar:nssv15131270;dbVar:nssv17969478;dbVar:nssv15145765;dbVar:nssv15150613;dbVar:nssv15125487	11:11814023-118502397;11:75941755-98357960;11:78144164-98131717;11:78232837-106779420;11:80342411-113445514;11:80607953-96383057;11:80851696-88929899;11:81767468-104796313;11:82060811-91118019;11:85213631-93841633;11:85242848-102920097;11:88419291-109543924;11:88423396-114620616	36.72;57.84;53.85;37.40;25.88;52.61;99.73;31.01;75.60;42.82;20.73;2.31;1.85	3202	2-3_toe_syndactyly;3-Methylglutaconic_aciduria;3-Methylglutaric_aciduria;3-methylglutaconic_aciduria,_type_VIIA;3-methylglutaconic_aciduria,_type_VIIB;ACER3-related_disorder;ALG8-related_disorder;ALG8_congenital_disorder_of_glycosylation;Abnormal_brain_morphology;Abnormal_central_motor_function;Abnormal_circulating_calcium_concentration;Abnormal_facial_shape;Abnormal_platelet_aggregation;Abnormal…	NA	NA	NA	NA	NA	NA	NA	NA	NA	IMH	11:49193342-89651496;11:49211577-89635120;11:49243027-89597882;11:49358811-89347590;11:49403038-89297530;11:49586833-89037283;11:49629782-88995227	0.4284	chr11:49662087-49935341 dbVar;chr11:49688076-49747216 dbVar;chr11:49715526-49811647 dbVar;chr11:49753161-49766074 dbVar;chr11:49778076-49793148 dbVar;chr11:49787079-49803670 dbVar;chr11:49806230-49811647 dbVar;chr11:49811647-49818070 dbVar;chr11:49846151-49861250 dbVar;chr11:49896882-49897011 dbVar;chr11:49995961-50017680 dbVar;chr11:50093229-50100979 dbVar;chr11:50102852-50102968 dbVar;chr11:501…	chr11:49459447-49775448 dbVar;chr11:49688014-49735172 dbVar;chr11:49706027-50004038 dbVar;chr11:49743479-49755734 dbVar;chr11:49755948-49774448 dbVar;chr11:49781448-49792948 dbVar;chr11:49802448-49878448 dbVar;chr11:49806230-49818070 dbVar;chr11:49823996-49850251 dbVar;chr11:49876415-49892839 dbVar;chr11:49989608-49992853 dbVar;chr11:50087841-50112829 dbVar;chr11:50097010-50097071 dbVar;chr11:501…	11:49681637-49744644 dgv348e212;11:49687024-49742572 DDD:35783;11:49688015-49735172 1000g;11:49688221-49736163 dgv203e199;11:49688251-49736163 DDD:35786;11:49688256-49736157 CMRI:1_pbsv.DEL.765_duplicate7;11:49689310-49736119 esv2422162;chr11:49737704-49739305 dbVar;11:49737705-49739305 esv3626313;11:49737744-49739305 CMRI:18_pbsv.DEL.986_duplicate6;11:49737744-49739305 PacBioCoLoRS;11:49737745-4…	11:49678016-50004465 esv2760533;11:49686824-49736215 DDD:35782;chr11:49688014-49735172 dbVar;11:49688015-49735172 esv3626311;chr11:49688250-49736163 dbVar;11:49688251-49736163 IMH;chr11:49688256-49736157 HPRC:pbsv.DEL.3982;chr11:49737362-49739305 gnomAD-SV_v3_DEL_chr11_e9c7f0ec;11:49737705-49739305 1000g;11:49737726-49739233 dgv350e212;chr11:49737744-49739305 HPRC:pbsv.DEL.3989;11:49737745-497393…	0.36	0.26	11:49725284-49731317	L1PA2
12_9401069_31254984_DUP_1	full	p13.31-p11.21	LOC728715;LOC105369647;DDX12P;LOC124902873;LOC408186;KLRB1;LOC374443;LOC105369728;CLEC2D;LINC02390;CLECL1P;CD69;KLRF1;CLEC2B;CLEC2A;KLRF2;LINC02470;CLEC12A-AS1;CLEC12A;LOC124902874;CLEC1B;CLEC12B;LOC102724020;CLEC9A;CLEC1A;LOC105369655;CLEC7A;OLR1;TMEM52B;GABARAPL1;GABARAPL1-AS1;KLRD1;LOC124902875;LOC105369656;LINC02617;LINC02598;KLRK1-AS1;KLRK1;KLRC4-KLRK1;KLRC4;KLRC3;KLRC2;KLRC1;LOC105369657;EI…	LOC101928030	SINHCAF	301	BICD2 (morbid/RE=mTL_miRNA);CHCHD10 (morbid/RE=mTL_miRNA);COQ7 (morbid/RE=mTL_miRNA);DDX6 (morbid/RE=mTL_miRNA);DNAL1 (morbid/RE=mTL_miRNA);EFNB1 (morbid/RE=mTL_miRNA);EFTUD2 (HI=3/morbid/RE=mTL_miRNA);GCK (morbid/RE=mTL_miRNA);GPRC5B (morbid/RE=mTL_miRNA);IL2RB (morbid/RE=mTL_miRNA);KPNA3 (morbid/RE=mTL_miRNA);LDHD (morbid/RE=mTL_miRNA);MAPK1 (morbid/RE=mTL_miRNA);MAT1A (morbid/RE=mTL_miRNA);MSN…	Developmental_and_epileptic_encephalopathy,_27|Intellectual_disability,_autosomal_dominant_6	NA	CLN:1337557;dbVar:nssv15122439;dbVar:nssv15125995;dbVar:nssv15140853;dbVar:nssv17969510;dbVar:nssv17972634	12:13563401-13563450;12:13634988-13726033;12:17732059-26551962;12:17884174-26528429;12:22135858-27415740;12:27958560-27969494	?Atrial fibrillation, familial, 12, 614050 (3) AD;Cardiomyopathy, dilated, 1O, 608569 (3) AD;Hypertrichotic osteochondrodysplasia (Cantu syndrome), 239850 (3) AD;Intellectual disability and myopathy syndrome, 619719 (3) AR;Achromatopsia 6, 610024 (3) AD,AR;Retinal cone dystrophy 3, 610024 (3) AD,AR;Arteriovenous malformation of the brain, somatic, 108010 (3);Bladder cancer, somatic, 109800 (3);Br…	NA	CLN:211605;HI3:CDKN1B;HI3:ETV6;HI3:GRIN2B;HI3:PTHLH;HI3:SOX5;dbVar:nssv15120354;dbVar:nssv15120690;dbVar:nssv15122531;dbVar:nssv15123678;dbVar:nssv15125181;dbVar:nssv15125182;dbVar:nssv15126972;dbVar:nssv15131101;dbVar:nssv15132224;dbVar:nssv15132290;dbVar:nssv15133937;dbVar:nssv15133943;dbVar:nssv15134320;dbVar:nssv15138684;dbVar:nssv15145436;dbVar:nssv15147133;dbVar:nssv15148981;dbVar:nssv15150…	12:10127323-10130199;12:10183611-13382415;12:10564830-13879926;12:10701289-23950876;12:10845849-10849475;12:11069361-14247376;12:11121040-15908154;12:11310337-13866208;12:11584891-16627952;12:11649675-11895377;12:11771234-13547775;12:11846979-11895377;12:11869375-11895373;12:12123182-12267044;12:12363650-15280588;12:12388843-15540422;12:12717003-13982130;12:12717368-12722369;12:12717369-12722369;…	Dilated_cardiomyopathy_1O	NA	CLN:2182355	12:21842399-21842523	NA	dbVar:nssv15129039;dbVar:nssv15161620;dbVar:nssv15149123;nssv15149133;dbVar:nssv15147501;dbVar:nssv15149882;dbVar:nssv17969491;dbVar:nssv15150627;dbVar:nssv15772258;dbVar:nssv15146010;nssv15154626;nssv15155403;nssv17969493;dbVar:nssv15152338;dbVar:nssv17969494;dbVar:nssv15161414;nssv15161422;dbVar:nssv18792642;dbVar:nssv15146543;dbVar:nssv15605981;dbVar:nssv15146544;dbVar:nssv15147863;dbVar:nssv1…	12:43335-37470675;12:45741-133265309;12:45741-34025864;12:54428-34608071;12:64621-11524522;12:64621-25133931;12:64621-28066296;12:64621-34343693;12:64621-34682902;12:64621-37475305;12:64621-37475499;12:64622-133201316;12:66882-34026917;12:77188-34380176;12:80051-14848486;12:80413-25470329;12:80413-34603215;12:80508-11103849;12:82454-133201059;12:82454-31580110;12:121256-34603274;12:121272-1331968…	58.39;16.40;64.31;63.25;18.53;62.76;66.66;63.75;63.13;58.42;58.42;16.41;64.35;63.71;36.89;63.29;63.30;15.45;16.42;69.38;63.38;16.42;63.38;58.57;64.82;63.85;16.47;51.10;58.03;2.31;46.11;19.71;34.79	NA	dbVar:nssv15131918	12:25263834-34064528	68.08	524	ABCC9-related_disorder;Abnormal_facial_shape;Abnormality_of_the_face;Acute_lymphoid_leukemia;Acute_myeloid_leukemia;Astigmatism;Atypical_behavior;Atypical_endometrial_hyperplasia;Autism_spectrum_disorder;Autoimmune_lymphoproliferative_syndrome_type_4;Autosomal_dominant_non-syndromic_intellectual_disability;Autosomal_recessive_nonsyndromic_hearing_loss_102;Brachydactyly-arterial_hypertension_syndr…	NA	NA	NA	NA	NA	NA	NA	NA	NA	NA	NA	NA	chr12:9323258-9541515 dbVar;chr12:9402587-9403168 dbVar;chr12:9402758-9402881 dbVar;chr12:9403234-9404069 dbVar;12:9404373-9418396 DDD:37763;chr12:9404779-9405255 dbVar;chr12:9405105-9405941 gnomAD-SV_v3_DUP_chr12_f0097a06;chr12:9405116-9406110 dbVar;chr12:9406063-9406254 dbVar;chr12:9406101-9406255 dbVar;chr12:9406180-9406621 dbVar;chr12:9406324-9407324 dbVar;chr12:9406739-9406851 dbVar;chr12:94…	chr12:9290403-9461404 dbVar;chr12:9387904-9403404 dbVar;chr12:9402587-9403186 dbVar;chr12:9402929-9403029 dbVar;chr12:9404083-9404522 dbVar;chr12:9404677-9404773 dbVar;chr12:9404991-9406468 dbVar;chr12:9405111-9405217 dbVar;chr12:9406063-9406187 dbVar;chr12:9406080-9406736 dbVar;chr12:9406112-9406254 dbVar;chr12:9406223-9407037 dbVar;chr12:9406448-9406621 dbVar;chr12:9406751-9406851 dbVar;chr12:9…	chr12:9397404-9402404 dbVar;chr12:9402389-9408644 HPRC:pbsv.DEL.1101;chr12:9402404-9407404 dbVar;12:9402616-9404919 CMRI:11_pbsv.DEL.362_duplicate8;12:9402726-9406906 CMRI:8_pbsv.DEL.264_duplicate6;chr12:9402754-9406906 dbVar;chr12:9402914-9403094 gnomAD-SV_v3_DEL_chr12_755e5b0e;12:9403086-9407269 CMRI:10_pbsv.DEL.207_duplicate5;chr12:9403337-9403511 gnomAD-SV_v3_DEL_chr12_097ecc32;chr12:9403390-…	chr12:9396737-9402000 gnomAD-SV_v3_DEL_chr12_185639a9;12:9402389-9408632 CMRI:1_pbsv.DEL.218_duplicate1;12:9402389-9408650 PacBioCoLoRS;chr12:9402552-9407088 gnomAD-SV_v3_DEL_chr12_f7e207f4;12:9402685-9402765 CMRI:5_pbsv.DEL.263_duplicate4;chr12:9402738-9403441 dbVar;12:9402825-9403062 CMRI:57_pbsv.DEL.220_duplicate1;chr12:9403000-9409000 gnomAD-SV_v3_DEL_chr12_022f05de;chr12:9403230-9403350 dbVa…	0.495	0.46	12:9400824-9401135	AluSz6
12_51560476_78610016_DEL_1	full	q13.13-q21.2	SCN8A;TMDD1;FIGNL2;FIGNL2-DT;ANKRD33;ACVRL1;ACVR1B;TAMALIN-AS1;TAMALIN;LOC124902934;NR4A1;LOC107984510;NR4A1AS;ATG101;SMIM41;OR7E47P;LOC112268096;KRT80;LINC02874;LINC00592;KRT7;KRT7-AS;KRT87P;KRT86;KRT81;LOC124902935;KRT83;KRT85;KRT84;KRT82;KRT75;KRT6B;KRT6C;KRT6A;KRT5;KRT71;KRT74;KRT72;KRT73;KRT73-AS1;KRT2;KRT1;KRT77;KRT76;KRT3;KRT4;KRT79;KRT78;KRT8;MIR9898;KRT18;EIF4B;TNS2-AS1;TNS2;MIR6757;SPRY…	SLC4A8-AS1	SYT1	490	ABCB7 (morbid/RE=mTL_miRNA);ABCD1 (HI=3/morbid/RE=mTL_miRNA);ACAD8 (morbid/RE=mTL_miRNA);ACADVL (morbid/RE=mTL_miRNA);ACBD5 (morbid/RE=mTL_miRNA);ACTA1 (morbid/RE=mTL_miRNA);AFF2 (HI=3/morbid/RE=mTL_miRNA);AGTPBP1 (morbid/RE=mTL_miRNA);AHI1 (morbid/RE=mTL_miRNA);AHR (morbid/RE=mTL_miRNA);ALDH6A1 (morbid/RE=mTL_miRNA);ALG1 (morbid/RE=mTL_miRNA);ALG9 (morbid/RE=mTL_miRNA);AMER1 (morbid/RE=mTL_miRNA…	Early_infantile_epileptic_encephalopathy_with_suppression_bursts	NA	CLN:1048020;dbVar:nssv15123233;dbVar:nssv15147395;dbVar:nssv15148920;dbVar:nssv16207144;dbVar:nssv17059498;dbVar:nssv17172062;dbVar:nssv18791712;dbVar:nssv8639291	12:51774205-51774205;12:51774205-51774261;12:52851851-53558824;12:53420607-56202942;12:55158588-61732523;12:55845043-55845043;12:55845044-55851177;12:57786154-57793083;12:64739372-64752767	?Ectodermal dysplasia 7, hair;nail type, 614929 (3) AR;?Hypotrichosis 3, 613981 (3) AD;Woolly hair, AD, 194300 (3) AD;?Inclusion body myopathy with early-onset Paget disease without frontotemporal dementia 3, 615424 (3) AD;?Myopathy, distal, 3, 610099 (3) AD;Amyotrophic lateral sclerosis 20, 615426 (3) AD;?Keratosis pilaris atrophicans, 604093 (3) AR;Developmental dysplasia of the hip 3, 620690 (…	NA	CLN:3003708;HI3:ACVRL1;HI3:LEMD3;HI3:RPS26;dbVar:nssv15119764;dbVar:nssv15119982;dbVar:nssv15120270;dbVar:nssv15129276;dbVar:nssv15133179;dbVar:nssv15133180;dbVar:nssv15136921;dbVar:nssv15144245;dbVar:nssv15145770;dbVar:nssv15146017;dbVar:nssv15146233;dbVar:nssv15146438;dbVar:nssv15147135;dbVar:nssv15147301;dbVar:nssv15147333;dbVar:nssv15147808;dbVar:nssv15149447;dbVar:nssv15150216;dbVar:nssv1515…	12:51591233-51812864;12:51662799-51688869;12:51684155-51701227;12:51782159-51786734;12:51906945-51923361;12:51912383-51923361;12:51912456-51920913;12:51912466-51912545;12:51912466-51920903;12:51912476-51914093;12:51913080-51913790;12:51913080-51916253;12:51913090-51916243;12:51913540-51919135;12:51913955-51919135;12:51915299-51915354;12:51916017-51916253;12:51920692-51920903;12:51920740-51920893;…	Mucopolysaccharidosis,_MPS-III-D	NA	CLN:1390552;CLN:1428724;dbVar:nssv17971439;dbVar:nssv17973143	12:57796188-57796187;12:57796188-57796329;12:64740640-64740639;12:64740640-64740751	NA	dbVar:nssv15161620;dbVar:nssv15161414;nssv15161422;dbVar:nssv15171852;dbVar:nssv15161798;dbVar:nssv15171855;dbVar:nssv15146482	12:45741-133265309;12:64622-133201316;12:82454-133201059;12:121272-133196807;12:512055-133202532;12:77564758-85370822	20.30;20.32;20.32;20.33;20.39;13.39	NA	dbVar:nssv15139461;dbVar:nssv15137746;dbVar:nssv16215297;dbVar:nssv15157811;dbVar:nssv15145687;dbVar:nssv15146750;dbVar:nssv15132601;dbVar:nssv15148155;dbVar:nssv15775824	12:50122360-53248460;12:50633889-52851909;12:51552552-51630436;12:69214311-89235568;12:70337485-81761145;12:73485698-92795805;12:75683699-80195649;12:76566874-82021089;12:77343844-93936750	54.00;58.22;89.83;46.93;72.42;26.54;64.86;37.46;7.63	1447	AAAS-related_disorder;ACVRL1-related_disorder;AMHR2-related_disorder;Achalasia-alacrima_syndrome;Amyotrophic_lateral_sclerosis;Amyotrophic_lateral_sclerosis,_susceptibility_to,_25;Annular_epidermolytic_ichthyosis;Asphyxiating_thoracic_dystrophy_3;Autoinflammation_with_arthritis_and_vasculitis;Autosomal_recessive_nonsyndromic_hearing_loss_74;BBS10-related_disorder;Babinski_sign;Bailey-Bloch_congen…	NA	NA	NA	NA	NA	NA	NA	NA	NA	IMH	12:40539485-113039119	0.1121	chr12:51639728-51650779 dbVar;chr12:51833934-51834037 dbVar;chr12:51854991-51859719 dbVar;chr12:51933259-51933343 dbVar;chr12:52053569-52053587 HPRC:pbsv.INS.DUP.3822;12:52282620-52398149 dgv70e55;chr12:52336634-52374049 dbVar;chr12:52450016-52489616 dbVar;12:52471782-52472337 DDD:38691;chr12:52473216-52492216 dbVar;chr12:52512234-52524436 dbVar;chr12:52595943-52595962 HPRC:pbsv.INS.DUP.3852;chr1…	chr12:51587924-51588081 dbVar;chr12:51721093-51721156 dbVar;chr12:51836498-51898227 dbVar;chr12:51899833-51903501 dbVar;chr12:51933259-51933350 gnomAD-SV_v3_DUP_chr12_f9537c53;chr12:52110018-52110479 dbVar;chr12:52294714-52389426 dbVar;chr12:52378217-52379790 dbVar;chr12:52452116-52473216 dbVar;chr12:52472756-52474161 dbVar;chr12:52474161-52492078 dbVar;chr12:52558906-52558964 dbVar;chr12:5267500…	chr12:51585141-51585202 dbVar;chr12:51616458-51619767 dbVar;12:51645083-51645210 CMRI:98_pbsv.DEL.859_duplicate1;chr12:51663289-51667550 dbVar;chr12:51684747-51686005 dbVar;chr12:51707755-51712114 dbVar;chr12:51742364-51742498 dbVar;12:51817862-51822208 esv2659984;chr12:51835710-51835763 dbVar;chr12:51881440-51881547 dbVar;chr12:51914179-51914200 HPRC:pbsv.DEL.3810;chr12:51931326-51931350 HPRC:pb…	chr12:51578801-51578895 dbVar;chr12:51585141-51585207 dbVar;chr12:51627206-51630329 dbVar;chr12:51645924-51646208 dbVar;chr12:51663302-51667572 dbVar;chr12:51702656-51702697 HPRC:pbsv.DEL.3797;chr12:51721097-51721122 HPRC:pbsv.DEL.3800;chr12:51764856-51764951 dbVar;12:51818018-51822016 DDD:38659;chr12:51868467-51868515 HPRC:pbsv.DEL.3809;chr12:51908177-51908248 dbVar;chr12:51931223-51931337 dbVar…	0.375	0.385	12:51559588-51562615	L1PA3
12_58635300_70203794_DUP_1	full	q14.1-q15	LINC02388;LOC100506869;LRIG3;LRIG3-DT;LINC02448;SLC16A7;LOC100996696;LOC124903070;LOC124903071;LOC105369793;TAFA2;LOC124902950;MIR6125;USP15;MON2;MON2-AS1;LINC01465;MIRLET7IHG;MIRLET7I;PPM1H;LOC124903103;LOC105369795;AVPR1A;LINC03056;LOC105369797;DPY19L2;RXYLT1;RXYLT1-AS1;MIR10527;SRGAP1;LOC105369801;LOC105369798;KICS2;LOC124902952;C12orf56;LOC124903101;XPOT;TBK1;LOC105369803;RASSF3;LOC124903098;…	LOC124902949	PRANCR	127	ACAD8 (morbid/RE=mTL_miRNA);ACTA1 (morbid/RE=mTL_miRNA);AFF2 (HI=3/morbid/RE=mTL_miRNA);AHR (morbid/RE=mTL_miRNA);ALG1 (morbid/RE=mTL_miRNA);ALG9 (morbid/RE=mTL_miRNA);AMER1 (morbid/RE=mTL_miRNA);APOC3 (morbid/RE=mTL_miRNA);AR (HI=3/morbid/RE=mTL_miRNA);ARF1 (morbid/RE=mTL_miRNA);ATM (HI=3/morbid/RE=mTL_miRNA);B4GALT7 (morbid/RE=mTL_miRNA);BACH1 (morbid/RE=mTL_miRNA);BICD2 (morbid/RE=mTL_miRNA);B…	NA	NA	dbVar:nssv17172062	12:64739372-64752767	?Ovarian dysgenesis 6, 618078 (3) AR;Galloway-Mowat syndrome 7, 618348 (3) AR;Nephrotic syndrome, type 11, 616730 (3) AR;Amyloidosis, hereditary systemic 5, 620658 (3);Autoinflammation with arthritis and vasculitis, 620880 (3) AR;Frontotemporal dementia and;or amyotrophic lateral sclerosis 4, 616439 (3) AD;Encephalopathy, acute, infection-induced (herpes-specific), susceptibility to, 8, 617900 (3…	NA	HI3:LEMD3;dbVar:nssv15119764;dbVar:nssv15136921;dbVar:nssv15774873;dbVar:nssv16207686;dbVar:nssv16212003;dbVar:nssv16213932;dbVar:nssv17956173;dbVar:nssv17971276;dbVar:nssv17976033;dbVar:nssv18786358;dbVar:nssv18788740;dbVar:nssv18790303;dbVar:nssv18790775;dbVar:nssv18790880;morbid:DPY19L2;morbid:GNS;morbid:GRIP1;morbid:HMGA2;morbid:KICS2;morbid:LEMD3;morbid:LYZ;morbid:MSRB3;morbid:NUP107;morbid:…	12:59089723-59089722;12:60907152-66568077;12:63558914-63669201;12:63595967-63596037;12:63612272-63668493;12:63782541-63809562;12:64191080-64222296;12:64215679-69958323;12:64452120-64502114;12:64455872-64460349;12:64455872-65463322;12:64474231-64501381;12:64481823-64486037;12:64713449-64759406;12:64739372-64747928;12:65169583-65248355;12:65169584-65248355;12:65305105-65466907;12:65326807-65328623;…	Mucopolysaccharidosis,_MPS-III-D	NA	CLN:1390552;dbVar:nssv17971439	12:64740640-64740639;12:64740640-64740751	NA	dbVar:nssv15161620;dbVar:nssv15161414;nssv15161422;dbVar:nssv15171852;dbVar:nssv15161798;dbVar:nssv15171855;dbVar:nssv16207144	12:45741-133265309;12:64622-133201316;12:82454-133201059;12:121272-133196807;12:512055-133202532;12:55158588-61732523	8.68;8.69;8.69;8.69;8.72;47.11	NA	dbVar:nssv18792789;dbVar:nssv15133179;dbVar:nssv15133180;dbVar:nssv16208342;dbVar:nssv17649865;dbVar:nssv15146017;dbVar:nssv15147301;dbVar:nssv16255452;dbVar:nssv15157811;dbVar:nssv17957078;dbVar:nssv15147333;dbVar:nssv15145770;dbVar:nssv15146233;dbVar:nssv15150216;dbVar:nssv15147808	12:56670276-58920235;12:57013356-63042498;12:57041159-60273934;12:57188381-58638197;12:64857926-74869599;12:65445177-71026337;12:68011418-75383054;12:68178607-70440088;12:69214311-89235568;12:69690697-76671984;12:69769738-76964217;12:70029315-70599455;12:70051306-71116195;12:70181697-72950879;12:70194956-70973089	12.66;73.10;50.69;0.20;53.40;85.26;29.74;89.55;4.94;7.35;6.03;30.60;14.32;0.80;1.14	211	Amyotrophic_lateral_sclerosis;Autoinflammation_with_arthritis_and_vasculitis;Autosomal_recessive_nonsyndromic_hearing_loss_74;Cerebral_arteriovenous_malformation;Dermatofibrosis_lenticularis_disseminata;Dermatofibrosis_lenticularis_disseminata,_isolated;Early_onset_focal_segmental_glomerulosclerosis;Encephalopathy,_acute,_infection-induced_(herpes-specific),_susceptibility_to,_8;Familial_visceral…	NA	NA	NA	NA	NA	NA	NA	NA	NA	IMH	12:40539485-113039119	0.1121	chr12:58767314-58820239 dbVar;chr12:58812218-58820218 dbVar;chr12:59048780-59133672 dbVar;chr12:59262341-59610152 dbVar;chr12:59265724-59265840 dbVar;chr12:59275953-59286129 dbVar;chr12:59313262-59323630 dbVar;chr12:59328218-59392019 dbVar;chr12:59373476-59374279 dbVar;chr12:59396469-59426011 dbVar;chr12:59444294-59452103 dbVar;chr12:59462635-59527548 dbVar;chr12:59542985-59563419 dbVar;12:595528…	chr12:58762371-58762547 dbVar;chr12:58801082-58801134 dbVar;chr12:58858911-58859674 dbVar;12:59187913-59188243 1000g;chr12:59264127-59402881 dbVar;chr12:59274552-59315907 dbVar;chr12:59277055-59283993 dbVar;chr12:59327135-59371645 dbVar;chr12:59346877-59360366 dbVar;chr12:59387903-59439921 dbVar;chr12:59417980-59610460 dbVar;chr12:59444411-59454972 dbVar;chr12:59536078-59536236 dbVar;chr12:595528…	chr12:58664429-58664514 dbVar;chr12:58668743-58669543 dbVar;chr12:58672227-58675400 dbVar;chr12:58717060-58717128 dbVar;chr12:58725297-58735733 dbVar;chr12:58760708-58762643 dbVar;chr12:58843385-58843462 dbVar;chr12:58869316-58869983 dbVar;chr12:58946257-58946323 HPRC:pbsv.DEL.4235;chr12:58962252-58963162 dbVar;chr12:58976741-58977111 HPRC:pbsv.DEL.4238;12:58976746-58977110 PacBioCoLoRS;12:589770…	chr12:58664216-58664777 dbVar;chr12:58664472-58664777 gnomAD-SV_v3_DEL_chr12_72691e49;chr12:58669961-58670085 dbVar;chr12:58686648-58693809 dbVar;chr12:58720497-58720836 dbVar;chr12:58754348-58759293 dbVar;chr12:58789063-58789115 dbVar;chr12:58848331-58848395 dbVar;12:58946257-58946323 CMRI:4_pbsv.DEL.1188_duplicate6;12:58946257-58946323 PacBioCoLoRS;12:58976719-58977098 IMH;12:58976746-58977110 …	0.225	0.31	12:58632405-58636837	L1MA7
12_58635309_70201093_DEL_1	full	q14.1-q15	LINC02388;LOC100506869;LRIG3;LRIG3-DT;LINC02448;SLC16A7;LOC100996696;LOC124903070;LOC124903071;LOC105369793;TAFA2;LOC124902950;MIR6125;USP15;MON2;MON2-AS1;LINC01465;MIRLET7IHG;MIRLET7I;PPM1H;LOC124903103;LOC105369795;AVPR1A;LINC03056;LOC105369797;DPY19L2;RXYLT1;RXYLT1-AS1;MIR10527;SRGAP1;LOC105369801;LOC105369798;KICS2;LOC124902952;C12orf56;LOC124903101;XPOT;TBK1;LOC105369803;RASSF3;LOC124903098;…	LOC124902949	PRANCR	127	ACAD8 (morbid/RE=mTL_miRNA);ACTA1 (morbid/RE=mTL_miRNA);AFF2 (HI=3/morbid/RE=mTL_miRNA);AHR (morbid/RE=mTL_miRNA);ALG1 (morbid/RE=mTL_miRNA);ALG9 (morbid/RE=mTL_miRNA);AMER1 (morbid/RE=mTL_miRNA);APOC3 (morbid/RE=mTL_miRNA);AR (HI=3/morbid/RE=mTL_miRNA);ARF1 (morbid/RE=mTL_miRNA);ATM (HI=3/morbid/RE=mTL_miRNA);B4GALT7 (morbid/RE=mTL_miRNA);BACH1 (morbid/RE=mTL_miRNA);BICD2 (morbid/RE=mTL_miRNA);B…	NA	NA	dbVar:nssv17172062	12:64739372-64752767	?Ovarian dysgenesis 6, 618078 (3) AR;Galloway-Mowat syndrome 7, 618348 (3) AR;Nephrotic syndrome, type 11, 616730 (3) AR;Amyloidosis, hereditary systemic 5, 620658 (3);Autoinflammation with arthritis and vasculitis, 620880 (3) AR;Frontotemporal dementia and;or amyotrophic lateral sclerosis 4, 616439 (3) AD;Encephalopathy, acute, infection-induced (herpes-specific), susceptibility to, 8, 617900 (3…	NA	HI3:LEMD3;dbVar:nssv15119764;dbVar:nssv15136921;dbVar:nssv15774873;dbVar:nssv16207686;dbVar:nssv16212003;dbVar:nssv16213932;dbVar:nssv17956173;dbVar:nssv17971276;dbVar:nssv17976033;dbVar:nssv18786358;dbVar:nssv18788740;dbVar:nssv18790303;dbVar:nssv18790775;dbVar:nssv18790880;morbid:DPY19L2;morbid:GNS;morbid:GRIP1;morbid:HMGA2;morbid:KICS2;morbid:LEMD3;morbid:LYZ;morbid:MSRB3;morbid:NUP107;morbid:…	12:59089723-59089722;12:60907152-66568077;12:63558914-63669201;12:63595967-63596037;12:63612272-63668493;12:63782541-63809562;12:64191080-64222296;12:64215679-69958323;12:64452120-64502114;12:64455872-64460349;12:64455872-65463322;12:64474231-64501381;12:64481823-64486037;12:64713449-64759406;12:64739372-64747928;12:65169583-65248355;12:65169584-65248355;12:65305105-65466907;12:65326807-65328623;…	Mucopolysaccharidosis,_MPS-III-D	NA	CLN:1390552;dbVar:nssv17971439	12:64740640-64740639;12:64740640-64740751	NA	dbVar:nssv15161620;dbVar:nssv15161414;nssv15161422;dbVar:nssv15171852;dbVar:nssv15161798;dbVar:nssv15171855;dbVar:nssv16207144	12:45741-133265309;12:64622-133201316;12:82454-133201059;12:121272-133196807;12:512055-133202532;12:55158588-61732523	8.68;8.69;8.69;8.69;8.72;47.11	NA	dbVar:nssv18792789;dbVar:nssv15133179;dbVar:nssv15133180;dbVar:nssv16208342;dbVar:nssv17649865;dbVar:nssv15146017;dbVar:nssv15147301;dbVar:nssv16255452;dbVar:nssv15157811;dbVar:nssv17957078;dbVar:nssv15147333;dbVar:nssv15145770;dbVar:nssv15146233;dbVar:nssv15150216;dbVar:nssv15147808	12:56670276-58920235;12:57013356-63042498;12:57041159-60273934;12:57188381-58638197;12:64857926-74869599;12:65445177-71026337;12:68011418-75383054;12:68178607-70440088;12:69214311-89235568;12:69690697-76671984;12:69769738-76964217;12:70029315-70599455;12:70051306-71116195;12:70181697-72950879;12:70194956-70973089	12.66;73.10;50.69;0.20;53.37;85.21;29.70;89.43;4.93;7.31;6.00;30.13;14.07;0.70;0.79	211	Amyotrophic_lateral_sclerosis;Autoinflammation_with_arthritis_and_vasculitis;Autosomal_recessive_nonsyndromic_hearing_loss_74;Cerebral_arteriovenous_malformation;Dermatofibrosis_lenticularis_disseminata;Dermatofibrosis_lenticularis_disseminata,_isolated;Early_onset_focal_segmental_glomerulosclerosis;Encephalopathy,_acute,_infection-induced_(herpes-specific),_susceptibility_to,_8;Familial_visceral…	NA	NA	NA	NA	NA	NA	NA	NA	NA	IMH	12:40539485-113039119	0.1121	chr12:58767314-58820239 dbVar;chr12:58812218-58820218 dbVar;chr12:59048780-59133672 dbVar;chr12:59262341-59610152 dbVar;chr12:59265724-59265840 dbVar;chr12:59275953-59286129 dbVar;chr12:59313262-59323630 dbVar;chr12:59328218-59392019 dbVar;chr12:59373476-59374279 dbVar;chr12:59396469-59426011 dbVar;chr12:59444294-59452103 dbVar;chr12:59462635-59527548 dbVar;chr12:59542985-59563419 dbVar;12:595528…	chr12:58762371-58762547 dbVar;chr12:58801082-58801134 dbVar;chr12:58858911-58859674 dbVar;12:59187913-59188243 1000g;chr12:59264127-59402881 dbVar;chr12:59274552-59315907 dbVar;chr12:59277055-59283993 dbVar;chr12:59327135-59371645 dbVar;chr12:59346877-59360366 dbVar;chr12:59387903-59439921 dbVar;chr12:59417980-59610460 dbVar;chr12:59444411-59454972 dbVar;chr12:59536078-59536236 dbVar;chr12:595528…	chr12:58664429-58664514 dbVar;chr12:58668743-58669543 dbVar;chr12:58672227-58675400 dbVar;chr12:58717060-58717128 dbVar;chr12:58725297-58735733 dbVar;chr12:58760708-58762643 dbVar;chr12:58843385-58843462 dbVar;chr12:58869316-58869983 dbVar;chr12:58946257-58946323 HPRC:pbsv.DEL.4235;chr12:58962252-58963162 dbVar;chr12:58976741-58977111 HPRC:pbsv.DEL.4238;12:58976746-58977110 PacBioCoLoRS;12:589770…	chr12:58664216-58664777 dbVar;chr12:58664472-58664777 gnomAD-SV_v3_DEL_chr12_72691e49;chr12:58669961-58670085 dbVar;chr12:58686648-58693809 dbVar;chr12:58720497-58720836 dbVar;chr12:58754348-58759293 dbVar;chr12:58789063-58789115 dbVar;chr12:58848331-58848395 dbVar;12:58946257-58946323 CMRI:4_pbsv.DEL.1188_duplicate6;12:58946257-58946323 PacBioCoLoRS;12:58976719-58977098 IMH;12:58976746-58977110 …	0.215	0.485	12:58632405-58636837	L1MA7
12_69153770_118295329_DUP_1	full	q15-q24.23	CPSF6;MIR1279;LYZ;YEATS4;LINC02373;FRS2;SNORA113;MIR3913-1;MIR3913-2;CCT2;LRRC10;LOC105369823;BEST3;LOC101928002;RAB3IP;MYRFL;LOC124902959;LINC02821;PRANCR;CNOT2;KCNMB4;LOC105369828;PTPRB;PTPRR;LOC124902960;LOC124902961;TSPAN8;LOC105369831;LOC105369832;LOC124902962;LGR5;LOC105369833;LOC124902963;LOC124902964;ZFC3H1;LOC124900332;THAP2;LOC124902965;TMEM19;LOC107984530;RAB21;TBC1D15;MRS2P2;TPH2;TRHD…	TODL	LOC124903031	600	ABCB7 (morbid/RE=mTL_miRNA);ACTA1 (morbid/RE=mTL_miRNA);ACTG1 (morbid/RE=mTL_miRNA);ADSL (morbid/RE=mTL_miRNA);AGTPBP1 (morbid/RE=mTL_miRNA);AHI1 (morbid/RE=mTL_miRNA);AHR (morbid/RE=mTL_miRNA);ALDH6A1 (morbid/RE=mTL_miRNA);ALG9 (morbid/RE=mTL_miRNA);AMER1 (morbid/RE=mTL_miRNA);AP2M1 (morbid/RE=mTL_miRNA);APOA1 (morbid/RE=mTL_miRNA);ARHGDIA (morbid/RE=mTL_miRNA);ARL6IP1 (morbid/RE=mTL_miRNA);ARSA…	NA	NA	dbVar:nssv15121967;dbVar:nssv15123677;dbVar:nssv15135731;dbVar:nssv15137772;dbVar:nssv15142240;dbVar:nssv15146153;dbVar:nssv15146482;dbVar:nssv15152337;dbVar:nssv15159797;dbVar:nssv15161294;dbVar:nssv15161315;dbVar:nssv15161512;dbVar:nssv15172655;dbVar:nssv15605784;dbVar:nssv16207155;dbVar:nssv16866497;dbVar:nssv17172316;dbVar:nssv17955471;dbVar:nssv17969557;dbVar:nssv17971162;dbVar:nssv17971839;…	12:100078580-100273980;12:101796668-101796772;12:101796678-101796762;12:102866577-102866683;12:110138847-110151221;12:112303431-112676526;12:112307533-112722967;12:112416864-112426595;12:114357901-114406277;12:114366146-114366411;12:114366146-114385587;12:115884185-116243489;12:115936508-116097518;12:115979288-116202072;12:116046495-116257969;12:77564758-85370822;12:81789263-88361800;12:88053643-…	?Avascular necrosis of femoral head, primary, 2, 617383 (3) AD;Brachyolmia type 3, 113500 (3) AD;Digital arthropathy-brachydactyly, familial, 606835 (3) AD;Hereditary motor and sensory neuropathy, type IIc, 606071 (3) AD;Metatropic dysplasia, 156530 (3) AD;Neuronopathy, distal hereditary motor, AD 8, 600175 (3) AD;Parastremmatic dwarfism, 168400 (3) AD;SED, Maroteaux type, 184095 (3) AD;Scapulope…	HP:0000090;HP:0004748	CLN:1053674;CLN:1053684;CLN:1053685;CLN:108417;CLN:1497314;CLN:2843200;CLN:462157;CLN:964675;HI3:MED13L;HI3:PTPN11;HI3:TBX3;HI3:TBX5;dbVar:nssv15119635;nssv17059609;dbVar:nssv15120280;dbVar:nssv15120281;dbVar:nssv15124438;dbVar:nssv15125174;dbVar:nssv15128576;dbVar:nssv15129203;dbVar:nssv15130108;dbVar:nssv15130109;dbVar:nssv15130212;dbVar:nssv15130213;dbVar:nssv15130888;dbVar:nssv15131657;dbVar:…	12:100267177-100341715;12:100357074-100422055;12:100492477-100524210;12:100503360-100564414;12:101594971-101695841;12:101728648-101739462;12:101747145-101796782;12:101747155-101761773;12:101747155-101830685;12:101756215-101830959;12:101764193-101780631;12:101764639-101791596;12:101780143-101780631;12:101780143-101830685;12:102417491-102481839;12:102419490-102480381;12:102650556-111202001;12:10284…	Joubert_syndrome|Meckel-Gruber_syndrome|Nephronophthisis;Joubert_syndrome|Nephronophthisis|Meckel-Gruber_syndrome	HP:0000090;HP:0004748	CLN:1432115;CLN:2086719;CLN:3000548;dbVar:nssv17968973;dbVar:nssv17976053;dbVar:nssv18786090	12:110128099-110128218;12:110282701-110282700;12:88083100-88083099;12:88083100-88083215;12:88096968-88096967;12:88096968-88097120	NA	dbVar:nssv15161620;dbVar:nssv15161414;nssv15161422;dbVar:nssv15171852;dbVar:nssv15161798;dbVar:nssv15171855;dbVar:nssv15148260;dbVar:nssv15147181;dbVar:nssv17955871;dbVar:nssv17969563;dbVar:nssv15146204	12:45741-133265309;12:64622-133201316;12:82454-133201059;12:121272-133196807;12:512055-133202532;12:114268404-133201316;12:115131584-133166920;12:117024098-133264809;12:118049038-120557579;12:118165460-133182322	36.89;36.91;36.92;36.93;37.03;21.27;17.54;7.83;9.82;0.86	NA	dbVar:nssv18786358;dbVar:nssv17649865;dbVar:nssv15146017;dbVar:nssv15147301;dbVar:nssv16255452;dbVar:nssv15140779	12:64215679-69958323;12:64857926-74869599;12:65445177-71026337;12:68011418-75383054;12:68178607-70440088;12:115591060-118354003	14.01;57.09;33.55;84.50;56.88;97.88	2349	6-Pyruvoyl-tetrahydrobiopterin_synthase_deficiency;ATP2A2-related_disorder;Abnormal_bleeding;Abnormal_cardiovascular_system_morphology;Abnormal_facial_shape;Abnormal_pinna_morphology;Abnormality_of_metabolism/homeostasis;Abnormality_of_prenatal_development_or_birth;Abnormality_of_the_kidney;Abnormality_of_the_nervous_system;Acrokeratosis_verruciformis_of_Hopf;Aortic_valve_disease_2;Arthrogryposis…	NA	NA	NA	NA	NA	NA	NA	NA	NA	NA	NA	NA	chr12:69353706-69363292 dbVar;chr12:69533220-69602220 dbVar;chr12:69826543-69830369 dbVar;chr12:69926058-69926112 dbVar;chr12:69965994-69966016 HPRC:pbsv.INS.DUP.4831;chr12:70027745-70027831 gnomAD-SV_v3_DUP_chr12_dc8c04f7;chr12:70116758-70126331 dbVar;12:70117373-70127639 DDD:38967;chr12:70233284-70252849 dbVar;chr12:70346980-70347005 HPRC:pbsv.INS.DUP.4859;chr12:70529966-70530037 dbVar;chr12:70…	chr12:69261500-69261569 dbVar;chr12:69437324-69437386 dbVar;chr12:69807114-69807681 dbVar;chr12:69926009-69926115 gnomAD-SV_v3_DUP_chr12_036326a0;chr12:69965349-69965434 dbVar;chr12:70025276-70025334 dbVar;chr12:70115760-70125919 dbVar;chr12:70117297-70130833 dbVar;chr12:70201084-70203797 dbVar;chr12:70322423-70322487 dbVar;chr12:70366239-70366259 HPRC:pbsv.INS.DUP.4861;chr12:70589691-70589725 HP…	chr12:69163931-69165893 dbVar;12:69163932-69165893 esv3629865;chr12:69163976-69165911 HPRC:pbsv.DEL.4757;12:69163977-69165911 DDD:38959;chr12:69163982-69165911 dbVar;12:69163983-69165911 IMH;chr12:69200310-69200335 HPRC:pbsv.DEL.4760;chr12:69224812-69225988 dbVar;chr12:69228309-69228329 HPRC:pbsv.DEL.4765;chr12:69228748-69229150 dbVar;chr12:69228752-69228997 HPRC:pbsv.DEL.4766;chr12:69228797-6922…	chr12:69162811-69168159 dbVar;12:69163932-69165893 1000g;12:69163976-69165911 CMRI:48_pbsv.DEL.1151_duplicate3;12:69163976-69165911 PacBioCoLoRS;12:69163977-69165911 esv2670184;chr12:69163982-69165911 gnomAD-SV_v3_DEL_chr12_c94cb909;chr12:69199544-69200297 dbVar;chr12:69206321-69207884 dbVar;chr12:69228309-69228329 HPRC:pbsv.DEL.4764;chr12:69228733-69229434 dbVar;12:69228751-69228947 CMRI:0_pbsv.…	0.505	0.48	12:69153593-69153778;12:69153816-69154127	AluSp;L2-3_Crp
13_23060366_45425196_DUP_1	full	q12.12-q14.13	LOC105370112;LOC124903134;SGCG;LINC00362;LOC107984585;SACS;SACS-AS1;LINC00327;LOC124903135;TNFRSF19;LOC105370113;MIPEP;PCOTH;C1QTNF9B;ANKRD20A19P;LOC105370115;SPATA13;LOC124903136;MIR2276;SPATA13-AS1;C1QTNF9;LINC00566;PARP4;LOC105370117;LOC105370295;LOC101927375;TPTE2P6;LOC107984610;ATP12A;LOC105370118;RNF17;CENPJ;TPTE2P1;LOC105370119;LOC124900613;PABPC3;LOC105370120;AMER2;LINC00463;LINC01053;LOC…	LOC105370111	COG3	311	ABCA2 (morbid/RE=mTL_miRNA);ACTG1 (morbid/RE=mTL_miRNA);AKR1D1 (morbid/RE=mTL_miRNA);ALDH6A1 (morbid/RE=mTL_miRNA);AP1S2 (HI=3/morbid/RE=mTL_miRNA);APTX (morbid/RE=mTL_miRNA);ARF1 (morbid/RE=mTL_miRNA);ARL3 (morbid/RE=mTL_miRNA);BRD4 (morbid/RE=mTL_miRNA);CAMK2G (morbid/RE=mTL_miRNA);CBS (morbid/RE=mTL_miRNA);CHRDL1 (HI=3/morbid/RE=mTL_miRNA);CHST6 (morbid/RE=mTL_miRNA);COX6B1 (morbid/RE=mTL_miRN…	Hereditary_breast_ovarian_cancer_syndrome;Hereditary_cancer-predisposing_syndrome	NA	CLN:1791830;CLN:1812402;CLN:1815236;CLN:1824091;CLN:641784;dbVar:nssv15120748;dbVar:nssv15121749;dbVar:nssv15129188;dbVar:nssv15129210;dbVar:nssv15129229;dbVar:nssv15129398;dbVar:nssv15130057;dbVar:nssv15130748;dbVar:nssv15137912;dbVar:nssv15137913;dbVar:nssv15143890;dbVar:nssv15143902;dbVar:nssv15144727;dbVar:nssv15149140;dbVar:nssv15771804;dbVar:nssv16212160;dbVar:nssv16214040;dbVar:nssv1625487…	13:23201201-29960487;13:23295406-23295497;13:26965245-30097858;13:29321455-36995348;13:32319058-32329512;13:32319210-32335388;13:32324894-32324894;13:32324894-32328984;13:32325600-32339135;13:32339562-32339627;13:32339570-32360855;13:32343971-32343971;13:32343971-32349244;13:32344539-32346916;13:32344553-32346902;13:32344742-32344742;13:32344742-32352093;13:32346898-32376669;13:32346898-32394688;…	?Seckel syndrome 4, 613676 (3) AR;Microcephaly 6, primary, AR, 608393 (3) AR;Autosomal_recessive_limb-girdle_muscular_dystrophy_type_2C;BRCA2-related_cancer_predisposition;Breast-ovarian_cancer,_familial,_susceptibility_to,_2;Breast-ovarian_cancer,_familial,_susceptibility_to,_2|Hereditary_breast_ovarian_cancer_syndrome;Cerebellar ataxia, impaired intellectual development, and dysequilibrium synd…	NA	CLN:102779;CLN:1705862;CLN:1770723;CLN:2081657;CLN:248518;CLN:262801;CLN:262847;CLN:262851;CLN:3496468;CLN:3797460;CLN:3896795;CLN:3896797;CLN:420994;CLN:427339;CLN:463812;CLN:575510;CLN:611324;CLN:623687;CLN:652283;CLN:917145;HI3:BRCA2;HI3:NBEA;HI3:POLR1D;dbVar:nssv15119415;dbVar:nssv15119799;dbVar:nssv15120285;dbVar:nssv15120286;dbVar:nssv15120287;dbVar:nssv15123656;dbVar:nssv15124370;nssv15125…	13:23093197-23203899;13:23093197-23368497;13:23093197-23411249;13:23093197-23411259;13:23096996-24322418;13:23106963-23856032;13:23180979-23325162;13:23181077-23279488;13:23203676-23279498;13:23203686-23203899;13:23234592-23234732;13:23234652-23235878;13:23234653-23235877;13:23250611-23279498;13:23295489-23324367;13:23314908-23322481;13:23314909-23322480;13:23315908-23322480;13:23320541-23320858;…	Autosomal_recessive_limb-girdle_muscular_dystrophy_type_2C;BRCA2-related_cancer_predisposition|Hereditary_breast_ovarian_cancer_syndrome;Breast-ovarian_cancer,_familial,_susceptibility_to,_2;Hereditary_breast_ovarian_cancer_syndrome;Hereditary_cancer-predisposing_syndrome;Spastic_paraplegia	HP:0001258;HP:0007062;HP:0007124;HP:0007216	CLN:1062797;CLN:1062823;CLN:1062824;CLN:1062825;CLN:1062872;CLN:1062877;CLN:1062883;CLN:1062890;CLN:1062938;CLN:1062952;CLN:1062965;CLN:1062968;CLN:1364018;CLN:1373280;CLN:1393532;CLN:1403609;CLN:1411842;CLN:1418670;CLN:1445061;CLN:1467985;CLN:2075830;CLN:2086949;CLN:2186294;CLN:2859983;CLN:2894447;CLN:3784214;CLN:816046;CLN:858807;dbVar:nssv17171466;dbVar:nssv17171537;dbVar:nssv17171741;dbVar:ns…	13:23203854-23203853;13:23203854-23203995;13:23320732-23320731;13:23320732-23320885;13:23335431-23335541;13:23340871-23340870;13:23340871-23340987;13:23870139-23870254;13:32316489-32316488;13:32316489-32316634;13:32316506-32316505;13:32316506-32316715;13:32319081-32319199;13:32319152-32319151;13:32319152-32319472;13:32319166-32319165;13:32319166-32319240;13:32319166-32319447;13:32319208-32319207;…	NA	dbVar:nssv17955548;nssv17976992;dbVar:nssv15161090;dbVar:nssv15172692;dbVar:nssv17059476;dbVar:nssv15162474;dbVar:nssv15161751;dbVar:nssv15146483;dbVar:nssv18326470;dbVar:nssv15161513;dbVar:nssv17969571;dbVar:nssv15161108;nssv15776345;nssv17957159;nssv17969572;dbVar:nssv15147543;dbVar:nssv15154678;dbVar:nssv15161661;nssv15161681;dbVar:nssv15161295;dbVar:nssv15146484;dbVar:nssv15161646;dbVar:nssv1…	13:18445863-114344403;13:18456041-114340285;13:18457098-114341682;13:18479466-114343053;13:18484578-114338054;13:18565049-114327173;13:18676443-37656039;13:18679709-114343462;13:18850546-114327173;13:18862147-114216251;13:18862147-114342258;13:18862147-33577351;13:18862147-73471322;13:18862148-114342258;13:18946183-114304628;13:18958092-31090460;13:18997364-114327035;13:18997364-114327094;13:1949…	23.32;23.32;23.32;23.33;23.33;23.35;76.90;23.38;23.42;23.45;23.42;71.47;40.95;23.42;23.45;66.19;23.46;23.46;51.85;23.62;84.05;23.68;23.67;23.67;28.35;23.75;40.90;23.78;14.72;9.43;5.33;1.80;0.99;7.15	NA	dbVar:nssv15161772;dbVar:nssv16208358;dbVar:nssv15154674;dbVar:nssv15138746;dbVar:nssv15153071;dbVar:nssv15145200;dbVar:nssv15150258;dbVar:nssv15146244;dbVar:nssv15135638;dbVar:nssv17969584;dbVar:nssv17969588;dbVar:nssv15147951;dbVar:nssv15147516;dbVar:nssv15137764;dbVar:nssv15161334;dbVar:nssv15161071;dbVar:nssv17969593;dbVar:nssv15119800;dbVar:nssv17969594;dbVar:nssv15161035;dbVar:nssv17955947	13:18445863-114327173;13:18862147-24396223;13:19434341-24959983;13:19671935-24985872;13:22945778-24367378;13:22968339-24323208;13:22978828-26453772;13:30697729-69471973;13:31018161-48491204;13:32371984-62124084;13:35802068-80107618;13:36777319-62955876;13:37864227-67963788;13:38514178-51425214;13:40942299-114340331;13:41143821-85137552;13:41883706-91144444;13:43505397-49983668;13:43999236-5275000…	23.33;24.14;34.38;36.24;91.94;93.21;97.65;37.98;82.45;43.87;21.72;33.03;25.12;53.53;6.11;9.73;7.19;29.63;16.30;0.96;1.00	5620	ATP8A2-related_disorder;Abnormal_brain_morphology;Abnormal_central_motor_function;Abnormal_facial_shape;Abnormality_of_the_anus;Abnormality_of_the_musculature;Ambiguous_genitalia;Ataxia,_spastic,_childhood-onset,_autosomal_recessive,_with_optic_atrophy_and_intellectual_disability;Ateleiotic_dwarfism;Autism,_susceptiblity_to;Autism_spectrum_disorder;Autosomal_recessive_limb-girdle_muscular_dystrop…	NA	NA	NA	NA	NA	NA	NA	NA	NA	NA	NA	NA	chr13:22941861-23153161 dbVar;chr13:23071585-23071611 HPRC:pbsv.INS.DUP.575;chr13:23146035-23217263 dbVar;chr13:23197967-23198140 dbVar;13:23197968-23198140 IMH;13:23223003-23225651 DDD:40358;chr13:23368872-23369824 dbVar;chr13:23439649-24002966 dbVar;13:23483502-23483833 1000g;chr13:23508436-23533593 dbVar;chr13:23560283-23560381 dbVar;chr13:23638160-23638200 HPRC:pbsv.INS.DUP.615;chr13:23813980…	chr13:22909373-23132964 dbVar;chr13:23071575-23071629 gnomAD-SV_v3_DUP_chr13_95bf5b62;chr13:23126905-23967664 dbVar;chr13:23190230-23190298 dbVar;chr13:23197967-23198140 gnomAD-SV_v3_DUP_chr13_c4928dd6;chr13:23220638-23346046 dbVar;chr13:23357936-23465792 dbVar;chr13:23408949-23408973 HPRC:pbsv.INS.DUP.598;chr13:23479493-23611329 dbVar;13:23495215-23495521 1000g;chr13:23557938-23558498 dbVar;chr1…	13:23056307-23065353 dgv337e199;chr13:23057152-23063544 dbVar;13:23058242-23063353 dgv338e199;chr13:23058280-23063163 dbVar;13:23058286-23063154 1000g;13:23058290-23063163 IMH;chr13:23058363-23063163 dbVar;13:23058367-23063163 CMRI:1_pbsv.DEL.105_duplicate4;chr13:23058778-23066583 gnomAD-SV_v3_DEL_chr13_60c6f4db;13:23101471-23101635 CMRI:0_pbsv.DEL.111_duplicate4;chr13:23101515-23101638 HPRC:pbsv…	chr13:22949861-23299861 dbVar;13:23056652-23063521 DDD:40350;13:23058076-23063210 IMH;chr13:23058262-23063100 gnomAD-SV_v3_DEL_chr13_53a64982;chr13:23058285-23063154 dbVar;13:23058286-23063154 esv3631510;chr13:23058362-23063161 HPRC:pbsv.DEL.570;13:23058366-23063163 PacBioCoLoRS;13:23058374-23063149 nsv514691;chr13:23064919-23080185 dbVar;13:23101471-23101635 PacBioCoLoRS;chr13:23111561-23116109 …	0.025	0.09	13:23059655-23060508	(TA)n
15_23195970_28413245_DEL_1	full	q11.2-q13.1	MIR4509-1;LOC102723534;LOC102723564;GOLGA6L26;LOC105376698;GOLGA8S;LOC105370726;LOC124903446;LOC105370728;GOLGA6L2;LOC105370729;MIR4508;MKRN3;LOC124903576;MAGEL2;NDN;LOC124903577;LOC124903447;LOC107984787;PWRN4;LOC105370733;LOC105370732;PWRN2;LOC102723749;LOC102725165;PWRN3;PWRN1;NPAP1;SNHG14;SNRPN;LOC124903612;SNURF;SNORD107;PWARSN;PWAR5;SNORD64;SNORD108;PWAR6;SNORD109A;SNORD116-1;SNORD116-2;SNO…	GOLGA8DP	MIR4509-2	149	AMH (morbid/RE=mTL_miRNA);ARF1 (morbid/RE=mTL_miRNA);ARHGDIA (morbid/RE=mTL_miRNA);CAPNS1 (morbid/RE=mTL_miRNA);CERS1 (morbid/RE=mTL_miRNA);DNAL1 (morbid/RE=mTL_miRNA);GCK (morbid/RE=mTL_miRNA);HPRT1 (HI=3/morbid/RE=mTL_miRNA);IRF2BPL (morbid/RE=mTL_miRNA);ISCA2 (morbid/RE=mTL_miRNA);MTR (morbid/RE=mTL_miRNA);NACC1 (morbid/RE=mTL_miRNA);NDRG1 (morbid/RE=mTL_miRNA);NOVA2 (morbid/RE=mTL_miRNA);NSMC…	15q11.2q13 recurrent (PWS/AS) region (Class 2,BP2-BP3)	NA	TS3:ISCA-37478;dbVar:nssv15121688;dbVar:nssv15122293;dbVar:nssv15123312;dbVar:nssv15123316;dbVar:nssv15123526;dbVar:nssv15130891;dbVar:nssv15134162;dbVar:nssv15135673;dbVar:nssv15141810;dbVar:nssv15145809;nssv15148049;nssv15150756;dbVar:nssv15145849;nssv15146718;dbVar:nssv15145860;dbVar:nssv15145876;dbVar:nssv15146045;dbVar:nssv15146315;nssv15148274;dbVar:nssv15146384;dbVar:nssv15146406;dbVar:nss…	15:23319715-24978446;15:23319715-25980547;15:23319715-26948233;15:23319715-28131788;15:23319715-28161504;15:23319715-28190742;15:23319715-28272286;15:23319715-28275167;15:23319715-28275170;15:23319715-28280314;15:23319715-28281264;15:23319715-28285036;15:23319715-28289099;15:23319715-28300209;15:23319715-28300455;15:23319715-28314256;15:23319715-28316524;15:23319715-28322179;15:23328045-28154050;…	15q11.2q13 recurrent (PWS/AS) region (Class 2,BP2-BP3);Albinism, brown oculocutaneous, 203200 (3) AR;Albinism, oculocutaneous, type II, 203200 (3) AR;Skin;hair;eye pigmentation 1, blond;brown hair, 227220 (3) AR;Skin;hair;eye pigmentation 1, blue;nonblue eyes, 227220 (3) AR;Angelman syndrome, 105830 (3) AD;Developmental and epileptic encephalopathy 43, 617113 (3) AD;Epilepsy, childhood absence, s…	NA	CLN:205287;HI3:ISCA-37478;HI3:UBE3A;dbVar:nssv15119841;dbVar:nssv15119842;dbVar:nssv15120095;dbVar:nssv15120247;dbVar:nssv15120380;dbVar:nssv15123356;dbVar:nssv15123365;dbVar:nssv15128273;dbVar:nssv15129283;dbVar:nssv15129999;dbVar:nssv15130799;dbVar:nssv15131670;dbVar:nssv15131989;nssv15129136;dbVar:nssv15132047;nssv15139681;dbVar:nssv15132071;dbVar:nssv15132200;dbVar:nssv15132403;dbVar:nssv1513…	15:23319715-25403533;15:23319715-27461850;15:23319715-28161504;15:23319715-28161563;15:23319715-28169961;15:23319715-28190742;15:23319715-28197267;15:23319715-28275167;15:23319715-28277692;15:23319715-28280314;15:23319715-28285036;15:23319715-28289099;15:23319715-28290120;15:23319715-28295269;15:23319715-28299516;15:23319715-28300455;15:23319715-28314256;15:23319715-28315123;15:23319715-28316525;…	NA	NA	NA	NA	15q11.2q13 recurrent (PWS/AS) region (Class 1, BP1-BP3)	dbVar:nssv15172447;dbVar:nssv15149081;dbVar:nssv15148902;dbVar:nssv15125410;dbVar:nssv15127689;dbVar:nssv15127462;dbVar:nssv15126524;dbVar:nssv15124656;dbVar:nssv15127659;dbVar:nssv15126021;dbVar:nssv15172190;dbVar:nssv15150569;dbVar:nssv15147052;dbVar:nssv15145742;dbVar:nssv15147053;dbVar:nssv15175556;dbVar:nssv15145744;dbVar:nssv15774514;dbVar:nssv15148785;dbVar:nssv15605894;dbVar:nssv15149135;…	15:19811559-101953337;15:19839090-28679259;15:19840582-32621939;15:19858088-101981189;15:19858088-28848310;15:19858088-28917417;15:19858088-30156148;15:19858088-32147101;15:19858088-32650412;15:19858088-32694383;15:19866421-101920959;15:19866421-30445141;15:19879750-28702163;15:19879750-28918517;15:19879751-27865713;15:19897288-28786544;15:19905470-28163751;15:19974275-32705869;15:19985296-281615…	6.35;59.02;40.82;6.35;58.03;57.59;50.66;42.45;40.78;40.64;6.36;49.32;59.14;57.72;58.47;58.69;60.16;40.98;60.73;52.05;43.09;41.27;41.27;61.30;50.42;43.05;62.23;47.21;53.59;6.41;65.05;65.05;62.32;69.16;76.08;75.76;52.12;49.55;79.21;85.21;53.73;92.27;68.91;74.41;92.90;94.95;92.94;6.48;99.36;96.86;95.00;94.43;93.56;92.26;90.91;88.95;75.41;75.41;75.37;75.35;75.19;75.19;72.33;70.67;68.26;67.81;64.84;57…	15q11.2q13 recurrent (PWS/AS) region (Class 1, BP1-BP3)	dbVar:nssv18326337;dbVar:nssv15605896;dbVar:nssv15123310;dbVar:nssv18841918;dbVar:nssv15147060;dbVar:nssv15147062;dbVar:nssv15145953;nssv15146043;nssv15146196;nssv15146645;nssv15146673;nssv15146797;nssv15147987;nssv15148915;dbVar:nssv15160812;dbVar:nssv15159751;dbVar:nssv16297059;dbVar:nssv16208660;dbVar:nssv18792791;dbVar:nssv16215225;dbVar:nssv15146946;nssv16215320;dbVar:nssv15160813;dbVar:nssv…	15:20534260-28321433;15:20643449-32632940;15:20924656-32222725;15:20966972-25963714;15:22030647-28694952;15:22144678-30349193;15:22358244-28481444;15:22444191-23226874;15:22570471-23226874;15:22571830-23226269;15:22600364-23220738;15:22610754-23226874;15:22646843-23220738;15:22646843-23226874;15:22673144-23226874;15:22681828-23226874;15:22698178-23380983;15:22781889-23226874;15:22782171-28134728;…	65.82;43.52;46.18;55.39;78.29;63.59;85.21;3.95;4.71;4.63;3.99;5.02;4.32;5.33;5.58;5.67;27.10;6.95;92.27;99.97;99.35;99.09;96.86;94.33;92.86;92.65;92.54;81.59;75.19;75.19;75.02;57.65;56.19;38.44;34.49;99.00;98.74;96.85;92.31;75.95;75.34;99.97;96.83;99.97;70.44;98.99;6.41;99.34;99.34;94.66;99.34;99.07;99.34;99.34;98.64;94.62;99.96;27.77;3.06;2.88;2.46	411	Albinism;Albinism_or_congenital_nystagmus;Ambiguous_genitalia;Angelman_syndrome;Aplasia/Hypoplasia_of_the_cerebellum;Developmental_and_epileptic_encephalopathy,_43;Developmental_and_epileptic_encephalopathy,_79;Developmental_delay_with_autism_spectrum_disorder_and_gait_instability;Developmental_disorder;Epilepsy;Epilepsy,_childhood_absence,_susceptibility_to,_1;Epilepsy,_childhood_absence,_suscep…	NA	NA	NA	NA	NA	NA	NA	NA	NA	NA	NA	NA	chr15:23112757-23226759 dbVar;chr15:23202864-23226759 dbVar;chr15:23319759-23357353 dbVar;chr15:23320261-23371306 dbVar;chr15:23320261-23438295 dbVar;chr15:23328874-23340874 gnomAD-SV_v3_DUP_chr15_a9dca306;chr15:23342600-23348874 gnomAD-SV_v3_DUP_chr15_bac5cb08;chr15:23354587-23363000 gnomAD-SV_v3_DUP_chr15_d267256d;chr15:23371306-23424532 dbVar;chr15:23374637-23425897 dbVar;chr15:23394105-234152…	chr15:23112757-23202864 dbVar;chr15:23125000-23434874 gnomAD-SV_v3_DUP_chr15_96ffc435;chr15:23319735-23361453 dbVar;chr15:23319858-24013853 dbVar;chr15:23320261-23378973 dbVar;15:23327754-23334137 DDD:44245;15:23328933-23360582 DDD:44246;chr15:23351852-23426353 dbVar;chr15:23361365-23361384 HPRC:pbsv.INS.DUP.543;chr15:23371306-23438295 dbVar;chr15:23378853-23386853 dbVar;chr15:23421877-23422785 d…	chr15:23211504-23211536 HPRC:pbsv.DEL.517;15:23214605-23214667 CMRI:3_pbsv.DEL.101_duplicate8;15:23279830-23280814 CMRI:5_pbsv.DEL.101_duplicate8;15:23294564-23294626 CMRI:0_pbsv.DEL.71_duplicate7;15:23321763-23322747 CMRI:1_pbsv.DEL.66_duplicate8;15:23321763-23322747 PacBioCoLoRS;chr15:23321969-23322043 dbVar;15:23327125-23327332 CMRI:125_pbsv.DEL.126_duplicate4;15:23327754-23334137 DDD:44245;15…	chr15:23124242-23360150 gnomAD-SV_v3_DEL_chr15_472b2068;chr15:23214459-23214521 HPRC:pbsv.DEL.521;chr15:23214636-23214667 HPRC:pbsv.DEL.523;chr15:23279830-23280814 HPRC:pbsv.DEL.524;chr15:23312097-23434127 gnomAD-SV_v3_DEL_chr15_5280ce2b;chr15:23321763-23322747 HPRC:pbsv.DEL.529;15:23321968-23322043 CMRI:2_pbsv.DEL.144_duplicate6;chr15:23327098-23327140 HPRC:pbsv.DEL.532;chr15:23327298-23327319 H…	0.535	0.495	15:23195659-23195932;15:23195933-23196233	MLT1H1;AluYm1
16_29568606_30248969_DEL_1	full	p11.2	SMG1P2;LOC105371168;MIR3680-2;SPN;QPRT;C16orf54;LOC124903673;ZG16;LOC124903675;LOC105371167;KIF22;MAZ;MVP-DT;PRRT2;PAGR1;MVP;CDIPT;CDIPTOSP;SEZ6L2;ASPHD1;KCTD13;KCTD13-DT;TMEM219;LOC124903762;TAOK2;HIRIP3;INO80E;DOC2A;C16orf92;TLCD3B;LOC112694756;ALDOA;PPP4C;TBX6;YPEL3;YPEL3-DT;GDPD3;MAPK3;CORO1A-AS1;CORO1A;BOLA2B;SLX1A;SLX1A-SULT1A3;SULT1A3;LOC613038;LOC101929894;NPIPB13	LOC124903797	LOC124903798	47	ACSL4 (morbid/RE=mTL_miRNA);ALDH6A1 (morbid/RE=mTL_miRNA);ATP2A1 (morbid/RE=EA_enhancer);BACH1 (morbid/RE=mTL_miRNA);BRD4 (morbid/RE=mTL_miRNA);CALM1 (morbid/RE=mTL_miRNA);CCDC174 (morbid/RE=mTL_miRNA);CCDC39 (morbid/RE=mTL_miRNA);EDN1 (morbid/RE=mTL_miRNA);FUS (morbid/RE=GH_promoter_enhancer);GPC4 (morbid/RE=mTL_miRNA);HSD3B7 (morbid/RE=EA_enhancer+GH_promoter_enhancer);LAT (morbid/RE=ABC_enhanc…	16p11.2 recurrent region (proximal, BP4-BP5) (includes TBX6)	NA	TS3:ISCA-37400;dbVar:nssv15122623;dbVar:nssv15124092;dbVar:nssv15124156;nssv15130145;nssv15135477;dbVar:nssv15124389;dbVar:nssv15128223;dbVar:nssv15128944;dbVar:nssv15129000;dbVar:nssv15131804;dbVar:nssv15131807;dbVar:nssv15132259;nssv15139688;nssv15141013;dbVar:nssv15132491;nssv15141626;dbVar:nssv15132857;dbVar:nssv15133014;nssv16736649;dbVar:nssv15133258;dbVar:nssv15133260;dbVar:nssv15134487;db…	16:29568700-30165919;16:29568700-30180527;16:29568700-30228906;16:29569780-30228906;16:29579232-30186086;16:29579234-30179247;16:29579234-30186020;16:29579758-30165919;16:29579758-30166486;16:29579758-30228906;16:29579758-30232285;16:29581463-30179247;16:29581463-30185969;16:29581477-30179272;16:29581490-30186086;16:29584163-30186830;16:29584163-30188392;16:29597003-30165919;16:29598614-30165919;…	16p11.2 recurrent region (proximal, BP4-BP5) (includes TBX6);Cone-rod dystrophy 22, 619531 (3) AR;Convulsions, familial infantile, with paroxysmal choreoathetosis, 602066 (3) AD;Episodic kinesigenic dyskinesia 1, 128200 (3) AD;Seizures, benign familial infantile, 2, 605751 (3) AD;Glycogen storage disease XII, 611881 (3) AR;Immunodeficiency 8, 615401 (3) AR;Spondylocostal dysostosis 5, 122600 (3) …	NA	HI3:ISCA-37400;HI3:PRRT2;dbVar:nssv15122612;dbVar:nssv15124204;dbVar:nssv15124327;dbVar:nssv15124335;nssv15136075;dbVar:nssv15124410;dbVar:nssv15125734;dbVar:nssv15126492;dbVar:nssv15130144;nssv15132516;nssv15139689;dbVar:nssv15130863;dbVar:nssv15131049;dbVar:nssv15131534;dbVar:nssv15131799;dbVar:nssv15131805;dbVar:nssv15131806;nssv15139983;dbVar:nssv15131808;dbVar:nssv15131809;dbVar:nssv15131810…	16:29568700-30166595;16:29568700-30166678;16:29568700-30167085;16:29569290-30165919;16:29579232-30186086;16:29579234-30179247;16:29579234-30186020;16:29581463-30162533;16:29581463-30179247;16:29581471-30179272;16:29584163-30186830;16:29584163-30188392;16:29584163-30204300;16:29590002-30190000;16:29595052-30188301;16:29604539-30188133;16:29609369-30185969;16:29609397-30186086;16:29609397-30239280;…	NA	NA	NA	NA	NA	dbVar:nssv15158812;dbVar:nssv15148703;dbVar:nssv15150639;nssv15151292;dbVar:nssv15158813;dbVar:nssv15158224;dbVar:nssv16254749;dbVar:nssv18330738;dbVar:nssv16216874;dbVar:nssv15152163;dbVar:nssv15141610;dbVar:nssv18330281;dbVar:nssv15133581;dbVar:nssv15137443;dbVar:nssv15126545;dbVar:nssv15137717;dbVar:nssv15133018;dbVar:nssv15133706;dbVar:nssv15124519;dbVar:nssv15139382;dbVar:nssv15124261;dbVar:…	16:11452-90228224;16:19194-90207973;16:35882-90088654;16:38166-90096867;16:38166-90208287;16:2909279-30179272;16:4330767-30434029;16:5755001-34995630;16:18144419-30165919;16:19412794-30130899;16:21565483-30165919;16:23047970-30632245;16:23752048-31943755;16:24370633-34120592;16:27311747-31193406;16:28366112-30183432;16:28492483-30179247;16:29048851-30184286;16:29048851-30185969;16:29048851-301860…	0.75;0.75;0.76;0.76;0.75;2.24;2.61;2.33;4.97;5.25;6.95;8.97;8.31;6.98;17.53;33.83;36.20;54.22;54.29;54.29;54.55;60.55;64.14;62.19;70.91;67.82;75.28;78.46;74.61;80.67;80.67;76.21;78.15;77.58;79.66;82.81;77.11;85.04;85.84;79.67;79.62;87.93;90.85;90.56;90.77;91.43;90.77;90.76;92.07;97.67;98.12;90.23;97.98;98.12;98.74;98.74;99.65;93.58;90.33;94.09;90.23;90.23;89.92;99.50;93.12;89.30;89.03;89.02;89.03…	NA	dbVar:nssv17955938;dbVar:nssv15142372;dbVar:nssv15126409;dbVar:nssv15135924;dbVar:nssv15137687;dbVar:nssv15143171;dbVar:nssv15776005;dbVar:nssv16208460;dbVar:nssv15774753;dbVar:nssv18330773;dbVar:nssv15133595;dbVar:nssv17956261;dbVar:nssv15140432;dbVar:nssv16254933;dbVar:nssv15126878;dbVar:nssv15133011;dbVar:nssv15119976;dbVar:nssv15141243;dbVar:nssv15606043;dbVar:nssv15132527;nssv15139687;dbVar:…	16:21583677-29613981;16:21584979-30387846;16:28392094-30186086;16:28392833-30186020;16:28392833-30320693;16:28430218-30167085;16:28455410-30166595;16:28455410-30167085;16:28455410-30180527;16:28455411-30309999;16:28456968-30295107;16:28474563-29578353;16:28475373-30185969;16:28476999-30167085;16:28487502-30186086;16:28492483-30179247;16:28531784-30183432;16:28814842-35140636;16:29030730-30187704;…	0.57;7.73;34.42;34.43;35.29;34.46;34.95;34.96;35.47;36.69;37.01;0.88;36.09;35.41;36.35;36.20;37.23;10.76;53.51;64.14;69.41;75.67;79.15;80.17;80.19;80.19;80.20;80.55;74.99;81.72;81.45;82.81;85.70;87.93;88.07;90.03;90.04;90.62;90.85;90.85;90.77;89.32;97.82;97.93;97.93;97.93;97.93;97.93;97.97;98.09;98.13;90.35;90.23;87.49;97.93;97.93;97.93;97.93;98.12;99.65;90.33;90.23;60.11;89.02;45.92	135	Cone-rod_dystrophy_22;Convulsions;Episodic_kinesigenic_dyskinesia;Episodic_kinesigenic_dyskinesia_1;HNSHA_due_to_aldolase_A_deficiency;Inborn_genetic_diseases;Infantile_convulsions_and_choreoathetosis;Neurodevelopmental_delay;PRRT2-Associated_Paroxysmal_Movement_Disorders;PRRT2-associated_paroxysmal_movement_disorder;PRRT2-related_disorder;PRRT2_insufficiency;Paroxysmal_nonkinesigenic_dyskinesia_…	NA	NA	NA	NA	NA	NA	NA	NA	NA	IMH	16:15020811-70019806;16:29226964-88193867	0.4997	chr16:29371343-29579138 dbVar;chr16:29574679-29592679 dbVar;chr16:29586038-29600520 dbVar;chr16:29622679-29627679 dbVar;chr16:29639180-29640960 dbVar;chr16:29653679-29659679 dbVar;chr16:29671945-29681352 dbVar;chr16:29683056-29686607 dbVar;chr16:29804179-29809179 dbVar;chr16:30001291-30001410 dbVar;chr16:30060221-30061577 gnomAD-SV_v3_DUP_chr16_6ff33edb;chr16:30084179-30099179 dbVar;chr16:3010772…	16:29351553-29604869 DDD:46987;chr16:29568679-29573679 dbVar;chr16:29585846-29600520 dbVar;chr16:29591540-29690070 dbVar;chr16:29636917-29653602 dbVar;chr16:29649678-30193679 dbVar;chr16:29668716-29668734 HPRC:pbsv.INS.DUP.3246;chr16:29681571-29684432 dbVar;chr16:29743679-29748679 dbVar;chr16:29943408-29944191 dbVar;chr16:30060220-30061850 dbVar;chr16:30064165-30064220 dbVar;chr16:30090679-300984…	chr16:29566679-30188679 dbVar;chr16:29568029-29586679 dbVar;chr16:29580649-29581176 dbVar;chr16:29592559-29596683 dbVar;16:29600801-29600853 CMRI:25_pbsv.DEL.644_duplicate8;16:29600801-29600853 PacBioCoLoRS;chr16:29617030-29619752 dbVar;chr16:29631374-29642361 dbVar;chr16:29637840-29639365 dbVar;chr16:29639511-29640722 dbVar;chr16:29643506-29658435 dbVar;chr16:29656793-29656821 HPRC:pbsv.DEL.3244…	16:29351553-29604869 DDD:46987;chr16:29566986-29575990 dbVar;chr16:29580150-29586519 dbVar;chr16:29583679-29589679 dbVar;chr16:29596735-29602340 dbVar;chr16:29600801-29600853 HPRC:pbsv.DEL.3239;chr16:29616860-29619637 dbVar;chr16:29619732-29619846 dbVar;chr16:29633560-29639012 dbVar;chr16:29639405-29639478 dbVar;16:29639574-29639771 CMRI:11_pbsv.DEL.1017_duplicate1;chr16:29652477-29652559 dbVar;c…	0.35	0.49	NA	NA
17_45584636_64918921_DEL_1	full	q21.31-q24.1	MAPK8IP1P2;LINC02210;LINC02210-CRHR1;LOC105371802;LOC107985028;CRHR1;MAPT-AS1;SPPL2C;MAPT;MAPT-IT1;LOC105371800;STH;KANSL1;LOC107985027;KANSL1-AS1;LRRC37A;LOC124904014;ARL17B;LRRC37A2;NSFP1;ARL17A;NSF;WNT3;LOC101929777;WNT9B;LINC01974;LOC112268191;GOSR2-DT;GOSR2;MIR5089;RPRML;LOC101927060;LOC124904015;CDC27;MYL4;ITGB3;LOC107985029;EFCAB13-DT;EFCAB13;MRPL45P2;NPEPPS;KPNB1-DT;KPNB1;TBKBP1;TBX21;OSB…	LRRC37A4P	LOC107985000	392	ABCB7 (morbid/RE=mTL_miRNA);ACAD8 (morbid/RE=mTL_miRNA);ACAT1 (morbid/RE=mTL_miRNA);ACBD5 (morbid/RE=mTL_miRNA);ACSL4 (morbid/RE=mTL_miRNA);ACTG1 (morbid/RE=mTL_miRNA);ADGRG2 (morbid/RE=mTL_miRNA);ADNP (HI=3/morbid/RE=mTL_miRNA);ALAD (morbid/RE=mTL_miRNA);ALDH6A1 (morbid/RE=mTL_miRNA);ALG1 (morbid/RE=mTL_miRNA);ALG9 (morbid/RE=mTL_miRNA);AMER1 (morbid/RE=mTL_miRNA);AP2M1 (morbid/RE=mTL_miRNA);APO…	Fanconi_anemia_complementation_group_J|Familial_cancer_of_breast;Osteogenesis_imperfecta_type_I	NA	CLN:2913372;CLN:3855987;CLN:402845;dbVar:nssv15130790;dbVar:nssv15130934;dbVar:nssv15138201;dbVar:nssv15141990;dbVar:nssv15142779;dbVar:nssv15143633;dbVar:nssv15147699;dbVar:nssv15149031;dbVar:nssv15150484;dbVar:nssv15151066;dbVar:nssv15153111;dbVar:nssv15154192;dbVar:nssv15605935;dbVar:nssv16212136;dbVar:nssv16212913;dbVar:nssv16216569;dbVar:nssv17172039;dbVar:nssv17172148;dbVar:nssv17172149;dbV…	17:45630981-46081296;17:45632785-46215376;17:46872518-48430120;17:50185503-50199967;17:50185820-50185957;17:50189660-50201513;17:50190021-50199319;17:50194148-50201244;17:50194330-50199967;17:50195584-50195584;17:50196365-50196525;17:50999620-60663584;17:54111691-59399801;17:58243774-64002641;17:58661133-58725310;17:58703187-58703339;17:58703187-58710000;17:58720737-58720822;17:58720741-58720818;…	17q21.3 recurrent region (includes KANSL1);17q23.1q23.2 recurrent region (includes TBX2, TBX4);?Dystonia 22, adult-onset, 620456 (3) AR;Dystonia 22, juvenile-onset, 620453 (3) AR;?Immunodeficiency 88, 619630 (3) AR;Asthma and nasal polyps, 208550 (3) AR;Asthma, aspirin-induced, susceptibility to, 208550 (3) AR;?Mitochondrial DNA depletion syndrome 16 (hepatic type), 618528 (3) AR;?Mitochondrial D…	NA	CLN:1087671;CLN:1167148;CLN:1289625;CLN:1849785;CLN:2076398;CLN:214369;CLN:2751348;CLN:2839425;CLN:2839585;CLN:2839586;CLN:571417;CLN:969550;HI3:BRIP1;HI3:CLTC;HI3:COL1A1;HI3:ISCA-37420;HI3:ISCA-37501;HI3:KANSL1;HI3:NOG;HI3:RAD51C;HI3:TBX4;dbVar:nssv15120738;dbVar:nssv15122524;dbVar:nssv15122526;dbVar:nssv15123352;dbVar:nssv15125179;dbVar:nssv15129007;dbVar:nssv15129840;dbVar:nssv15129914;dbVar:n…	17:45598043-46273786;17:45608560-46135361;17:45610943-46085719;17:45616173-46135050;17:45616242-46136454;17:45626435-46135050;17:45626436-46110126;17:45626436-46135050;17:45627801-46087514;17:45628236-46088437;17:45628236-46130967;17:45629521-46051878;17:45629521-46061206;17:45629521-46094581;17:45629521-46098805;17:45629521-46111134;17:45629521-46130611;17:45629521-46133456;17:45629521-46273786;…	Familial_cancer_of_breast|Fanconi_anemia_complementation_group_J;Fanconi_anemia_complementation_group_J|Familial_cancer_of_breast;Fanconi_anemia_complementation_group_O;Joubert_syndrome|Meckel-Gruber_syndrome;Osteogenesis_imperfecta_type_I	NA	CLN:1064280;CLN:1064347;CLN:1321444;CLN:1353592;CLN:1357600;CLN:3005582;CLN:3102111;CLN:3111783;CLN:3114228;dbVar:nssv17171883;dbVar:nssv17173070;dbVar:nssv17955925;dbVar:nssv17974233;dbVar:nssv17974317;dbVar:nssv17974883	17:50187943-50187942;17:50187943-50188100;17:50189466-50189465;17:50189466-50189522;17:58206339-58206455;17:58692668-58692783;17:58709925-58709924;17:58709925-58710070;17:61684023-61684022;17:61684067-61684166;17:61715984-61715983;17:61715984-61716114;17:61849131-61849130;17:61849131-61849488;17:61849173-61849290	NA	dbVar:nssv15149908;nssv15152170;dbVar:nssv15159024;dbVar:nssv15160732;dbVar:nssv15159027;dbVar:nssv15127236;dbVar:nssv15146325;dbVar:nssv15147369;dbVar:nssv15121117;dbVar:nssv15149626;dbVar:nssv15150382;dbVar:nssv16207328;dbVar:nssv15605934;dbVar:nssv15774475;dbVar:nssv15132208;dbVar:nssv15173462;dbVar:nssv15776727	17:150734-83084062;17:157424-83100564;17:158757-83102004;17:162554-83100251;17:16854250-83103577;17:36449221-68170214;17:36449221-75053130;17:39199874-45629579;17:44503317-83137846;17:45577991-46215376;17:45577991-46707273;17:59279728-68310527;17:59792244-69082302;17:61132269-66226197;17:61519988-66890247;17:64782603-83084062	23.31;23.31;23.31;23.31;29.18;60.95;50.08;0.70;50.04;98.96;99.41;62.44;55.18;74.34;63.29;0.74	NA	dbVar:nssv15127168;dbVar:nssv16215146;dbVar:nssv15141350;dbVar:nssv16254531;dbVar:nssv15124147;dbVar:nssv15135761;dbVar:nssv15137490;dbVar:nssv18330259;dbVar:nssv15129570;dbVar:nssv15138300;dbVar:nssv15137112;dbVar:nssv15132122;dbVar:nssv15132318;dbVar:nssv15133093;dbVar:nssv15135170;dbVar:nssv15132284;nssv15139974;dbVar:nssv15136771;dbVar:nssv15136778;dbVar:nssv15138112;dbVar:nssv15605936	17:36382249-83103577;17:45482486-46170854;17:45508395-46171629;17:45509031-46135050;17:45515045-46171688;17:45516111-46211895;17:45544832-46124104;17:45544832-46135050;17:45551850-46322089;17:45571126-46137522;17:45574366-46273786;17:45575862-46274278;17:45578382-46111134;17:45578382-46130670;17:45578382-46177048;17:45578382-46273786;17:45579328-46130578;17:45579328-46661960;17:64634772-67686888;…	41.38;85.16;88.50;87.92;89.40;90.15;93.13;93.26;95.74;97.61;98.53;98.74;98.83;98.87;98.96;99.10;99.04;99.51;9.31;20.75	2740	ACE-related_disorder;Abnormal_bleeding;Abnormal_corpus_callosum_morphology;Abnormal_pinna_morphology;Abnormality_of_prenatal_development_or_birth;Abnormality_of_the_musculature;Abnormality_of_the_skeletal_system;Absence_of_the_sacrum;Acetazolamide-responsive_myotonia;Alzahrani-Kuwahara_syndrome;Alzheimer_disease_type_1;Anteverted_nares;Aplasia/hypoplasia_involving_bones_of_the_lower_limbs;Ateleio…	NA	NA	NA	NA	NA	NA	NA	NA	NA	NA	NA	NA	chr17:45495355-45608690 dbVar;chr17:45520704-45587317 dbVar;chr17:45559980-45601980 gnomAD-SV_v3_DUP_chr17_36119377;17:45573726-45591986 DDD:49593;17:45578420-46289345 CMRI:0_pbsv.SPLIT.DUP.751;chr17:45583980-45616500 gnomAD-SV_v3_DUP_chr17_628447a3;chr17:45587634-45594734 dbVar;chr17:45599634-45616734 dbVar;chr17:45607913-45611375 dbVar;chr17:45625734-45627829 dbVar;chr17:45925999-45927812 dbVar…	chr17:45495355-45587317 dbVar;17:45496769-46710828 esv2762433;chr17:45520704-45608690 dbVar;17:45573675-45589540 dgv125e55;17:45578416-46289358 IMH;chr17:45578421-46289346 HPRC:pbsv.SPLIT.DUP.4513;chr17:45587317-45608690 dbVar;chr17:45598634-45603834 dbVar;chr17:45607659-45617727 gnomAD-SV_v3_DUP_chr17_0e735509;chr17:45614918-45631326 dbVar;chr17:45919012-45919111 dbVar;17:45927607-46733750 dgv12…	17:45573726-45591986 DDD:49593;chr17:45593290-45598840 gnomAD-SV_v3_DEL_chr17_44e0b93c;chr17:45608529-45608998 HPRC:pbsv.DEL.4519;chr17:45618723-45618796 dbVar;chr17:45638694-45657745 dbVar;chr17:45642411-45642435 HPRC:pbsv.DEL.4524;chr17:45678128-45681533 dbVar;17:45717561-45717685 CMRI:2_pbsv.DEL.1019_duplicate4;17:45717561-45717685 PacBioCoLoRS;chr17:45717654-45717684 HPRC:pbsv.DEL.4527;chr17:…	17:45496769-46710828 esv2762433;17:45575627-45625845 DDD:49595;chr17:45603466-45604086 dbVar;chr17:45613634-45625584 dbVar;chr17:45631454-45631944 dbVar;chr17:45638811-45638843 HPRC:pbsv.DEL.4523;chr17:45674634-45692934 dbVar;chr17:45717444-45717673 dbVar;chr17:45717561-45717685 HPRC:pbsv.DEL.4525;chr17:45717637-45717687 HPRC:pbsv.DEL.4526;chr17:45727760-45727848 dbVar;chr17:45737288-45737504 dbV…	0.675	0.62	NA	NA
17_45585824_64920115_DEL_1	full	q21.31-q24.1	MAPK8IP1P2;LINC02210;LINC02210-CRHR1;LOC105371802;LOC107985028;CRHR1;MAPT-AS1;SPPL2C;MAPT;MAPT-IT1;LOC105371800;STH;KANSL1;LOC107985027;KANSL1-AS1;LRRC37A;LOC124904014;ARL17B;LRRC37A2;NSFP1;ARL17A;NSF;WNT3;LOC101929777;WNT9B;LINC01974;LOC112268191;GOSR2-DT;GOSR2;MIR5089;RPRML;LOC101927060;LOC124904015;CDC27;MYL4;ITGB3;LOC107985029;EFCAB13-DT;EFCAB13;MRPL45P2;NPEPPS;KPNB1-DT;KPNB1;TBKBP1;TBX21;OSB…	LRRC37A4P	LOC107985000	392	ABCB7 (morbid/RE=mTL_miRNA);ACAD8 (morbid/RE=mTL_miRNA);ACAT1 (morbid/RE=mTL_miRNA);ACBD5 (morbid/RE=mTL_miRNA);ACSL4 (morbid/RE=mTL_miRNA);ACTG1 (morbid/RE=mTL_miRNA);ADGRG2 (morbid/RE=mTL_miRNA);ADNP (HI=3/morbid/RE=mTL_miRNA);ALAD (morbid/RE=mTL_miRNA);ALDH6A1 (morbid/RE=mTL_miRNA);ALG1 (morbid/RE=mTL_miRNA);ALG9 (morbid/RE=mTL_miRNA);AMER1 (morbid/RE=mTL_miRNA);AP2M1 (morbid/RE=mTL_miRNA);APO…	Fanconi_anemia_complementation_group_J|Familial_cancer_of_breast;Osteogenesis_imperfecta_type_I	NA	CLN:2913372;CLN:3855987;CLN:402845;dbVar:nssv15130790;dbVar:nssv15130934;dbVar:nssv15138201;dbVar:nssv15141990;dbVar:nssv15142779;dbVar:nssv15143633;dbVar:nssv15147699;dbVar:nssv15149031;dbVar:nssv15150484;dbVar:nssv15151066;dbVar:nssv15153111;dbVar:nssv15154192;dbVar:nssv15605935;dbVar:nssv16212136;dbVar:nssv16212913;dbVar:nssv16216569;dbVar:nssv17172039;dbVar:nssv17172148;dbVar:nssv17172149;dbV…	17:45630981-46081296;17:45632785-46215376;17:46872518-48430120;17:50185503-50199967;17:50185820-50185957;17:50189660-50201513;17:50190021-50199319;17:50194148-50201244;17:50194330-50199967;17:50195584-50195584;17:50196365-50196525;17:50999620-60663584;17:54111691-59399801;17:58243774-64002641;17:58661133-58725310;17:58703187-58703339;17:58703187-58710000;17:58720737-58720822;17:58720741-58720818;…	17q21.3 recurrent region (includes KANSL1);17q23.1q23.2 recurrent region (includes TBX2, TBX4);?Dystonia 22, adult-onset, 620456 (3) AR;Dystonia 22, juvenile-onset, 620453 (3) AR;?Immunodeficiency 88, 619630 (3) AR;Asthma and nasal polyps, 208550 (3) AR;Asthma, aspirin-induced, susceptibility to, 208550 (3) AR;?Mitochondrial DNA depletion syndrome 16 (hepatic type), 618528 (3) AR;?Mitochondrial D…	NA	CLN:1087671;CLN:1167148;CLN:1289625;CLN:1849785;CLN:2076398;CLN:214369;CLN:2751348;CLN:2839425;CLN:2839585;CLN:2839586;CLN:571417;CLN:969550;HI3:BRIP1;HI3:CLTC;HI3:COL1A1;HI3:ISCA-37420;HI3:ISCA-37501;HI3:KANSL1;HI3:NOG;HI3:RAD51C;HI3:TBX4;dbVar:nssv15120738;dbVar:nssv15122524;dbVar:nssv15122526;dbVar:nssv15123352;dbVar:nssv15125179;dbVar:nssv15129007;dbVar:nssv15129840;dbVar:nssv15129914;dbVar:n…	17:45598043-46273786;17:45608560-46135361;17:45610943-46085719;17:45616173-46135050;17:45616242-46136454;17:45626435-46135050;17:45626436-46110126;17:45626436-46135050;17:45627801-46087514;17:45628236-46088437;17:45628236-46130967;17:45629521-46051878;17:45629521-46061206;17:45629521-46094581;17:45629521-46098805;17:45629521-46111134;17:45629521-46130611;17:45629521-46133456;17:45629521-46273786;…	Familial_cancer_of_breast|Fanconi_anemia_complementation_group_J;Fanconi_anemia_complementation_group_J|Familial_cancer_of_breast;Fanconi_anemia_complementation_group_O;Joubert_syndrome|Meckel-Gruber_syndrome;Osteogenesis_imperfecta_type_I	NA	CLN:1064280;CLN:1064347;CLN:1321444;CLN:1353592;CLN:1357600;CLN:3005582;CLN:3102111;CLN:3111783;CLN:3114228;dbVar:nssv17171883;dbVar:nssv17173070;dbVar:nssv17955925;dbVar:nssv17974233;dbVar:nssv17974317;dbVar:nssv17974883	17:50187943-50187942;17:50187943-50188100;17:50189466-50189465;17:50189466-50189522;17:58206339-58206455;17:58692668-58692783;17:58709925-58709924;17:58709925-58710070;17:61684023-61684022;17:61684067-61684166;17:61715984-61715983;17:61715984-61716114;17:61849131-61849130;17:61849131-61849488;17:61849173-61849290	NA	dbVar:nssv15149908;nssv15152170;dbVar:nssv15159024;dbVar:nssv15160732;dbVar:nssv15159027;dbVar:nssv15127236;dbVar:nssv15146325;dbVar:nssv15147369;dbVar:nssv15121117;dbVar:nssv15149626;dbVar:nssv15150382;dbVar:nssv16207328;dbVar:nssv15605934;dbVar:nssv15774475;dbVar:nssv15132208;dbVar:nssv15173462;dbVar:nssv15776727	17:150734-83084062;17:157424-83100564;17:158757-83102004;17:162554-83100251;17:16854250-83103577;17:36449221-68170214;17:36449221-75053130;17:39199874-45629579;17:44503317-83137846;17:45577991-46215376;17:45577991-46707273;17:59279728-68310527;17:59792244-69082302;17:61132269-66226197;17:61519988-66890247;17:64782603-83084062	23.31;23.31;23.31;23.31;29.18;60.95;50.08;0.68;50.04;98.77;99.31;62.46;55.20;74.36;63.31;0.75	NA	dbVar:nssv15127168;dbVar:nssv16215146;dbVar:nssv15141350;dbVar:nssv16254531;dbVar:nssv15124147;dbVar:nssv15135761;dbVar:nssv15137490;dbVar:nssv18330259;dbVar:nssv15129570;dbVar:nssv15138300;dbVar:nssv15137112;dbVar:nssv15132122;dbVar:nssv15132318;dbVar:nssv15133093;dbVar:nssv15135170;dbVar:nssv15132284;nssv15139974;dbVar:nssv15136771;dbVar:nssv15136778;dbVar:nssv15138112;dbVar:nssv15605936	17:36382249-83103577;17:45482486-46170854;17:45508395-46171629;17:45509031-46135050;17:45515045-46171688;17:45516111-46211895;17:45544832-46124104;17:45544832-46135050;17:45551850-46322089;17:45571126-46137522;17:45574366-46273786;17:45575862-46274278;17:45578382-46111134;17:45578382-46130670;17:45578382-46177048;17:45578382-46273786;17:45579328-46130578;17:45579328-46661960;17:64634772-67686888;…	41.38;84.99;88.33;87.73;89.22;89.98;92.92;93.05;95.59;97.41;98.36;98.57;98.60;98.65;98.76;98.93;98.82;99.40;9.35;20.94	2740	ACE-related_disorder;Abnormal_bleeding;Abnormal_corpus_callosum_morphology;Abnormal_pinna_morphology;Abnormality_of_prenatal_development_or_birth;Abnormality_of_the_musculature;Abnormality_of_the_skeletal_system;Absence_of_the_sacrum;Acetazolamide-responsive_myotonia;Alzahrani-Kuwahara_syndrome;Alzheimer_disease_type_1;Anteverted_nares;Aplasia/hypoplasia_involving_bones_of_the_lower_limbs;Ateleio…	NA	NA	NA	NA	NA	NA	NA	NA	NA	NA	NA	NA	chr17:45495355-45608690 dbVar;chr17:45520704-45587317 dbVar;chr17:45559980-45601980 gnomAD-SV_v3_DUP_chr17_36119377;17:45573726-45591986 DDD:49593;17:45578420-46289345 CMRI:0_pbsv.SPLIT.DUP.751;chr17:45583980-45616500 gnomAD-SV_v3_DUP_chr17_628447a3;chr17:45587634-45594734 dbVar;chr17:45599634-45616734 dbVar;chr17:45607913-45611375 dbVar;chr17:45625734-45627829 dbVar;chr17:45925999-45927812 dbVar…	chr17:45495355-45587317 dbVar;17:45496769-46710828 esv2762433;chr17:45520704-45608690 dbVar;17:45573675-45589540 dgv125e55;17:45578416-46289358 IMH;chr17:45578421-46289346 HPRC:pbsv.SPLIT.DUP.4513;chr17:45587317-45608690 dbVar;chr17:45598634-45603834 dbVar;chr17:45607659-45617727 gnomAD-SV_v3_DUP_chr17_0e735509;chr17:45614918-45631326 dbVar;chr17:45919012-45919111 dbVar;17:45927607-46733750 dgv12…	17:45573726-45591986 DDD:49593;chr17:45593290-45598840 gnomAD-SV_v3_DEL_chr17_44e0b93c;chr17:45608529-45608998 HPRC:pbsv.DEL.4519;chr17:45618723-45618796 dbVar;chr17:45638694-45657745 dbVar;chr17:45642411-45642435 HPRC:pbsv.DEL.4524;chr17:45678128-45681533 dbVar;17:45717561-45717685 CMRI:2_pbsv.DEL.1019_duplicate4;17:45717561-45717685 PacBioCoLoRS;chr17:45717654-45717684 HPRC:pbsv.DEL.4527;chr17:…	17:45496769-46710828 esv2762433;17:45575627-45625845 DDD:49595;chr17:45603466-45604086 dbVar;chr17:45613634-45625584 dbVar;chr17:45631454-45631944 dbVar;chr17:45638811-45638843 HPRC:pbsv.DEL.4523;chr17:45674634-45692934 dbVar;chr17:45717444-45717673 dbVar;chr17:45717561-45717685 HPRC:pbsv.DEL.4525;chr17:45717637-45717687 HPRC:pbsv.DEL.4526;chr17:45727760-45727848 dbVar;chr17:45737288-45737504 dbV…	0.54	0.43	17:45585679-45585861	AluSp
17_59550814_70458956_DEL_1	full	q23.1-q24.3	DHX40;CLTC;PTRH2;VMP1;MIR21;TUBD1;RPS6KB1;RNFT1;TBC1D3P1-DHX40P1;RNFT1-DT;LOC105371848;HEATR6;MIR4737;HEATR6-DT;WFDC21P;LOC653653;LOC100996660;CA4;USP32;SCARNA20;LOC105371850;CHCT1;APPBP2;LINC01999;PPM1D;BCAS3;LOC124904118;BCAS3-AS1;LOC124904041;LOC101927855;TBX2-AS1;TBX2;LINC02875;TBX4;LOC124904042;NACA2;BRIP1;INTS2;MED13;TBC1D3P2;LOC105371853;LOC105371936;EFCAB3;LOC105371854;METTL2A;LOC11226820…	LOC105371847	LOC105371884	181	ACADSB (morbid/RE=mTL_miRNA);ACAT1 (morbid/RE=mTL_miRNA);ACBD5 (morbid/RE=mTL_miRNA);ADGRG2 (morbid/RE=mTL_miRNA);ADNP (HI=3/morbid/RE=mTL_miRNA);AFF2 (HI=3/morbid/RE=mTL_miRNA);ALDH6A1 (morbid/RE=mTL_miRNA);ALG1 (morbid/RE=mTL_miRNA);ALG9 (morbid/RE=mTL_miRNA);AMER1 (morbid/RE=mTL_miRNA);AP1B1 (morbid/RE=mTL_miRNA);AR (HI=3/morbid/RE=mTL_miRNA);ARF1 (morbid/RE=mTL_miRNA);ARHGDIA (morbid/RE=mTL_m…	Fanconi_anemia_complementation_group_J|Familial_cancer_of_breast	NA	CLN:402845;dbVar:nssv15132208;dbVar:nssv15138201;dbVar:nssv15151066;dbVar:nssv15153111;dbVar:nssv15154192;dbVar:nssv15173462;dbVar:nssv15605935;dbVar:nssv15774475;dbVar:nssv16216569;dbVar:nssv17172039;dbVar:nssv17172148;dbVar:nssv17172149;dbVar:nssv17973778;dbVar:nssv17976906;dbVar:nssv18787825;dbVar:nssv18788317	17:59792244-69082302;17:60033734-62245706;17:60043830-62063253;17:61132269-66226197;17:61519988-66890247;17:61693421-61693522;17:61693425-61693518;17:61780831-61781503;17:61784261-61859917;17:61784265-61859913;17:61793588-61808767;17:61847096-61849262;17:61847102-61849256;17:61859823-61859915;17:62029542-62035608;17:62039037-62927189;17:65153403-65153538	17q23.1q23.2 recurrent region (includes TBX2, TBX4);?Mitochondrial DNA depletion syndrome 16 (hepatic type), 618528 (3) AR;?Mitochondrial DNA depletion syndrome 16B (neuroophthalmic type), 619425 (3) AR;Progressive external ophthalmoplegia with mitochondrial DNA deletions, AD 4, 610131 (3) AD;Acrodysostosis 1, with or without hormone resistance, 101800 (3) AD;Adrenocortical tumor, somatic (3);Car…	NA	CLN:1064360;CLN:1684281;CLN:2751348;CLN:2839425;CLN:2839585;CLN:2839586;CLN:3013350;CLN:571417;CLN:941158;HI3:AXIN2;HI3:BPTF;HI3:BRIP1;HI3:CLTC;HI3:ISCA-37501;HI3:PRKAR1A;HI3:TBX4;dbVar:nssv15132110;dbVar:nssv15132117;dbVar:nssv15132124;dbVar:nssv15133207;dbVar:nssv15133723;dbVar:nssv15135488;dbVar:nssv15138088;dbVar:nssv15138112;dbVar:nssv15143889;dbVar:nssv15143929;dbVar:nssv15144401;dbVar:nssv…	17:59619895-59696956;17:59619896-59696956;17:59679325-59702065;17:59697308-59707430;17:59999361-62285507;17:60035642-62198448;17:60043449-62148729;17:60095340-62237942;17:60150036-60159424;17:60153605-60157705;17:60255193-62237942;17:60311368-62409385;17:60600193-60666280;17:60677851-61392831;17:60857299-62318465;17:60921179-61232194;17:61399843-61409466;17:61452423-61485110;17:61456488-61485110;…	Familial_cancer_of_breast|Fanconi_anemia_complementation_group_J;Fanconi_anemia_complementation_group_J|Familial_cancer_of_breast	NA	CLN:1064347;CLN:1357600;CLN:3102111;CLN:3111783;dbVar:nssv17173070;dbVar:nssv17974233;dbVar:nssv17974317	17:61684023-61684022;17:61684067-61684166;17:61715984-61715983;17:61715984-61716114;17:61849131-61849130;17:61849131-61849488;17:61849173-61849290	NA	dbVar:nssv15149908;nssv15152170;dbVar:nssv15159024;dbVar:nssv15160732;dbVar:nssv15159027;dbVar:nssv15127236;dbVar:nssv15146325;dbVar:nssv15147369;dbVar:nssv15149626;dbVar:nssv15149031;dbVar:nssv15147699;dbVar:nssv15605934;dbVar:nssv15776727;dbVar:nssv15153193;dbVar:nssv15223205;dbVar:nssv15152233;dbVar:nssv15147088;dbVar:nssv15146769	17:150734-83084062;17:157424-83100564;17:158757-83102004;17:162554-83100251;17:16854250-83103577;17:36449221-68170214;17:36449221-75053130;17:44503317-83137846;17:50999620-60663584;17:58243774-64002641;17:59279728-68310527;17:64782603-83084062;17:65693554-83084062;17:66163621-76894942;17:69006275-83084062;17:69209080-83086677;17:69916436-83102552	13.15;13.15;13.15;13.15;16.47;27.17;28.26;28.23;11.51;77.30;97.00;31.02;27.40;40.03;10.32;9.01;4.11	SOX9 upstream enhancer region	dbVar:nssv15127168;dbVar:nssv15145952;dbVar:nssv15142840;dbVar:nssv17956747;dbVar:nssv16208502;dbVar:nssv15139144;HI3:ISCA-46303	17:36382249-83103577;17:57418807-59735464;17:58545915-62207746;17:59527940-61312186;17:59539040-59909557;17:68420515-71351235;17:69896856-71796293	23.35;7.97;72.56;98.72;96.82;69.55;29.59	1402	ACE-related_disorder;AXIN2-related_attenuated_familial_adenomatous_polyposis;AXIN2-related_disorder;Abnormal_corpus_callosum_morphology;Abnormality_of_prenatal_development_or_birth;Abnormality_of_the_musculature;Absence_of_the_sacrum;Acetazolamide-responsive_myotonia;Acrodysostosis_1_with_or_without_hormone_resistance;Amelogenesis_imperfecta_type_1G;Andersen_Tawil_syndrome;Aplasia/hypoplasia_invo…	NA	NA	NA	NA	NA	NA	NA	NA	NA	NA	NA	NA	chr17:59294588-59551639 dbVar;chr17:59509939-59603772 dbVar;chr17:59552647-59552766 gnomAD-SV_v3_DUP_chr17_1fc237b4;chr17:59585639-59600639 dbVar;chr17:59594047-59594692 dbVar;chr17:59643801-59643871 dbVar;chr17:59791493-59810433 dbVar;chr17:59863061-59886224 dbVar;chr17:59976639-59981639 dbVar;chr17:59981017-59989561 dbVar;17:60008980-60017245 DDD:49907;chr17:60051687-60097368 dbVar;chr17:601026…	chr17:59087960-59616490 dbVar;chr17:59466908-59643347 dbVar;chr17:59552647-59552766 dbVar;chr17:59570168-59570253 dbVar;chr17:59586029-59602575 dbVar;chr17:59616639-59621639 dbVar;chr17:59774830-59788258 dbVar;chr17:59848260-59848761 dbVar;chr17:59976139-59988639 dbVar;chr17:59978965-59989511 dbVar;chr17:59983139-59989689 dbVar;chr17:60019492-60019511 HPRC:pbsv.INS.DUP.5352;chr17:60076885-6015909…	17:59574454-59574512 DDD:49893;chr17:59633028-59633048 HPRC:pbsv.DEL.5336;chr17:59635098-59635189 dbVar;chr17:59651820-59652617 dbVar;chr17:59652312-59654356 dbVar;chr17:59698252-59704914 dbVar;chr17:59717445-59718227 dbVar;chr17:59726416-59727247 dbVar;chr17:59782770-59799084 dbVar;17:59792304-59796686 dgv959e212;17:59792671-59794126 1000g;17:59792854-59793823 CMRI:0_pbsv.DEL.929_duplicate5;17:5…	chr17:59570172-59570306 dbVar;chr17:59585639-59592639 dbVar;chr17:59633986-59639404 dbVar;chr17:59651793-59652600 dbVar;17:59652299-59654345 DDD:49895;chr17:59695262-59696664 dbVar;chr17:59715853-59715914 dbVar;chr17:59718402-59718538 dbVar;chr17:59739692-59739869 dbVar;chr17:59784845-59784920 dbVar;chr17:59792670-59794126 dbVar;17:59792671-59794126 esv3640911;chr17:59792854-59793823 HPRC:pbsv.DE…	0.395	0.43	17:59550479-59550786;17:59550787-59550903;17:59550904-59550963	AluJr;L1ME1;(TC)n
18_23593561_73109940_DEL_1	full	q11.2-q22.3	ANKRD29;LAMA3;LINC02958;TTC39C;TTC39C-AS1;CABYR;OSBPL1A;MIR320C2;LOC124904267;LOC124904268;IMPACT;HRH4;LOC105372026;LINC01915;LOC105372027;LOC105372028;LOC105372029;LINC01894;LOC107985141;ZNF521;LOC124904269;LOC124904270;LOC105372031;LOC124904271;SS18;PSMA8;TAF4B;LOC107985142;LINC01543;LOC124904274;KCTD1;LOC124904273;MIR8057;LOC102725227;PCAT18;LOC124904272;LOC105372035;AQP4;AQP4-AS1;CHST9;LOC124…	NPC1	LINC02864	447	ABCA2 (morbid/RE=mTL_miRNA);ABCB7 (morbid/RE=mTL_miRNA);ACBD5 (morbid/RE=mTL_miRNA);ACSL4 (morbid/RE=mTL_miRNA);ACTG1 (morbid/RE=mTL_miRNA);AGTPBP1 (morbid/RE=mTL_miRNA);ALG1 (morbid/RE=mTL_miRNA);ALG9 (morbid/RE=mTL_miRNA);AMER1 (morbid/RE=mTL_miRNA);ANXA11 (morbid/RE=mTL_miRNA);AP5Z1 (morbid/RE=mTL_miRNA);APOA1 (morbid/RE=mTL_miRNA);APOC3 (morbid/RE=mTL_miRNA);APTX (morbid/RE=mTL_miRNA);AR (HI=…	Progressive_familial_intrahepatic_cholestasis_type_1	NA	CLN:1185888;dbVar:nssv15120649;dbVar:nssv15121127;dbVar:nssv15121128;dbVar:nssv15129415;dbVar:nssv15131010;dbVar:nssv15132568;dbVar:nssv15134862;dbVar:nssv15138744;dbVar:nssv15142334;dbVar:nssv15155583;dbVar:nssv15770070;dbVar:nssv15775313;dbVar:nssv17683467;dbVar:nssv17955593;dbVar:nssv17975947;dbVar:nssv18786330;dbVar:nssv18788112	18:31074664-31093663;18:31093540-31093663;18:31655750-42564094;18:35097762-39379288;18:38286350-57415751;18:38794729-65632804;18:45541700-46697357;18:46524699-46529341;18:48094785-63749302;18:49450601-49450600;18:51030625-51047101;18:52916798-53121439;18:55303870-55536679;18:57668675-57679388;18:57694824-57694824;18:57694824-57697055;18:59909594-72609801;18:62088737-62102922	?Attention deficit-hyperactivity disorder 8, 619957 (3) AR;Agenesis of corpus callosum, cardiac, ocular, and genital syndrome, 618929 (3) AD;Arrhythmogenic right ventricular dysplasia 14, 618920 (3) AD;?Combined oxidative phosphorylation deficiency 22, 616045 (3) AR;?Mitochondrial complex V (ATP synthase) deficiency, nuclear type 4B, encephalopathic type, 615228 (3) AR;Mitochondrial complex V (AT…	NA	CLN:1064523;CLN:1185889;CLN:1447110;CLN:2795068;CLN:3393863;CLN:852826;CLN:940461;HI3:ASXL3;HI3:SETBP1;HI3:SMAD4;HI3:TCF4;dbVar:nssv15120389;dbVar:nssv15120753;dbVar:nssv15120754;dbVar:nssv15121976;dbVar:nssv15121981;dbVar:nssv15122699;dbVar:nssv15123454;dbVar:nssv15124169;dbVar:nssv15128335;dbVar:nssv15129281;dbVar:nssv15129327;dbVar:nssv15129346;dbVar:nssv15130824;dbVar:nssv15130960;nssv1717262…	18:23873020-23955066;18:23893199-23901197;18:23898729-23899075;18:23904544-23905634;18:23907541-23909305;18:23928114-23928775;18:23939214-23939396;18:25288796-36755790;18:26391684-36157337;18:26454910-26657473;18:27950966-28177130;18:29365058-31236305;18:29444511-40403652;18:30989365-31042742;18:31058840-31102421;18:31068006-31070860;18:31069124-31069225;18:31070707-31070870;18:31092082-31101991;…	Combined_immunodeficiency_due_to_MALT1_deficiency;Vici_syndrome	NA	CLN:1064547;CLN:1425646;CLN:1468156;CLN:2908505;CLN:2928565;CLN:2956337;CLN:3800201;dbVar:nssv17172415;dbVar:nssv17971556;dbVar:nssv17974985	18:44952801-44953036;18:45887838-45887837;18:45887838-45887950;18:46518233-46518345;18:46545366-46545365;18:46545366-46545523;18:57654060-57654121;18:57654061-57654120;18:58741911-58741910;18:58741911-58742042	NA	dbVar:nssv17976993;dbVar:nssv15174218;dbVar:nssv15173597;dbVar:nssv15146417;dbVar:nssv15147412;dbVar:nssv15151280;dbVar:nssv17956154;dbVar:nssv15148237;nssv17969152;dbVar:nssv15149976;dbVar:nssv15148196;nssv15150633;dbVar:nssv15145762;dbVar:nssv15146335;nssv15148275;dbVar:nssv15147988;dbVar:nssv15147431;dbVar:nssv15147830;dbVar:nssv15147673;dbVar:nssv15146747;dbVar:nssv15148471;dbVar:nssv15151212…	18:10002-80259271;18:12843-80257297;18:13035-80257297;18:53346-80209986;18:118761-80254946;18:136227-24077826;18:136227-27672312;18:136227-80256240;18:136228-48644682;18:136228-80256240;18:148964-80244381;18:148964-80252149;18:149090-80234391;18:149090-80254936;18:163324-80247302;18:163324-80247353;18:8779844-24685379;18:12254329-25682785;18:14869206-80256240;18:15380698-80258298;18:20941325-4036…	61.70;61.71;61.71;61.77;61.79;2.02;14.81;61.80;51.64;61.80;61.82;61.82;61.83;61.81;61.83;61.83;6.86;15.56;75.73;76.32;86.34;94.22;80.29;91.62;65.54;83.54;92.16;83.60;83.61;98.32;86.82;85.16;84.45;83.91;82.08;81.00;79.53;79.02;76.99;76.44;76.34;72.83;72.37;63.19;58.19;98.52;49.59;43.16;14.76	NA	dbVar:nssv17955847;dbVar:nssv15141954;dbVar:nssv15150331;dbVar:nssv15155584;dbVar:nssv17969172;dbVar:nssv15138502;dbVar:nssv15132872;dbVar:nssv16208540;dbVar:nssv15136669;dbVar:nssv15142220;dbVar:nssv15134818;dbVar:nssv17969177;dbVar:nssv15159911;dbVar:nssv17969178;dbVar:nssv15135195;dbVar:nssv17969179;dbVar:nssv17969182;dbVar:nssv18330224;dbVar:nssv15131770;dbVar:nssv17649896;dbVar:nssv15132333;…	18:1262334-55587520;18:22489970-39307362;18:48651428-80256240;18:49416058-80256240;18:50130430-80256240;18:51167160-80256240;18:51190430-80252149;18:51934227-80256240;18:52421053-80254946;18:52698529-80256240;18:53865058-80252149;18:55007971-80256240;18:55135285-80257297;18:55170622-80231543;18:55179365-80254946;18:55433354-80256240;18:55641883-80256240;18:55957175-80256240;18:56353041-80209986;1…	58.89;93.44;77.39;76.83;76.28;75.43;75.42;74.77;74.33;74.07;72.93;71.70;71.55;71.58;71.51;71.21;70.97;70.59;70.24;69.93;69.78;69.54;68.99;89.09;68.41;68.19;66.25;66.00;65.47;67.70;64.73;64.14;63.57;62.69;61.95;61.76;61.68;61.56;61.31;61.24;61.03;60.55;60.40;59.91;59.18;58.75;57.85;57.04;56.69;56.43;56.08;56.02;55.67;71.67;53.92;53.68;53.32;52.16;51.31;51.05;50.94;50.72;49.20;48.21;47.49;50.13;46.…	1785	ARRHYTHMOGENIC_RIGHT_VENTRICULAR_DYSPLASIA,_FAMILIAL,_11,_WITH_OR_WITHOUT_MILD_PALMOPLANTAR_KERATODERMA;ASXL3-related_disorder;ATP8B1-related_disorder;ATTRV122I_amyloidosis;Abnormality_of_the_nervous_system;Absent_speech;Agenesis_of_corpus_callosum,_cardiac,_ocular,_and_genital_syndrome;Amyloidosis;Amyloidosis,_hereditary_systemic_1;Anteverted_nares;Arrhythmogenic_right_ventricular_cardiomyopathy…	NA	NA	NA	NA	NA	NA	NA	NA	NA	NA	NA	NA	chr18:23681363-23681437 gnomAD-SV_v3_DUP_chr18_a6cec7d9;chr18:23974848-23974925 gnomAD-SV_v3_DUP_chr18_28917160;chr18:24042801-24052866 dbVar;chr18:24087341-24140715 dbVar;chr18:24323534-24323551 HPRC:pbsv.INS.DUP.1619;chr18:24338335-24339003 dbVar;chr18:24474848-24482142 dbVar;chr18:24650280-24650416 dbVar;chr18:24689615-24689633 HPRC:pbsv.INS.DUP.1639;chr18:24770831-24773918 dbVar;chr18:2498581…	chr18:23617017-23630113 dbVar;chr18:23974848-23974923 dbVar;18:23974849-23974920 CMRI:37_pbsv.INS.DUP.334_duplicate1;chr18:24084275-24109835 dbVar;chr18:24262723-24262749 HPRC:pbsv.INS.DUP.1614;18:24331386-24331694 1000g;chr18:24385107-24395773 dbVar;chr18:24562426-24562448 HPRC:pbsv.INS.DUP.1635;chr18:24673794-24690391 dbVar;chr18:24715835-25038036 dbVar;chr18:24948293-24948371 dbVar;chr18:25237…	chr18:23615930-23615986 dbVar;18:23616096-23616152 CMRI:0_pbsv.DEL.236_duplicate7;chr18:23709387-23709969 dbVar;chr18:23715228-23720966 dbVar;chr18:23757244-23757793 dbVar;18:23781616-23783051 DDD:50871;chr18:23822824-23832410 dbVar;18:23911014-23911157 CMRI:4_pbsv.DEL.365_duplicate1;18:23911014-23911157 PacBioCoLoRS;chr18:23911014-23911467 dbVar;18:23911015-23911157 IMH;18:23911015-23911157 esv2…	chr18:23615885-23615966 dbVar;chr18:23615974-23616004 HPRC:pbsv.DEL.1589;chr18:23709283-23709955 dbVar;18:23709446-23709950 DDD:50866;chr18:23742392-23745002 dbVar;chr18:23781587-23783134 dbVar;chr18:23812029-23812137 dbVar;chr18:23884047-23884069 HPRC:pbsv.DEL.1596;chr18:23911014-23911157 HPRC:pbsv.DEL.1598;chr18:23911014-23911157 gnomAD-SV_v3_DEL_chr18_7efe5448;18:23911015-23911157 1000g;chr18:…	0.405	0.245	18:23593335-23593748	L1ME3
18_23613786_73124674_DEL_1	full	q11.2-q22.3	ANKRD29;LAMA3;LINC02958;TTC39C;TTC39C-AS1;CABYR;OSBPL1A;MIR320C2;LOC124904267;LOC124904268;IMPACT;HRH4;LOC105372026;LINC01915;LOC105372027;LOC105372028;LOC105372029;LINC01894;LOC107985141;ZNF521;LOC124904269;LOC124904270;LOC105372031;LOC124904271;SS18;PSMA8;TAF4B;LOC107985142;LINC01543;LOC124904274;KCTD1;LOC124904273;MIR8057;LOC102725227;PCAT18;LOC124904272;LOC105372035;AQP4;AQP4-AS1;CHST9;LOC124…	NPC1	LINC02864	447	ABCA2 (morbid/RE=mTL_miRNA);ABCB7 (morbid/RE=mTL_miRNA);ACBD5 (morbid/RE=mTL_miRNA);ACSL4 (morbid/RE=mTL_miRNA);ACTG1 (morbid/RE=mTL_miRNA);AGTPBP1 (morbid/RE=mTL_miRNA);ALG1 (morbid/RE=mTL_miRNA);ALG9 (morbid/RE=mTL_miRNA);AMER1 (morbid/RE=mTL_miRNA);ANXA11 (morbid/RE=mTL_miRNA);AP5Z1 (morbid/RE=mTL_miRNA);APOA1 (morbid/RE=mTL_miRNA);APOC3 (morbid/RE=mTL_miRNA);APTX (morbid/RE=mTL_miRNA);AR (HI=…	Progressive_familial_intrahepatic_cholestasis_type_1	NA	CLN:1185888;dbVar:nssv15120649;dbVar:nssv15121127;dbVar:nssv15121128;dbVar:nssv15129415;dbVar:nssv15131010;dbVar:nssv15132568;dbVar:nssv15134862;dbVar:nssv15138744;dbVar:nssv15142334;dbVar:nssv15155583;dbVar:nssv15770070;dbVar:nssv15775313;dbVar:nssv17683467;dbVar:nssv17955593;dbVar:nssv17975947;dbVar:nssv18786330;dbVar:nssv18788112	18:31074664-31093663;18:31093540-31093663;18:31655750-42564094;18:35097762-39379288;18:38286350-57415751;18:38794729-65632804;18:45541700-46697357;18:46524699-46529341;18:48094785-63749302;18:49450601-49450600;18:51030625-51047101;18:52916798-53121439;18:55303870-55536679;18:57668675-57679388;18:57694824-57694824;18:57694824-57697055;18:59909594-72609801;18:62088737-62102922	?Attention deficit-hyperactivity disorder 8, 619957 (3) AR;Agenesis of corpus callosum, cardiac, ocular, and genital syndrome, 618929 (3) AD;Arrhythmogenic right ventricular dysplasia 14, 618920 (3) AD;?Combined oxidative phosphorylation deficiency 22, 616045 (3) AR;?Mitochondrial complex V (ATP synthase) deficiency, nuclear type 4B, encephalopathic type, 615228 (3) AR;Mitochondrial complex V (AT…	NA	CLN:1064523;CLN:1185889;CLN:1447110;CLN:2795068;CLN:3393863;CLN:852826;CLN:940461;HI3:ASXL3;HI3:SETBP1;HI3:SMAD4;HI3:TCF4;dbVar:nssv15120389;dbVar:nssv15120753;dbVar:nssv15120754;dbVar:nssv15121976;dbVar:nssv15121981;dbVar:nssv15122699;dbVar:nssv15123454;dbVar:nssv15124169;dbVar:nssv15128335;dbVar:nssv15129281;dbVar:nssv15129327;dbVar:nssv15129346;dbVar:nssv15130824;dbVar:nssv15130960;nssv1717262…	18:23873020-23955066;18:23893199-23901197;18:23898729-23899075;18:23904544-23905634;18:23907541-23909305;18:23928114-23928775;18:23939214-23939396;18:25288796-36755790;18:26391684-36157337;18:26454910-26657473;18:27950966-28177130;18:29365058-31236305;18:29444511-40403652;18:30989365-31042742;18:31058840-31102421;18:31068006-31070860;18:31069124-31069225;18:31070707-31070870;18:31092082-31101991;…	Combined_immunodeficiency_due_to_MALT1_deficiency;Vici_syndrome	NA	CLN:1064547;CLN:1425646;CLN:1468156;CLN:2908505;CLN:2928565;CLN:2956337;CLN:3800201;dbVar:nssv17172415;dbVar:nssv17971556;dbVar:nssv17974985	18:44952801-44953036;18:45887838-45887837;18:45887838-45887950;18:46518233-46518345;18:46545366-46545365;18:46545366-46545523;18:57654060-57654121;18:57654061-57654120;18:58741911-58741910;18:58741911-58742042	NA	dbVar:nssv17976993;dbVar:nssv15174218;dbVar:nssv15173597;dbVar:nssv15146417;dbVar:nssv15147412;dbVar:nssv15151280;dbVar:nssv17956154;dbVar:nssv15148237;nssv17969152;dbVar:nssv15149976;dbVar:nssv15148196;nssv15150633;dbVar:nssv15145762;dbVar:nssv15146335;nssv15148275;dbVar:nssv15147988;dbVar:nssv15147431;dbVar:nssv15147830;dbVar:nssv15147673;dbVar:nssv15146747;dbVar:nssv15148471;dbVar:nssv15151212…	18:10002-80259271;18:12843-80257297;18:13035-80257297;18:53346-80209986;18:118761-80254946;18:136227-24077826;18:136227-27672312;18:136227-80256240;18:136228-48644682;18:136228-80256240;18:148964-80244381;18:148964-80252149;18:149090-80234391;18:149090-80254936;18:163324-80247302;18:163324-80247353;18:8779844-24685379;18:12254329-25682785;18:14869206-80256240;18:15380698-80258298;18:20941325-4036…	61.70;61.70;61.70;61.77;61.78;1.94;14.74;61.80;51.60;61.80;61.81;61.81;61.82;61.81;61.82;61.82;6.74;15.41;75.72;76.31;86.24;94.18;80.14;91.56;65.28;83.53;92.15;83.59;83.60;98.25;86.84;85.19;84.48;83.94;82.12;81.04;79.57;79.06;77.04;76.49;76.39;72.88;72.43;63.26;58.27;98.72;49.69;43.28;14.93	NA	dbVar:nssv17955847;dbVar:nssv15141954;dbVar:nssv15150331;dbVar:nssv15155584;dbVar:nssv17969172;dbVar:nssv15138502;dbVar:nssv15132872;dbVar:nssv16208540;dbVar:nssv15136669;dbVar:nssv15142220;dbVar:nssv15134818;dbVar:nssv17969177;dbVar:nssv15159911;dbVar:nssv17969178;dbVar:nssv15135195;dbVar:nssv17969179;dbVar:nssv17969182;dbVar:nssv18330224;dbVar:nssv15131770;dbVar:nssv17649896;dbVar:nssv15132333;…	18:1262334-55587520;18:22489970-39307362;18:48651428-80256240;18:49416058-80256240;18:50130430-80256240;18:51167160-80256240;18:51190430-80252149;18:51934227-80256240;18:52421053-80254946;18:52698529-80256240;18:53865058-80252149;18:55007971-80256240;18:55135285-80257297;18:55170622-80231543;18:55179365-80254946;18:55433354-80256240;18:55641883-80256240;18:55957175-80256240;18:56353041-80209986;1…	58.86;93.32;77.44;76.88;76.33;75.48;75.47;74.82;74.38;74.12;72.99;71.75;71.61;71.64;71.56;71.27;71.03;70.65;70.30;69.99;69.84;69.60;69.05;89.17;68.48;68.25;66.32;66.07;65.54;67.78;64.80;64.22;63.65;62.77;62.03;61.84;61.76;61.64;61.39;61.32;61.11;60.63;60.48;59.99;59.26;58.83;57.94;57.13;56.78;56.52;56.18;56.11;55.76;71.79;54.02;53.78;53.42;52.26;51.41;51.15;51.04;50.82;49.30;48.32;47.59;50.24;46.…	1785	ARRHYTHMOGENIC_RIGHT_VENTRICULAR_DYSPLASIA,_FAMILIAL,_11,_WITH_OR_WITHOUT_MILD_PALMOPLANTAR_KERATODERMA;ASXL3-related_disorder;ATP8B1-related_disorder;ATTRV122I_amyloidosis;Abnormality_of_the_nervous_system;Absent_speech;Agenesis_of_corpus_callosum,_cardiac,_ocular,_and_genital_syndrome;Amyloidosis;Amyloidosis,_hereditary_systemic_1;Anteverted_nares;Arrhythmogenic_right_ventricular_cardiomyopathy…	NA	NA	NA	NA	NA	NA	NA	NA	NA	NA	NA	NA	chr18:23681363-23681437 gnomAD-SV_v3_DUP_chr18_a6cec7d9;chr18:23974848-23974925 gnomAD-SV_v3_DUP_chr18_28917160;chr18:24042801-24052866 dbVar;chr18:24087341-24140715 dbVar;chr18:24323534-24323551 HPRC:pbsv.INS.DUP.1619;chr18:24338335-24339003 dbVar;chr18:24474848-24482142 dbVar;chr18:24650280-24650416 dbVar;chr18:24689615-24689633 HPRC:pbsv.INS.DUP.1639;chr18:24770831-24773918 dbVar;chr18:2498581…	chr18:23617017-23630113 dbVar;chr18:23974848-23974923 dbVar;18:23974849-23974920 CMRI:37_pbsv.INS.DUP.334_duplicate1;chr18:24084275-24109835 dbVar;chr18:24262723-24262749 HPRC:pbsv.INS.DUP.1614;18:24331386-24331694 1000g;chr18:24385107-24395773 dbVar;chr18:24562426-24562448 HPRC:pbsv.INS.DUP.1635;chr18:24673794-24690391 dbVar;chr18:24715835-25038036 dbVar;chr18:24948293-24948371 dbVar;chr18:25237…	chr18:23615930-23615986 dbVar;18:23616096-23616152 CMRI:0_pbsv.DEL.236_duplicate7;chr18:23709387-23709969 dbVar;chr18:23715228-23720966 dbVar;chr18:23757244-23757793 dbVar;18:23781616-23783051 DDD:50871;chr18:23822824-23832410 dbVar;18:23911014-23911157 CMRI:4_pbsv.DEL.365_duplicate1;18:23911014-23911157 PacBioCoLoRS;chr18:23911014-23911467 dbVar;18:23911015-23911157 IMH;18:23911015-23911157 esv2…	chr18:23615885-23615966 dbVar;chr18:23615974-23616004 HPRC:pbsv.DEL.1589;chr18:23709283-23709955 dbVar;18:23709446-23709950 DDD:50866;chr18:23742392-23745002 dbVar;chr18:23781587-23783134 dbVar;chr18:23812029-23812137 dbVar;chr18:23884047-23884069 HPRC:pbsv.DEL.1596;chr18:23911014-23911157 HPRC:pbsv.DEL.1598;chr18:23911014-23911157 gnomAD-SV_v3_DEL_chr18_7efe5448;18:23911015-23911157 1000g;chr18:…	0.545	0.465	18:23613602-23613896	AluY
2_86936012_112291241_DUP_1	full	p11.2-q14.1	RGPD1;PLGLB1;ANAPC1P2;LOC102724642;MIR4771-1;LOC107985771;LINC01955;LOC107985908;LOC105374848;LOC124907854;LOC105377635;LINC01943;CYTOR;NCAL1;LOC124906032;LOC107985909;MIR4435-1;LOC101928214;ANAPC1P4;PLGLB2;RGPD2;LOC124906185;LOC105374852;KRCC1;SMYD1;MIR4780;FABP1;LOC101928347;THNSL2;LOC124907855;LOC124906155;FOXI3;SPMIP9;LOC101928371;EIF2AK3;EIF2AK3-DT;LOC102724805;RPIA;LOC105374853;ANKRD36BP2;M…	ANAPC1P1	LOC124906067	357	ABCB7 (morbid/RE=mTL_miRNA);AGTPBP1 (morbid/RE=mTL_miRNA);ALDH6A1 (morbid/RE=mTL_miRNA);ALG1 (morbid/RE=mTL_miRNA);ALG9 (morbid/RE=mTL_miRNA);AMER1 (morbid/RE=mTL_miRNA);APOA5 (morbid/RE=mTL_miRNA);APOC3 (morbid/RE=mTL_miRNA);ARHGDIA (morbid/RE=mTL_miRNA);ARL6IP1 (morbid/RE=mTL_miRNA);ATP6AP1 (morbid/RE=mTL_miRNA);BTD (morbid/RE=mTL_miRNA);C1S (morbid/RE=mTL_miRNA);CALM1 (morbid/RE=mTL_miRNA);CAP…	NA	NA	CLN:2895231;dbVar:nssv15121185;dbVar:nssv15121186;dbVar:nssv15140693;dbVar:nssv15143106;dbVar:nssv15146324;dbVar:nssv15147149;dbVar:nssv15147463;dbVar:nssv15148156;dbVar:nssv15149422;dbVar:nssv15151697;dbVar:nssv15755283;dbVar:nssv17172215;dbVar:nssv18330200;dbVar:nssv18788543	2:100378511-108472871;2:101710826-110791418;2:106479968-111478150;2:111929117-111929117;2:112003073-112010086;2:112003885-112010086;2:88627136-88627188;2:91443219-102334856;2:94675664-99724052;2:94678533-110602409;2:94817407-103252396;2:94863295-107901810;2:95025856-99970932;2:95802411-97206169;2:97672523-110211318	2q11.2 recurrent region (includes ARID5A, TMEM127);Achromatopsia 2, 216900 (3) AR;Autoimmune disease, multisystem, infantile-onset, 2, 617006 (3) AR;Immunodeficiency 48, 269840 (3) AR;Colorectal cancer with chromosomal instability, somatic, 114500 (3);Microcephaly 30, primary, AR, 620183 (3) AR;Craniofacial microsomia 2, 620444 (3) AD,AR;Ectodermal dysplasia 10A, hypohidrotic;hair;nail type, AD, …	NA	CLN:3768423;HI3:ISCA-37495;HI3:TMEM127;dbVar:nssv15119790;dbVar:nssv15120357;dbVar:nssv15123244;dbVar:nssv15123350;nssv16216823;nssv18786390;nssv18786391;dbVar:nssv15123488;dbVar:nssv15123780;dbVar:nssv15129183;dbVar:nssv15129976;dbVar:nssv15130011;dbVar:nssv15130014;dbVar:nssv15130851;dbVar:nssv15131787;dbVar:nssv15131820;dbVar:nssv15132108;dbVar:nssv15132386;dbVar:nssv15132387;dbVar:nssv1513271…	2:101234071-105679157;2:102084276-106085903;2:104379342-106062599;2:104381723-107312459;2:104646643-105064104;2:104854115-104858574;2:106404327-109451929;2:106404327-110608419;2:106445029-107839483;2:107830500-109746741;2:107883354-109746741;2:107988157-108963283;2:107992226-108013994;2:108541107-109740414;2:108579002-109736559;2:108678580-109746741;2:108684619-109725353;2:108894471-108989220;2:1…	Nephronophthisis	HP:0000090;HP:0004748	CLN:2998891	2:110131782-110131897	NA	dbVar:nssv17976961;dbVar:nssv15161685;nssv15161863;dbVar:nssv15174359;dbVar:nssv15174602;dbVar:nssv15148009;dbVar:nssv15152720;dbVar:nssv15149167;dbVar:nssv15126204;dbVar:nssv17977075;dbVar:nssv18330265;dbVar:nssv16254740;dbVar:nssv15775595;dbVar:nssv15772253;dbVar:nssv15152697;dbVar:nssv15776463;dbVar:nssv15776032;dbVar:nssv18330198;dbVar:nssv17956135;dbVar:nssv17976155	2:10002-242157305;2:12772-241841232;2:14239-242106609;2:15673-242157305;2:77025217-90282666;2:95687283-113287886;2:110428726-112516080;2:110576879-115975741;2:110608419-112442273;2:110608420-112354279;2:110611242-112308164;2:110624884-112358402;2:110624884-112380398;2:110631042-112370174;2:110631043-112379952;2:110631043-112442273;2:110640210-112354279;2:110726892-145576036;2:111718079-144934432	10.47;10.48;10.47;10.47;25.24;94.34;89.23;31.75;91.76;96.39;99.00;96.13;94.92;95.46;94.93;91.66;96.32;4.49;1.73	NA	dbVar:nssv18326420;dbVar:nssv15155128;dbVar:nssv15124851;dbVar:nssv15149506;dbVar:nssv15152719;dbVar:nssv15774928;dbVar:nssv17969700;dbVar:nssv15148181;dbVar:nssv15161478;dbVar:nssv15146967;dbVar:nssv16254438;dbVar:nssv15147710;dbVar:nssv15147572;dbVar:nssv15152818;dbVar:nssv18842008;dbVar:nssv15152698;dbVar:nssv18330303;dbVar:nssv18329635;dbVar:nssv15123436;dbVar:nssv15605772;dbVar:nssv15606001;…	2:11364193-110608419;2:40379903-146145196;2:50659295-242160331;2:74138358-88829551;2:74300396-88825975;2:77679989-87103842;2:82259777-87094919;2:85014687-88826619;2:86275541-87203604;2:105806854-114297251;2:106413225-112430165;2:108940172-116812576;2:109181792-124900803;2:110222718-112379952;2:110577576-112369627;2:110608679-112354279;2:110608680-112370174;2:110611688-112385217;2:110634683-112337…	23.85;23.97;13.24;12.89;13.01;1.78;3.29;49.60;28.83;76.37;97.69;42.57;19.78;95.89;95.63;96.39;95.52;94.70;97.30;96.85;89.10;96.92;96.83;96.76	534	AFF3-related_neurodevelopmental_disorders;Abnormality_of_the_eye;Achromatopsia;Achromatopsia_2;Achromatopsia_3;Autoimmune_disease,_multisystem,_infantile-onset,_2;Autosomal_recessive_hypohidrotic_ectodermal_dysplasia_syndrome;Autosomal_recessive_retinitis_pigmentosa;CNGA3-related_disorder;CNGA3-related_retinopathy;Color_vision_defect;Combined_immunodeficiency;Combined_immunodeficiency_due_to_ZAP7…	NA	NA	NA	NA	NA	NA	NA	NA	NA	IMH	2:65359567-213949290	0.3179	2:86893373-88011471 esv2763649;2:86932607-87705479 DDD:6457;chr2:87035877-87043277 dbVar;chr2:87047877-87055877 dbVar;chr2:87065619-87071619 gnomAD-SV_v3_DUP_chr2_b2b710b1;chr2:87097377-87106377 dbVar;chr2:87117915-87161726 dbVar;2:87124234-87367079 DDD:6465;chr2:87132332-87704178 gnomAD-SV_v3_DUP_chr2_fd1572f9;chr2:87160619-87174119 gnomAD-SV_v3_DUP_chr2_f35178c7;chr2:87161877-87168377 dbVar;chr…	2:86745574-86951144 dgv714e214;chr2:86926877-86945377 dbVar;chr2:86940877-86947877 dbVar;chr2:87047876-87118877 dbVar;chr2:87065177-87074177 dbVar;chr2:87080864-87121870 dbVar;2:87114490-87711709 DDD:6462;chr2:87117915-87332631 dbVar;chr2:87125877-87130877 dbVar;chr2:87133877-87150877 dbVar;chr2:87161726-87171579 dbVar;chr2:87162627-87263877 dbVar;chr2:87171579-87171779 dbVar;chr2:87188619-872066…	chr2:86942332-86942354 HPRC:pbsv.DEL.6736;chr2:86942371-86942567 HPRC:pbsv.DEL.6738;2:87015077-87026477 HI40:ISCA-46342;2:87016257-87016327 DDD:6458;chr2:87047877-87055877 dbVar;chr2:87071133-87071320 gnomAD-SV_v3_DEL_chr2_a08525dd;2:87105997-87106058 CMRI:11_pbsv.DEL.2216;2:87139111-87148918 nsv514990;chr2:87146920-87190772 dbVar;2:87184458-87184533 CMRI:2_pbsv.DEL.1488_duplicate1;2:87184458-871…	chr2:85661876-87008877 dbVar;2:86942371-86942567 CMRI:30_pbsv.DEL.2115;2:86942466-86942522 CMRI:14_pbsv.DEL.1505;chr2:87015077-87026477 dbVar;chr2:87047876-87118877 dbVar;chr2:87071133-87071204 dbVar;chr2:87091768-87091788 HPRC:pbsv.DEL.6747;chr2:87117603-87117656 dbVar;chr2:87142877-87150627 dbVar;chr2:87149978-87150029 dbVar;chr2:87184458-87184533 HPRC:pbsv.DEL.6757;2:87184458-87184608 CMRI:12_…	0.415	0.365	2:86936011-86936305	AluY
2_86936306_112287902_DEL_1	full	p11.2-q14.1	RGPD1;PLGLB1;ANAPC1P2;LOC102724642;MIR4771-1;LOC107985771;LINC01955;LOC107985908;LOC105374848;LOC124907854;LOC105377635;LINC01943;CYTOR;NCAL1;LOC124906032;LOC107985909;MIR4435-1;LOC101928214;ANAPC1P4;PLGLB2;RGPD2;LOC124906185;LOC105374852;KRCC1;SMYD1;MIR4780;FABP1;LOC101928347;THNSL2;LOC124907855;LOC124906155;FOXI3;SPMIP9;LOC101928371;EIF2AK3;EIF2AK3-DT;LOC102724805;RPIA;LOC105374853;ANKRD36BP2;M…	ANAPC1P1	LOC124906067	357	ABCB7 (morbid/RE=mTL_miRNA);AGTPBP1 (morbid/RE=mTL_miRNA);ALDH6A1 (morbid/RE=mTL_miRNA);ALG1 (morbid/RE=mTL_miRNA);ALG9 (morbid/RE=mTL_miRNA);AMER1 (morbid/RE=mTL_miRNA);APOA5 (morbid/RE=mTL_miRNA);APOC3 (morbid/RE=mTL_miRNA);ARHGDIA (morbid/RE=mTL_miRNA);ARL6IP1 (morbid/RE=mTL_miRNA);ATP6AP1 (morbid/RE=mTL_miRNA);BTD (morbid/RE=mTL_miRNA);C1S (morbid/RE=mTL_miRNA);CALM1 (morbid/RE=mTL_miRNA);CAP…	NA	NA	CLN:2895231;dbVar:nssv15121185;dbVar:nssv15121186;dbVar:nssv15140693;dbVar:nssv15143106;dbVar:nssv15146324;dbVar:nssv15147149;dbVar:nssv15147463;dbVar:nssv15148156;dbVar:nssv15149422;dbVar:nssv15151697;dbVar:nssv15755283;dbVar:nssv17172215;dbVar:nssv18330200;dbVar:nssv18788543	2:100378511-108472871;2:101710826-110791418;2:106479968-111478150;2:111929117-111929117;2:112003073-112010086;2:112003885-112010086;2:88627136-88627188;2:91443219-102334856;2:94675664-99724052;2:94678533-110602409;2:94817407-103252396;2:94863295-107901810;2:95025856-99970932;2:95802411-97206169;2:97672523-110211318	2q11.2 recurrent region (includes ARID5A, TMEM127);Achromatopsia 2, 216900 (3) AR;Autoimmune disease, multisystem, infantile-onset, 2, 617006 (3) AR;Immunodeficiency 48, 269840 (3) AR;Colorectal cancer with chromosomal instability, somatic, 114500 (3);Microcephaly 30, primary, AR, 620183 (3) AR;Craniofacial microsomia 2, 620444 (3) AD,AR;Ectodermal dysplasia 10A, hypohidrotic;hair;nail type, AD, …	NA	CLN:3768423;HI3:ISCA-37495;HI3:TMEM127;dbVar:nssv15119790;dbVar:nssv15120357;dbVar:nssv15123244;dbVar:nssv15123350;nssv16216823;nssv18786390;nssv18786391;dbVar:nssv15123488;dbVar:nssv15123780;dbVar:nssv15129183;dbVar:nssv15129976;dbVar:nssv15130011;dbVar:nssv15130014;dbVar:nssv15130851;dbVar:nssv15131787;dbVar:nssv15131820;dbVar:nssv15132108;dbVar:nssv15132386;dbVar:nssv15132387;dbVar:nssv1513271…	2:101234071-105679157;2:102084276-106085903;2:104379342-106062599;2:104381723-107312459;2:104646643-105064104;2:104854115-104858574;2:106404327-109451929;2:106404327-110608419;2:106445029-107839483;2:107830500-109746741;2:107883354-109746741;2:107988157-108963283;2:107992226-108013994;2:108541107-109740414;2:108579002-109736559;2:108678580-109746741;2:108684619-109725353;2:108894471-108989220;2:1…	Nephronophthisis	HP:0000090;HP:0004748	CLN:2998891	2:110131782-110131897	NA	dbVar:nssv17976961;dbVar:nssv15161685;nssv15161863;dbVar:nssv15174359;dbVar:nssv15174602;dbVar:nssv15148009;dbVar:nssv15152720;dbVar:nssv15149167;dbVar:nssv15126204;dbVar:nssv17977075;dbVar:nssv18330265;dbVar:nssv16254740;dbVar:nssv15775595;dbVar:nssv15772253;dbVar:nssv15152697;dbVar:nssv15776463;dbVar:nssv15776032;dbVar:nssv18330198;dbVar:nssv17956135;dbVar:nssv17976155	2:10002-242157305;2:12772-241841232;2:14239-242106609;2:15673-242157305;2:77025217-90282666;2:95687283-113287886;2:110428726-112516080;2:110576879-115975741;2:110608419-112442273;2:110608420-112354279;2:110611242-112308164;2:110624884-112358402;2:110624884-112380398;2:110631042-112370174;2:110631043-112379952;2:110631043-112442273;2:110640210-112354279;2:110726892-145576036;2:111718079-144934432	10.47;10.48;10.47;10.47;25.24;94.32;89.07;31.69;91.58;96.20;98.81;95.93;94.73;95.27;94.74;91.48;96.13;4.48;1.72	NA	dbVar:nssv18326420;dbVar:nssv15155128;dbVar:nssv15124851;dbVar:nssv15149506;dbVar:nssv15152719;dbVar:nssv15774928;dbVar:nssv17969700;dbVar:nssv15148181;dbVar:nssv15161478;dbVar:nssv15146967;dbVar:nssv16254438;dbVar:nssv15147710;dbVar:nssv15147572;dbVar:nssv15152818;dbVar:nssv18842008;dbVar:nssv15152698;dbVar:nssv18330303;dbVar:nssv18329635;dbVar:nssv15123436;dbVar:nssv15605772;dbVar:nssv15606001;…	2:11364193-110608419;2:40379903-146145196;2:50659295-242160331;2:74138358-88829551;2:74300396-88825975;2:77679989-87103842;2:82259777-87094919;2:85014687-88826619;2:86275541-87203604;2:105806854-114297251;2:106413225-112430165;2:108940172-116812576;2:109181792-124900803;2:110222718-112379952;2:110577576-112369627;2:110608679-112354279;2:110608680-112370174;2:110611688-112385217;2:110634683-112337…	23.85;23.97;13.24;12.89;13.01;1.78;3.28;49.59;28.80;76.33;97.64;42.52;19.76;95.73;95.44;96.20;95.33;94.51;97.10;96.65;88.92;96.73;96.63;96.56	534	AFF3-related_neurodevelopmental_disorders;Abnormality_of_the_eye;Achromatopsia;Achromatopsia_2;Achromatopsia_3;Autoimmune_disease,_multisystem,_infantile-onset,_2;Autosomal_recessive_hypohidrotic_ectodermal_dysplasia_syndrome;Autosomal_recessive_retinitis_pigmentosa;CNGA3-related_disorder;CNGA3-related_retinopathy;Color_vision_defect;Combined_immunodeficiency;Combined_immunodeficiency_due_to_ZAP7…	NA	NA	NA	NA	NA	NA	NA	NA	NA	IMH	2:65359567-213949290	0.3179	2:86893373-88011471 esv2763649;2:86932607-87705479 DDD:6457;chr2:87035877-87043277 dbVar;chr2:87047877-87055877 dbVar;chr2:87065619-87071619 gnomAD-SV_v3_DUP_chr2_b2b710b1;chr2:87097377-87106377 dbVar;chr2:87117915-87161726 dbVar;2:87124234-87367079 DDD:6465;chr2:87132332-87704178 gnomAD-SV_v3_DUP_chr2_fd1572f9;chr2:87160619-87174119 gnomAD-SV_v3_DUP_chr2_f35178c7;chr2:87161877-87168377 dbVar;chr…	2:86745574-86951144 dgv714e214;chr2:86926877-86945377 dbVar;chr2:86940877-86947877 dbVar;chr2:87047876-87118877 dbVar;chr2:87065177-87074177 dbVar;chr2:87080864-87121870 dbVar;2:87114490-87711709 DDD:6462;chr2:87117915-87332631 dbVar;chr2:87125877-87130877 dbVar;chr2:87133877-87150877 dbVar;chr2:87161726-87171579 dbVar;chr2:87162627-87263877 dbVar;chr2:87171579-87171779 dbVar;chr2:87188619-872066…	chr2:86942332-86942354 HPRC:pbsv.DEL.6736;chr2:86942371-86942567 HPRC:pbsv.DEL.6738;2:87015077-87026477 HI40:ISCA-46342;2:87016257-87016327 DDD:6458;chr2:87047877-87055877 dbVar;chr2:87071133-87071320 gnomAD-SV_v3_DEL_chr2_a08525dd;2:87105997-87106058 CMRI:11_pbsv.DEL.2216;2:87139111-87148918 nsv514990;chr2:87146920-87190772 dbVar;2:87184458-87184533 CMRI:2_pbsv.DEL.1488_duplicate1;2:87184458-871…	chr2:85661876-87008877 dbVar;2:86942371-86942567 CMRI:30_pbsv.DEL.2115;2:86942466-86942522 CMRI:14_pbsv.DEL.1505;chr2:87015077-87026477 dbVar;chr2:87047876-87118877 dbVar;chr2:87071133-87071204 dbVar;chr2:87091768-87091788 HPRC:pbsv.DEL.6747;chr2:87117603-87117656 dbVar;chr2:87142877-87150627 dbVar;chr2:87149978-87150029 dbVar;chr2:87184458-87184533 HPRC:pbsv.DEL.6757;2:87184458-87184608 CMRI:12_…	0.415	0.465	2:86936011-86936305	AluY
2_86938583_112293809_DUP_1	full	p11.2-q14.1	RGPD1;PLGLB1;ANAPC1P2;LOC102724642;MIR4771-1;LOC107985771;LINC01955;LOC107985908;LOC105374848;LOC124907854;LOC105377635;LINC01943;CYTOR;NCAL1;LOC124906032;LOC107985909;MIR4435-1;LOC101928214;ANAPC1P4;PLGLB2;RGPD2;LOC124906185;LOC105374852;KRCC1;SMYD1;MIR4780;FABP1;LOC101928347;THNSL2;LOC124907855;LOC124906155;FOXI3;SPMIP9;LOC101928371;EIF2AK3;EIF2AK3-DT;LOC102724805;RPIA;LOC105374853;ANKRD36BP2;M…	ANAPC1P1	LOC124906067	357	ABCB7 (morbid/RE=mTL_miRNA);AGTPBP1 (morbid/RE=mTL_miRNA);ALDH6A1 (morbid/RE=mTL_miRNA);ALG1 (morbid/RE=mTL_miRNA);ALG9 (morbid/RE=mTL_miRNA);AMER1 (morbid/RE=mTL_miRNA);APOA5 (morbid/RE=mTL_miRNA);APOC3 (morbid/RE=mTL_miRNA);ARHGDIA (morbid/RE=mTL_miRNA);ARL6IP1 (morbid/RE=mTL_miRNA);ATP6AP1 (morbid/RE=mTL_miRNA);BTD (morbid/RE=mTL_miRNA);C1S (morbid/RE=mTL_miRNA);CALM1 (morbid/RE=mTL_miRNA);CAP…	NA	NA	CLN:2895231;dbVar:nssv15121185;dbVar:nssv15121186;dbVar:nssv15140693;dbVar:nssv15143106;dbVar:nssv15146324;dbVar:nssv15147149;dbVar:nssv15147463;dbVar:nssv15148156;dbVar:nssv15149422;dbVar:nssv15151697;dbVar:nssv15755283;dbVar:nssv17172215;dbVar:nssv18330200;dbVar:nssv18788543	2:100378511-108472871;2:101710826-110791418;2:106479968-111478150;2:111929117-111929117;2:112003073-112010086;2:112003885-112010086;2:88627136-88627188;2:91443219-102334856;2:94675664-99724052;2:94678533-110602409;2:94817407-103252396;2:94863295-107901810;2:95025856-99970932;2:95802411-97206169;2:97672523-110211318	2q11.2 recurrent region (includes ARID5A, TMEM127);Achromatopsia 2, 216900 (3) AR;Autoimmune disease, multisystem, infantile-onset, 2, 617006 (3) AR;Immunodeficiency 48, 269840 (3) AR;Colorectal cancer with chromosomal instability, somatic, 114500 (3);Microcephaly 30, primary, AR, 620183 (3) AR;Craniofacial microsomia 2, 620444 (3) AD,AR;Ectodermal dysplasia 10A, hypohidrotic;hair;nail type, AD, …	NA	CLN:3768423;HI3:ISCA-37495;HI3:TMEM127;dbVar:nssv15119790;dbVar:nssv15120357;dbVar:nssv15123244;dbVar:nssv15123350;nssv16216823;nssv18786390;nssv18786391;dbVar:nssv15123488;dbVar:nssv15123780;dbVar:nssv15129183;dbVar:nssv15129976;dbVar:nssv15130011;dbVar:nssv15130014;dbVar:nssv15130851;dbVar:nssv15131787;dbVar:nssv15131820;dbVar:nssv15132108;dbVar:nssv15132386;dbVar:nssv15132387;dbVar:nssv1513271…	2:101234071-105679157;2:102084276-106085903;2:104379342-106062599;2:104381723-107312459;2:104646643-105064104;2:104854115-104858574;2:106404327-109451929;2:106404327-110608419;2:106445029-107839483;2:107830500-109746741;2:107883354-109746741;2:107988157-108963283;2:107992226-108013994;2:108541107-109740414;2:108579002-109736559;2:108678580-109746741;2:108684619-109725353;2:108894471-108989220;2:1…	Nephronophthisis	HP:0000090;HP:0004748	CLN:2998891	2:110131782-110131897	NA	dbVar:nssv17976961;dbVar:nssv15161685;nssv15161863;dbVar:nssv15174359;dbVar:nssv15174602;dbVar:nssv15148009;dbVar:nssv15152720;dbVar:nssv15149167;dbVar:nssv15126204;dbVar:nssv17977075;dbVar:nssv18330265;dbVar:nssv16254740;dbVar:nssv15775595;dbVar:nssv15772253;dbVar:nssv15152697;dbVar:nssv15776463;dbVar:nssv15776032;dbVar:nssv18330198;dbVar:nssv17956135;dbVar:nssv17976155	2:10002-242157305;2:12772-241841232;2:14239-242106609;2:15673-242157305;2:77025217-90282666;2:95687283-113287886;2:110428726-112516080;2:110576879-115975741;2:110608419-112442273;2:110608420-112354279;2:110611242-112308164;2:110624884-112358402;2:110624884-112380398;2:110631042-112370174;2:110631043-112379952;2:110631043-112442273;2:110640210-112354279;2:110726892-145576036;2:111718079-144934432	10.47;10.48;10.47;10.47;25.22;94.35;89.35;31.80;91.90;96.54;99.15;96.27;95.07;95.61;95.07;91.80;96.47;4.50;1.73	NA	dbVar:nssv18326420;dbVar:nssv15155128;dbVar:nssv15124851;dbVar:nssv15149506;dbVar:nssv15152719;dbVar:nssv15774928;dbVar:nssv17969700;dbVar:nssv15148181;dbVar:nssv15161478;dbVar:nssv15146967;dbVar:nssv16254438;dbVar:nssv15147710;dbVar:nssv15147572;dbVar:nssv15152818;dbVar:nssv18842008;dbVar:nssv15152698;dbVar:nssv18330303;dbVar:nssv18329635;dbVar:nssv15123436;dbVar:nssv15605772;dbVar:nssv15606001;…	2:11364193-110608419;2:40379903-146145196;2:50659295-242160331;2:74138358-88829551;2:74300396-88825975;2:77679989-87103842;2:82259777-87094919;2:85014687-88826619;2:86275541-87203604;2:105806854-114297251;2:106413225-112430165;2:108940172-116812576;2:109181792-124900803;2:110222718-112379952;2:110577576-112369627;2:110608679-112354279;2:110608680-112370174;2:110611688-112385217;2:110634683-112337…	23.85;23.97;13.24;12.87;12.99;1.75;3.23;49.53;28.56;76.40;97.73;42.60;19.80;96.01;95.77;96.54;95.66;94.85;97.45;97.00;89.24;97.07;96.98;96.92	534	AFF3-related_neurodevelopmental_disorders;Abnormality_of_the_eye;Achromatopsia;Achromatopsia_2;Achromatopsia_3;Autoimmune_disease,_multisystem,_infantile-onset,_2;Autosomal_recessive_hypohidrotic_ectodermal_dysplasia_syndrome;Autosomal_recessive_retinitis_pigmentosa;CNGA3-related_disorder;CNGA3-related_retinopathy;Color_vision_defect;Combined_immunodeficiency;Combined_immunodeficiency_due_to_ZAP7…	NA	NA	NA	NA	NA	NA	NA	NA	NA	IMH	2:65359567-213949290	0.3179	2:86893373-88011471 esv2763649;2:86932607-87705479 DDD:6457;chr2:87035877-87043277 dbVar;chr2:87047877-87055877 dbVar;chr2:87065619-87071619 gnomAD-SV_v3_DUP_chr2_b2b710b1;chr2:87097377-87106377 dbVar;chr2:87117915-87161726 dbVar;2:87124234-87367079 DDD:6465;chr2:87132332-87704178 gnomAD-SV_v3_DUP_chr2_fd1572f9;chr2:87160619-87174119 gnomAD-SV_v3_DUP_chr2_f35178c7;chr2:87161877-87168377 dbVar;chr…	2:86745574-86951144 dgv714e214;chr2:86926877-86945377 dbVar;chr2:86940877-86947877 dbVar;chr2:87047876-87118877 dbVar;chr2:87065177-87074177 dbVar;chr2:87080864-87121870 dbVar;2:87114490-87711709 DDD:6462;chr2:87117915-87332631 dbVar;chr2:87125877-87130877 dbVar;chr2:87133877-87150877 dbVar;chr2:87161726-87171579 dbVar;chr2:87162627-87263877 dbVar;chr2:87171579-87171779 dbVar;chr2:87188619-872066…	chr2:86942332-86942354 HPRC:pbsv.DEL.6736;chr2:86942371-86942567 HPRC:pbsv.DEL.6738;2:87015077-87026477 HI40:ISCA-46342;2:87016257-87016327 DDD:6458;chr2:87047877-87055877 dbVar;chr2:87071133-87071320 gnomAD-SV_v3_DEL_chr2_a08525dd;2:87105997-87106058 CMRI:11_pbsv.DEL.2216;2:87139111-87148918 nsv514990;chr2:87146920-87190772 dbVar;2:87184458-87184533 CMRI:2_pbsv.DEL.1488_duplicate1;2:87184458-871…	chr2:85661876-87008877 dbVar;2:86942371-86942567 CMRI:30_pbsv.DEL.2115;2:86942466-86942522 CMRI:14_pbsv.DEL.1505;chr2:87015077-87026477 dbVar;chr2:87047876-87118877 dbVar;chr2:87071133-87071204 dbVar;chr2:87091768-87091788 HPRC:pbsv.DEL.6747;chr2:87117603-87117656 dbVar;chr2:87142877-87150627 dbVar;chr2:87149978-87150029 dbVar;chr2:87184458-87184533 HPRC:pbsv.DEL.6757;2:87184458-87184608 CMRI:12_…	0.36	0.41	2:86938600-86938626;2:86938627-86938810	(A)n;PABL_A
22_18201892_21326060_DUP_1	full	q11.21	FAM230D;LOC105372858;LOC105379518;FAM247D;FAM230J;LOC107987325;FAM230A;FAM247B;GGTLC3;TMEM191B;PI4KAP1;LOC124905077;LOC124905174;LOC124900482;RIMBP3;FAM246B;FAM230E;FAM247C;GGT3P;POM121L15P;LOC102724728;FAM230F;DGCR6;PRODH;LOC122455341;DGCR5;FAM246C;DGCR2;DGCR11;LOC124905078;ESS2;TSSK2;LOC112268297;GSC2;LINC01311;SLC25A1;CLTCL1;LOC112268289;LOC124900485;LOC105372859;HIRA;MRPL40;C22orf39;UFD1-AS1;…	USP18	LINC01651	116	AFF2 (HI=3/morbid/RE=mTL_miRNA);AHI1 (morbid/RE=mTL_miRNA);AHR (morbid/RE=mTL_miRNA);AKT1 (morbid/RE=mTL_miRNA);ALG1 (morbid/RE=mTL_miRNA);AMH (morbid/RE=mTL_miRNA);AR (HI=3/morbid/RE=mTL_miRNA);ATM (HI=3/morbid/RE=mTL_miRNA);ATP6AP1 (morbid/RE=mTL_miRNA);BACH1 (morbid/RE=mTL_miRNA);BRD4 (morbid/RE=mTL_miRNA);CALM3 (morbid/RE=mTL_miRNA);CAPNS1 (morbid/RE=mTL_miRNA);CASP14 (morbid/RE=mTL_miRNA);CC…	22q11.2 recurrent (DGS/VCFS) region (proximal, A-B) (includes TBX1);22q11.2 recurrent (DGS/VCFS) region (proximal, A-D) (includes TBX1);Schwannomatosis	NA	CLN:906110;CLN:906111;CLN:917324;TS3:ISCA-37433;TS3:ISCA-37446;dbVar:nssv15121202;dbVar:nssv15122631;dbVar:nssv15123767;dbVar:nssv15125959;dbVar:nssv15126758;nssv18842027;dbVar:nssv15127741;dbVar:nssv15131925;nssv15131997;nssv15132169;nssv15133526;nssv15133914;nssv15139348;dbVar:nssv15131931;nssv15132167;nssv15132247;nssv15133075;nssv15139527;dbVar:nssv15132044;dbVar:nssv15132168;dbVar:nssv151323…	22:18204444-19073441;22:18339131-20343532;22:18339131-20354644;22:18339131-20588575;22:18339131-20674658;22:18339131-20678134;22:18339131-20686548;22:18339131-20695790;22:18339131-20721298;22:18339131-21003834;22:18339131-21056995;22:18339131-21060528;22:18339131-21061785;22:18339131-21076885;22:18339131-21086166;22:18339131-21086225;22:18339131-21086226;22:18339131-21101267;22:18339131-21105424;…	22q11.2 recurrent (DGS/VCFS) region (proximal, A-B) (includes TBX1);22q11.2 recurrent (DGS/VCFS) region (proximal, A-D) (includes TBX1);Bernard-Soulier syndrome, type B, 231200 (3) AR;Giant platelet disorder, isolated, 231200 (3) AR;Cerebral dysgenesis, neuropathy, ichthyosis, and palmoplantar keratoderma syndrome, 609528 (3) AR;Combined D-2- and L-2-hydroxyglutaric aciduria, 615182 (3) AR;Myasth…	HP:0000730;HP:0001249;HP:0001250;HP:0001267;HP:0001275;HP:0001286;HP:0001303;HP:0001656;HP:0001661;HP:0001665;HP:0001666;HP:0001687;HP:0001721;HP:0002122;HP:0002125;HP:0002182;HP:0002192;HP:0002279;HP:0002306;HP:0002316;HP:0002348;HP:0002382;HP:0002386;HP:0002391;HP:0002402;HP:0002417;HP:0002430;HP:0002431;HP:0002432;HP:0002434;HP:0002437;HP:0002458;HP:0002466;HP:0002479;HP:0002482;HP:0002499;HP:…	CLN:226591;CLN:2871255;CLN:959024;HI3:ISCA-37433;HI3:ISCA-37446;dbVar:nssv15119655;dbVar:nssv15119864;dbVar:nssv15120710;dbVar:nssv15120712;dbVar:nssv15121171;dbVar:nssv15124351;dbVar:nssv15124515;dbVar:nssv15125439;dbVar:nssv15126093;dbVar:nssv15127636;dbVar:nssv15128065;nssv15128166;dbVar:nssv15129189;dbVar:nssv15130094;dbVar:nssv15130834;dbVar:nssv15130929;dbVar:nssv15131088;dbVar:nssv15131611…	22:18206750-21234326;22:18339131-20343532;22:18339131-20354644;22:18339131-20362613;22:18339131-20412805;22:18339131-20641963;22:18339131-20656929;22:18339131-20671425;22:18339131-20679083;22:18339131-20679113;22:18339131-20686726;22:18339131-20695512;22:18339131-20711606;22:18339131-20721304;22:18339131-20787770;22:18339131-20799402;22:18339131-20853996;22:18339131-20854540;22:18339131-20971723;…	NA	NA	CLN:1349334;dbVar:nssv17974796	22:20983055-20983054;22:20983055-20983167	NA	dbVar:nssv15127288;dbVar:nssv15129128;dbVar:nssv15161991;dbVar:nssv16297047;dbVar:nssv15139753;dbVar:nssv15161992;dbVar:nssv15164031;dbVar:nssv15150031;dbVar:nssv16254742;dbVar:nssv15150491;dbVar:nssv15146973;dbVar:nssv15161990;dbVar:nssv17955547;dbVar:nssv15151140;nssv16207460;dbVar:nssv15141953;dbVar:nssv15156366;nssv15772157;dbVar:nssv17976875;dbVar:nssv16207463;dbVar:nssv16296938;dbVar:nssv16…	22:16367191-18902649;22:16367191-18930235;22:16367191-20383613;22:16367191-21145711;22:16367191-26900550;22:16367191-50757300;22:16367191-50772964;22:16367191-50782474;22:16367191-50785824;22:16367191-50799035;22:16367191-50799090;22:16367191-50805007;22:16369339-18897487;22:16408174-18929315;22:16408174-20324335;22:16408174-20325138;22:16408174-21561220;22:16408174-21936104;22:16408174-26087642;…	27.64;28.42;54.32;61.61;29.66;9.08;9.08;9.08;9.08;9.07;9.07;9.07;27.51;28.85;54.20;54.21;60.63;56.52;32.28;28.79;9.09;28.85;9.09;63.26;55.63;56.62;54.65;51.11;60.38;28.67;38.22;62.28;62.49;62.62;69.65;41.98;9.24;28.67;52.06;9.24;83.27;89.69;97.44;97.49;97.40;97.22;91.86;9.57;96.94;97.79;98.51;91.77;98.65;98.67;98.78;91.69;98.78;98.34;95.29;98.36;98.84;98.84;98.84;98.85;98.82;98.85;98.87;92.16;99.…	NA	dbVar:nssv16208592;dbVar:nssv16208593;dbVar:nssv15141423;dbVar:nssv15132388;dbVar:nssv15128094;dbVar:nssv15132068;dbVar:nssv15133055;dbVar:nssv18787557;nssv18791888;dbVar:nssv16207650;dbVar:nssv15153272;dbVar:nssv15135754;dbVar:nssv15133431;nssv15139986;dbVar:nssv15125556;dbVar:nssv15126775;dbVar:nssv15133864;dbVar:nssv15755811;dbVar:nssv15755813;dbVar:nssv18326404;dbVar:nssv15126915;dbVar:nssv15…	22:16408174-20137482;22:16408174-20375854;22:16408175-20039228;22:16538126-20363937;22:16697022-19905109;22:16916609-20324240;22:16916609-20354644;22:17085093-20064662;22:17992620-23421933;22:18143342-21446508;22:18145253-21109830;22:18145253-21151128;22:18145366-21207179;22:18145366-21529590;22:18145381-21086226;22:18148598-21446182;22:18153983-21446182;22:18157014-21555991;22:18158713-21358707;…	51.90;54.79;50.60;56.51;53.09;62.28;62.62;62.52;57.54;94.58;98.09;98.12;98.15;92.32;98.08;94.74;94.90;91.91;97.63;97.35;97.54;96.78;98.63;98.64;95.11;95.17;95.13;91.91;98.42;95.14;98.78;98.78;95.29;95.24;98.78;98.84;98.84;97.66;97.45;99.18;99.21;99.23;98.94;99.21;99.22;99.22;99.23;99.24;95.37;99.56;99.85;96.27;96.22;96.18;96.14;96.13;96.12;96.00;96.00;95.87;95.78;92.93;92.70;92.65;58.09;99.31;89.…	626	2-hydroxyglutaric_aciduria;Abnormality_of_metabolism/homeostasis;Acute_rhabdomyolysis;Autism_spectrum_disorder;Bardet-Biedl_syndrome;Bernard_Soulier_syndrome;CEDNIK_syndrome;CLDN5-related_neurodevelopmental_disorder;CLDN5_deficiency;Cardiac_arrhythmia;Cardiovascular_phenotype;D,L-2-hydroxyglutaric_aciduria;DiGeorge_syndrome;Emery-Dreifuss_muscular_dystrophy;Episodic_flaccid_weakness;Hereditary_ca…	NA	NA	NA	NA	NA	NA	NA	NA	NA	NA	NA	NA	22:18173094-19019471 dgv99e203;22:18184804-19007340 DDD:56146;chr22:18206375-18214010 gnomAD-SV_v3_DUP_chr22_4ea8c39f;chr22:18221000-18226500 gnomAD-SV_v3_DUP_chr22_b55e5f1d;chr22:18339264-18350500 gnomAD-SV_v3_DUP_chr22_cc56fd33;chr22:18353498-18368798 dbVar;chr22:18380198-18390698 dbVar;chr22:18387700-18394000 gnomAD-SV_v3_DUP_chr22_efbbdc4d;chr22:18392500-18398000 gnomAD-SV_v3_DUP_chr22_846579…	22:18170681-18809686 DDD:56143;chr22:18173430-18895826 dbVar;chr22:18196233-18214233 dbVar;chr22:18214311-18218234 dbVar;chr22:18339130-18352673 dbVar;chr22:18342357-18390850 gnomAD-SV_v3_DUP_chr22_4b2113d8;chr22:18371698-18385048 dbVar;chr22:18381129-18389000 gnomAD-SV_v3_DUP_chr22_969edd53;chr22:18389148-18431698 dbVar;chr22:18409679-18409698 HPRC:pbsv.INS.DUP.793;22:18429209-18600428 DDD:56232…	chr22:18192010-18202010 gnomAD-SV_v3_DEL_chr22_3bc453d1;chr22:18203930-18204522 HPRC:pbsv.DEL.745;chr22:18204980-18205049 HPRC:pbsv.DEL.753;22:18205018-18205110 PacBioCoLoRS;chr22:18206685-18206708 HPRC:pbsv.DEL.761;chr22:18207425-18207450 HPRC:pbsv.DEL.767;chr22:18210510-18236010 gnomAD-SV_v3_DEL_chr22_807b2588;chr22:18343129-18413129 gnomAD-SV_v3_DEL_chr22_04ab216c;chr22:18368800-18377129 gnomA…	22:18170681-18809686 DDD:56143;chr22:18201462-18202688 HPRC:pbsv.DEL.737;chr22:18204334-18204414 HPRC:pbsv.DEL.746;22:18205018-18205110 CMRI:5_pbsv.DEL.147_duplicate5;chr22:18205063-18205113 HPRC:pbsv.DEL.754;chr22:18207089-18207114 HPRC:pbsv.DEL.764;chr22:18207427-18207475 HPRC:pbsv.DEL.768;chr22:18339130-21111711 dbVar;chr22:18349129-18355129 gnomAD-SV_v3_DEL_chr22_82d03421;22:18370049-18370254…	0.16	0.205	22:18201305-18201929;22:18201970-18202124	(TA)n;AluYm1
22_18419403_20338540_DUP_1	full	q11.21	FAM230A;FAM247B;GGTLC3;TMEM191B;PI4KAP1;LOC124905077;LOC124905174;LOC124900482;RIMBP3;FAM246B;FAM230E;FAM247C;GGT3P;POM121L15P;LOC102724728;FAM230F;DGCR6;PRODH;LOC122455341;DGCR5;FAM246C;DGCR2;DGCR11;LOC124905078;ESS2;TSSK2;LOC112268297;GSC2;LINC01311;SLC25A1;CLTCL1;LOC112268289;LOC124900485;LOC105372859;HIRA;MRPL40;C22orf39;UFD1-AS1;UFD1;CDC45;CLDN5;LINC00895;LOC124905079;SEPTIN5;SEPT5-GP1BB;GP1…	LOC107987325	LOC124905153	77	AFF2 (HI=3/morbid/RE=mTL_miRNA);AHI1 (morbid/RE=mTL_miRNA);AHR (morbid/RE=mTL_miRNA);AKT1 (morbid/RE=mTL_miRNA);ALG1 (morbid/RE=mTL_miRNA);AMH (morbid/RE=mTL_miRNA);AR (HI=3/morbid/RE=mTL_miRNA);ATM (HI=3/morbid/RE=mTL_miRNA);ATP6AP1 (morbid/RE=mTL_miRNA);BACH1 (morbid/RE=mTL_miRNA);BRD4 (morbid/RE=mTL_miRNA);CALM3 (morbid/RE=mTL_miRNA);CAPNS1 (morbid/RE=mTL_miRNA);CASP14 (morbid/RE=mTL_miRNA);CC…	22q11.2 recurrent (DGS/VCFS) region (proximal, A-B) (includes TBX1)	NA	TS3:ISCA-37433;dbVar:nssv15122631;dbVar:nssv15134211;dbVar:nssv15136015;dbVar:nssv15137439;dbVar:nssv15138869;dbVar:nssv15143627;dbVar:nssv15145463;dbVar:nssv15153269;dbVar:nssv15605810;dbVar:nssv16207634;dbVar:nssv18830992	22:18890275-20319470;22:18899403-20290948;22:18904454-20324329;22:18905063-20319470;22:18905063-20321277;22:18907323-20324261;22:18924719-20299685;22:18929316-20325138;22:18929330-20324287;22:18929330-20324335;22:18929330-20325138;22:18932430-20324240	22q11.2 recurrent (DGS/VCFS) region (proximal, A-B) (includes TBX1);Bernard-Soulier syndrome, type B, 231200 (3) AR;Giant platelet disorder, isolated, 231200 (3) AR;Combined D-2- and L-2-hydroxyglutaric aciduria, 615182 (3) AR;Myasthenic syndrome, congenital, 23, presynaptic, 618197 (3) AR;Conotruncal anomaly face syndrome, 217095 (3);DiGeorge syndrome, 188400 (3) AD;Tetralogy of Fallot, 187500 (…	HP:0000730;HP:0001249;HP:0001250;HP:0001267;HP:0001275;HP:0001286;HP:0001303;HP:0001656;HP:0001661;HP:0001665;HP:0001666;HP:0001687;HP:0001721;HP:0002122;HP:0002125;HP:0002182;HP:0002192;HP:0002279;HP:0002306;HP:0002316;HP:0002348;HP:0002382;HP:0002386;HP:0002391;HP:0002402;HP:0002417;HP:0002430;HP:0002431;HP:0002432;HP:0002434;HP:0002437;HP:0002458;HP:0002466;HP:0002479;HP:0002482;HP:0002499;HP:…	CLN:226591;CLN:959024;HI3:ISCA-37433;dbVar:nssv15119655;dbVar:nssv15119864;dbVar:nssv15121171;dbVar:nssv15124515;dbVar:nssv15129189;dbVar:nssv15130834;dbVar:nssv15130929;dbVar:nssv15131611;dbVar:nssv15132390;dbVar:nssv15132747;dbVar:nssv15132934;dbVar:nssv15134350;nssv15139984;dbVar:nssv15134849;dbVar:nssv15135454;dbVar:nssv15137726;dbVar:nssv15139405;dbVar:nssv15139445;nssv15774763;dbVar:nssv151…	22:18718489-20324240;22:18886944-20318794;22:18901978-20325145;22:18902759-19012349;22:18906223-18936553;22:18906326-20320038;22:18906375-18936287;22:18906376-18986158;22:18906827-20267587;22:18906827-20267631;22:18907323-20250683;22:18907323-20324240;22:18909460-20324240;22:18911775-18937553;22:18912781-18936553;22:18912782-18936293;22:18913156-18936307;22:18913156-19759697;22:18913156-19783042;…	NA	NA	NA	NA	22q11.2 recurrent (DGS/VCFS) region (proximal, A-D) (includes TBX1)	dbVar:nssv15127288;dbVar:nssv15129128;dbVar:nssv15161991;dbVar:nssv16297047;dbVar:nssv15139753;dbVar:nssv15161992;dbVar:nssv15164031;dbVar:nssv15150031;dbVar:nssv16254742;dbVar:nssv15150491;dbVar:nssv15146973;dbVar:nssv15161990;dbVar:nssv17955547;dbVar:nssv15151140;nssv16207460;dbVar:nssv15141953;dbVar:nssv15156366;nssv15772157;dbVar:nssv17976875;dbVar:nssv16207463;dbVar:nssv16296938;dbVar:nssv16…	22:16367191-18902649;22:16367191-18930235;22:16367191-20383613;22:16367191-21145711;22:16367191-26900550;22:16367191-50757300;22:16367191-50772964;22:16367191-50782474;22:16367191-50785824;22:16367191-50799035;22:16367191-50799090;22:16367191-50805007;22:16369339-18897487;22:16408174-18929315;22:16408174-20324335;22:16408174-20325138;22:16408174-21561220;22:16408174-21936104;22:16408174-26087642;…	19.06;19.93;47.78;40.16;18.22;5.58;5.58;5.58;5.58;5.57;5.57;5.57;18.91;20.23;48.64;48.65;37.24;34.72;19.83;17.68;5.59;20.23;5.59;42.23;49.75;50.82;48.53;31.40;54.19;16.60;27.76;55.90;56.00;55.82;45.32;25.79;5.67;16.60;43.94;5.67;59.23;70.09;65.56;65.60;87.42;59.72;56.43;5.88;59.55;87.66;64.98;56.38;65.07;65.08;65.26;56.32;65.16;88.26;58.54;88.28;65.76;65.76;65.42;65.32;67.02;65.32;65.78;56.61;65.…	22q11.2 recurrent (DGS/VCFS) region (proximal, A-D) (includes TBX1)	dbVar:nssv16208592;dbVar:nssv16208593;dbVar:nssv15141423;dbVar:nssv15132388;dbVar:nssv15128094;dbVar:nssv15132068;dbVar:nssv15133055;dbVar:nssv18787557;nssv18791888;dbVar:nssv16207650;dbVar:nssv15153272;dbVar:nssv15135754;dbVar:nssv15133431;nssv15139986;dbVar:nssv15125556;dbVar:nssv15126775;dbVar:nssv15133864;dbVar:nssv15755811;dbVar:nssv15755813;dbVar:nssv18326404;dbVar:nssv15126915;dbVar:nssv15…	22:16408174-20137482;22:16408174-20375854;22:16408175-20039228;22:16538126-20363937;22:16697022-19905109;22:16916609-20324240;22:16916609-20354644;22:17085093-20064662;22:17992620-23421933;22:18143342-21446508;22:18145253-21109830;22:18145253-21151128;22:18145366-21207179;22:18145366-21529590;22:18145381-21086226;22:18148598-21446182;22:18153983-21446182;22:18157014-21555991;22:18158713-21358707;…	46.07;48.37;44.61;50.16;46.31;55.90;55.82;55.22;35.35;58.10;64.74;63.85;62.68;56.71;65.26;58.20;58.29;56.46;59.97;59.80;59.92;59.45;65.06;65.06;58.43;58.46;58.44;56.46;76.01;58.44;61.65;65.16;58.54;58.50;65.16;65.76;65.42;59.99;59.86;65.65;65.63;64.57;88.66;66.01;65.53;65.48;64.57;63.37;58.59;64.11;63.39;95.75;95.22;94.84;92.55;83.34;82.80;82.29;82.02;82.02;81.75;81.44;80.89;80.56;78.38;78.01;76.…	98	2-hydroxyglutaric_aciduria;Abnormality_of_metabolism/homeostasis;Acute_rhabdomyolysis;Bardet-Biedl_syndrome;Bernard_Soulier_syndrome;CLDN5-related_neurodevelopmental_disorder;CLDN5_deficiency;Cardiac_arrhythmia;D,L-2-hydroxyglutaric_aciduria;DiGeorge_syndrome;Episodic_flaccid_weakness;Inborn_genetic_diseases;Intellectual_disability;Meier-Gorlin_syndrome_7;Metabolic_crises_with_rhabdomyolysis,_car…	NA	NA	NA	dbVar	chr22:18339130-21111711	0.01	NA	NA	NA	IMH	22:18170782-20367739	0.0688	22:18173094-19019471 dgv99e203;22:18184804-19007340 DDD:56146;chr22:18428000-18433129 gnomAD-SV_v3_DUP_chr22_d1a88647;chr22:18484133-18496133 dbVar;chr22:18490000-18498000 gnomAD-SV_v3_DUP_chr22_d1ea8a39;chr22:18497708-18509958 dbVar;chr22:18507200-18516000 gnomAD-SV_v3_DUP_chr22_671686f8;chr22:18520886-18653850 dbVar;chr22:18548033-18554633 dbVar;chr22:18639779-18653850 dbVar;chr22:18649706-1865…	22:18170681-18809686 DDD:56143;chr22:18173430-18895826 dbVar;chr22:18389148-18431698 dbVar;22:18429209-18600428 DDD:56232;chr22:18487225-18655825 gnomAD-SV_v3_DUP_chr22_8395f5cb;22:18493707-18530741 DDD:56234;chr22:18506133-18516133 dbVar;chr22:18520886-18639779 dbVar;chr22:18531833-18541133 dbVar;chr22:18615633-18659333 dbVar;chr22:18639779-18653950 dbVar;chr22:18653850-18653950 dbVar;chr22:1871…	chr22:18339130-21111711 dbVar;22:18419698-18419767 PacBioCoLoRS;22:18422954-18423029 PacBioCoLoRS;chr22:18423021-18423401 HPRC:pbsv.DEL.814;chr22:18423129-18429129 gnomAD-SV_v3_DEL_chr22_f84daa82;22:18429209-18600428 DDD:56232;chr22:18497506-18658634 gnomAD-SV_v3_DEL_chr22_78a36a40;22:18516558-18521633 HI40:ISCA-46530;chr22:18524133-18539133 dbVar;chr22:18540233-18546608 dbVar;chr22:18566954-1856…	22:18170681-18809686 DDD:56143;22:18419333-18423617 CMRI:2_pbsv.DEL.184_duplicate11;chr22:18421983-18423250 HPRC:pbsv.DEL.812;22:18423021-18423401 CMRI:2_pbsv.DEL.187_duplicate10;22:18423021-18423401 PacBioCoLoRS;chr22:18423698-18428698 dbVar;22:18493707-18530741 DDD:56234;chr22:18516557-18553133 dbVar;chr22:18516558-18521633 dbVar;chr22:18528577-18528654 dbVar;chr22:18541094-18541920 HPRC:pbsv.D…	0.535	0.285	22:18419244-18419534	AluSc8
3_24946384_89460824_DEL_1	full	p24.2-p11.1	RARB;LOC124906342;RARB-AS1;LOC124909356;TOP2B;MIR4442;NGLY1;OXSM;LOC105377000;LINC00692;LOC124909357;LOC105377001;LOC105377002;LRRC3B-AS1;LRRC3B;LOC124909488;NEK10;SLC4A7;LOC105377005;LOC124906221;LINC02084;EOMES;LINC01980;LINC01981;LINC01967;LOC105377008;CMC1;AZI2;ZCWPW2;LOC107986012;LINC00693;LOC105377009;RBMS3-AS3;RBMS3;RBMS3-AS2;LOC124906222;RBMS3-AS1;LOC124906224;LOC124909358;LOC124906377;LO…	LOC124909355	LOC124906381	779	ABCB7 (morbid/RE=mTL_miRNA);ACAD8 (morbid/RE=mTL_miRNA);ACBD5 (morbid/RE=mTL_miRNA);ACSL4 (morbid/RE=mTL_miRNA);ACTA1 (morbid/RE=mTL_miRNA);ACTG1 (morbid/RE=mTL_miRNA);AFF2 (HI=3/morbid/RE=mTL_miRNA);AGTPBP1 (morbid/RE=mTL_miRNA);AHR (morbid/RE=mTL_miRNA);AKR1D1 (morbid/RE=mTL_miRNA);AKT1 (morbid/RE=mTL_miRNA);ALAD (morbid/RE=mTL_miRNA);ALDH6A1 (morbid/RE=mTL_miRNA);ALG1 (morbid/RE=mTL_miRNA);ALG…	Hereditary_nonpolyposis_colorectal_neoplasms|Lynch_syndrome|Colorectal_cancer,_hereditary_nonpolyposis,_type_2	NA	CLN:427213;dbVar:nssv15119401;dbVar:nssv15128392;dbVar:nssv15128623;dbVar:nssv15130943;dbVar:nssv15131644;dbVar:nssv15133275;dbVar:nssv15138078;dbVar:nssv15146653;dbVar:nssv15147573;dbVar:nssv15147946;dbVar:nssv15161755;dbVar:nssv15606070;dbVar:nssv15770349;dbVar:nssv16212035;dbVar:nssv16212070;dbVar:nssv16213363;dbVar:nssv16214504;dbVar:nssv17172694;dbVar:nssv17956041;dbVar:nssv17972701;dbVar:ns…	3:33018563-33046119;3:33728407-40662451;3:36986823-49891787;3:36996609-37001063;3:36997955-37018122;3:37004392-37008915;3:37004402-37040294;3:37008801-37008915;3:37008801-37026017;3:37008815-37026007;3:37011811-37042341;3:37011815-37042337;3:37011821-37042331;3:37020388-37020440;3:37020465-37040185;3:37025628-37028942;3:37026009-37040185;3:37040177-37042341;3:37042259-37042341;3:37048508-37049027…	?Dystonia 35, childhood-onset, 619921 (3) AR;Neurodevelopmental disorder with dystonia and seizures, 619922 (3) AR;?Nystagmus 8, congenital, AR, 257400 (3) AR;Neurooculorenal syndrome, 620305 (3) AR;Pituitary hormone deficiency, combined or isolated, 8, 620303 (3) AD;Adams-Oliver syndrome 4, 615297 (3) AR;Aicardi-Goutieres syndrome 1, dominant and recessive, 225750 (3) AD,AR;Chilblain lupus, 6104…	HP:0003003;HP:0006718	CLN:1333886;CLN:1833792;CLN:2160832;CLN:3496563;CLN:3556912;CLN:3797636;CLN:3895838;CLN:3895839;CLN:3896825;CLN:427203;CLN:623763;CLN:815300;CLN:939943;CLN:95066;CLN:95094;CLN:95098;CLN:95140;CLN:95190;CLN:95191;CLN:95252;CLN:95325;CLN:95330;CLN:95334;CLN:95500;CLN:95627;CLN:95629;CLN:95632;CLN:95633;CLN:95670;CLN:95707;CLN:95708;CLN:95709;CLN:95711;CLN:95742;CLN:95893;CLN:95896;CLN:95897;CLN:985…	3:25003875-32649648;3:25428733-25783390;3:25458310-25597932;3:25615460-25664907;3:25699607-25738988;3:25719441-25789885;3:25733872-25783443;3:25751079-25751283;3:27263977-27369383;3:28241619-28325142;3:29189938-35009046;3:29647592-34191726;3:30614136-30694142;3:30822282-31392201;3:31533564-31637616;3:32106620-32168709;3:32322383-36775606;3:32817997-32897824;3:32996617-33097146;3:33014047-33014320…	BAP1-related_tumor_predisposition_syndrome;Glycogen_storage_disease,_type_IV|Glycogen_storage_disease_IV,_classic_hepatic;Glycogen_storage_disease_IV,_classic_hepatic|Glycogen_storage_disease,_type_IV;Hereditary_nonpolyposis_colorectal_neoplasms;Mucopolysaccharidosis,_MPS-IV-B|GM1_gangliosidosis	NA	CLN:1059739;CLN:1059745;CLN:1364149;CLN:1367929;CLN:1431983;CLN:2166861;CLN:3085258;CLN:3801728;dbVar:nssv17172673;nssv17974158;dbVar:nssv17172979;dbVar:nssv17972965;dbVar:nssv17973098;dbVar:nssv18786212	3:33014299-33014298;3:33014299-33014467;3:36996656-36996655;3:36996656-36996807;3:37014515-37014514;3:37014515-37014653;3:37014515-37014660;3:37025951-37025950;3:37025951-37026081;3:52403774-52403890;3:81535254-81535253;3:81535254-81535395;3:81594017-81594125	NA	dbVar:nssv15162889;dbVar:nssv15164144;dbVar:nssv15151098;dbVar:nssv17969828;dbVar:nssv15149909;dbVar:nssv15149891;nssv15151839;dbVar:nssv15147393;dbVar:nssv15146217;dbVar:nssv15148928;dbVar:nssv15133494;dbVar:nssv18326445;dbVar:nssv15152847;dbVar:nssv15119859;dbVar:nssv17976063	3:18497-198221156;3:19818-198111391;3:20214-33916709;3:20214-36668690;3:20214-37417973;3:20215-198125115;3:32242-30064208;3:52267-37148076;3:53309-41381521;3:11463329-38919543;3:13794844-25315936;3:16884819-45208431;3:19915383-25537973;3:72439607-99895914	32.55;32.57;26.46;31.99;33.35;32.57;17.04;32.89;39.77;50.89;3.21;71.54;10.52;61.99	NA	dbVar:nssv17971651;dbVar:nssv15772792;dbVar:nssv15148889;dbVar:nssv15138930;dbVar:nssv15139329;dbVar:nssv15133679;dbVar:nssv15119834	3:16669459-41233779;3:19023361-26407198;3:57140425-90259960;3:73824872-90453699;3:74649383-89495681;3:76764261-89682935;3:82912988-90179222	66.31;19.78;97.59;94.03;99.77;98.28;90.11	4615	ACY1-related_disorder;Abnormal_blistering_of_the_skin;Abnormal_central_motor_function;Abnormal_cerebral_white_matter_morphology;Abnormal_dental_enamel_morphology;Abnormal_lung_growth,_pulmonary_hypertension,_microcephaly,_and_spasticity;Abnormal_sperm_morphology;Abnormality_of_the_dentition;Abnormality_of_the_eye;Abnormality_of_the_musculature;Abnormality_of_the_skeletal_system;Abnormality_of_the…	NA	NA	NA	NA	NA	NA	NA	NA	NA	NA	NA	NA	chr3:25105370-25193058 dbVar;chr3:25130929-25130986 dbVar;chr3:25177559-25183941 dbVar;chr3:25249850-25249924 gnomAD-SV_v3_DUP_chr3_8005466e;chr3:25249851-25249921 HPRC:pbsv.INS.DUP.1685;chr3:25587197-25587270 dbVar;chr3:25702409-25716509 dbVar;chr3:25778513-25795529 dbVar;chr3:25869550-25939960 dbVar;chr3:26001786-26016750 dbVar;chr3:26026379-26075600 dbVar;chr3:26219287-26219306 HPRC:pbsv.INS.D…	chr3:25094761-25094857 dbVar;chr3:25130900-25130986 dbVar;chr3:25166677-25174935 dbVar;chr3:25221172-25221227 gnomAD-SV_v3_DUP_chr3_35f00edd;3:25249851-25249921 CMRI:0_pbsv.INS.DUP.306;chr3:25320198-25353265 dbVar;chr3:25597501-25597590 dbVar;chr3:25735626-25877823 dbVar;chr3:25843790-25851069 dbVar;chr3:25935433-26009055 dbVar;chr3:26001786-26115464 dbVar;chr3:26090033-26110962 dbVar;chr3:262454…	chr3:24989389-24990755 dbVar;3:24989390-24990755 esv3595595;chr3:24989396-24990751 HPRC:pbsv.DEL.1668;chr3:24989396-24990758 dbVar;3:24989397-24990758 IMH;chr3:25034675-25040685 dbVar;chr3:25105924-25107189 dbVar;3:25130894-25130962 CMRI:0_pbsv.DEL.303_duplicate1;3:25130894-25130962 PacBioCoLoRS;chr3:25134932-25180860 dbVar;chr3:25163504-25163526 HPRC:pbsv.DEL.1679;chr3:25181342-25195518 dbVar;ch…	chr3:24989086-24990778 gnomAD-SV_v3_DEL_chr3_44866879;3:24989390-24990755 1000g;3:24989396-24990751 CMRI:2_pbsv.DEL.386_duplicate1;3:24989396-24990751 PacBioCoLoRS;chr3:24989396-24990758 gnomAD-SV_v3_DEL_chr3_b43b1b5e;chr3:24989766-24989787 HPRC:pbsv.DEL.1669;chr3:25034678-25040758 dbVar;chr3:25117483-25118752 dbVar;chr3:25130894-25130962 HPRC:pbsv.DEL.1677;chr3:25130894-25130962 dbVar;chr3:25157…	0.33	0.39	3:24945984-24946284	AluY
3_98839044_177272377_DEL_1	full	q12.1-q26.32	DCBLD2;LOC105374002;LINC00973;LOC124906343;LOC124909399;LOC107986104;LOC105374004;LOC105374007;LOC105374005;LOC124909401;COL8A1;HP09053;LOC105374010;CMSS1;FILIP1L;MIR3921;LOC105374009;TMEM30CP;TBC1D23;NIT2;TOMM70;LNP1;TMEM45A;ADGRG7;TFG;ABI3BP;LOC124906260;LOC124906356;IMPG2;SENP7;LOC124906362;ARB2BP;TRMT10C;PCNP;ZBTB11;ZBTB11-AS1;LOC124906262;RPL24;LOC124909402;PDCL3P4;CEP97;NXPE3;NFKBIZ;RDUR;LO…	ST3GAL6	LINC00501	910	ABCB7 (morbid/RE=mTL_miRNA);ACBD5 (morbid/RE=mTL_miRNA);ACSL4 (morbid/RE=mTL_miRNA);ACTA1 (morbid/RE=mTL_miRNA);ACTG1 (morbid/RE=mTL_miRNA);AFG3L2 (morbid/RE=mTL_miRNA);AGTPBP1 (morbid/RE=mTL_miRNA);AHR (morbid/RE=mTL_miRNA);AICDA (morbid/RE=mTL_miRNA);AKT1 (morbid/RE=mTL_miRNA);ALDH18A1 (morbid/RE=mTL_miRNA);ALDH6A1 (morbid/RE=mTL_miRNA);ALG2 (morbid/RE=mTL_miRNA);ALG3 (morbid/RE=mTL_miRNA);ALG9…	Blepharophimosis,_ptosis,_and_epicanthus_inversus_syndrome	NA	CLN:2885355;CLN:354130;dbVar:nssv15124142;dbVar:nssv15124527;dbVar:nssv15132154;dbVar:nssv15136219;dbVar:nssv15146976;dbVar:nssv15164662;dbVar:nssv15605887;dbVar:nssv16212158;dbVar:nssv16212262;dbVar:nssv16215292;dbVar:nssv16255252;dbVar:nssv16867380;dbVar:nssv17172162;dbVar:nssv17955811;dbVar:nssv17969903;dbVar:nssv17973961;dbVar:nssv18330760;dbVar:nssv18787400;dbVar:nssv18790569;dbVar:nssv18790…	3:100895153-109257599;3:104621221-116093884;3:112416495-115790413;3:116901462-172324502;3:120030964-122740476;3:121772558-121781874;3:128896427-128910823;3:128899335-128899432;3:133942586-133979638;3:135569184-147156225;3:136216288-142148906;3:138426448-162557822;3:138454842-162776911;3:138629116-140055056;3:138946247-138946371;3:142512251-142513648;3:143010766-158203295;3:145769174-160787046;3:1…	3q24 Region (includes ZIC1);?Craniosynostosis 6, 616602 (3) AD;Structural brain anomalies with impaired intellectual development and craniosynostosis, 618736 (3) AD;?Cutaneous telangiectasia and cancer syndrome, familial, 614564 (3) AD;Seckel syndrome 1, 210600 (3) AR;?Glycogen storage disease XV, 613507 (3) AR;Polyglucosan body myopathy 2, 616199 (3) AR;?Microcephaly 19, primary, AR, 617800 (3) …	NA	CLN:1173847;CLN:1323764;CLN:1329744;CLN:1909229;CLN:2076967;CLN:2176919;CLN:22358;CLN:2966391;CLN:38667;CLN:850918;HI3:FOXL2;HI3:GATA2;HI3:ISCA-46553;HI3:STAG1;HI3:TBL1XR1;dbVar:nssv15119747;nssv17649938;dbVar:nssv15119835;dbVar:nssv15119836;dbVar:nssv15119837;dbVar:nssv15119840;dbVar:nssv15120116;dbVar:nssv15120319;dbVar:nssv15124409;dbVar:nssv15126826;dbVar:nssv15128344;dbVar:nssv15128397;dbVar…	3:100290639-100325238;3:100709933-100748967;3:101222546-101320575;3:101226970-101765551;3:101240039-101243740;3:101242043-101243877;3:101254321-101258575;3:101267238-101269085;3:101267492-101267551;3:101291460-101291530;3:101431894-116529740;3:101561868-101566446;3:101648889-101677132;3:102093402-112455638;3:103692221-109605902;3:105375991-117723106;3:105671047-105868381;3:106451493-109265496;3:1…	Jeune_thoracic_dystrophy	NA	CLN:1421362;CLN:1474892;CLN:2117129;CLN:2855282;dbVar:nssv17972171;dbVar:nssv17974414;dbVar:nssv18786505	3:128912536-128912535;3:128912536-128912651;3:160307767-160307885;3:160381537-160381536;3:160381537-160381652;3:165032609-165032608;3:165032609-165032726	NA	dbVar:nssv15162889;dbVar:nssv15164144;dbVar:nssv15149891;nssv15151839;dbVar:nssv17976063;dbVar:nssv15148953;dbVar:nssv15148997;dbVar:nssv15148025;dbVar:nssv15147564;dbVar:nssv15121038;dbVar:nssv15146977;dbVar:nssv15145927;dbVar:nssv15147555;dbVar:nssv15147518;dbVar:nssv15145707;dbVar:nssv17969910;dbVar:nssv15149548;dbVar:nssv15137004;dbVar:nssv15148262;dbVar:nssv15147549;dbVar:nssv15146719;dbVar:…	3:18497-198221156;3:19818-198111391;3:20215-198125115;3:72439607-99895914;3:93800621-145695381;3:93819624-103888749;3:103426883-198110178;3:143276179-193279426;3:147442567-178522531;3:147521893-198096565;3:152100513-198118383;3:156118442-198125115;3:156321879-198113452;3:157293379-198134727;3:157410950-181919545;3:159262843-198040019;3:165158612-180130168;3:166137210-198125115;3:167717963-1883652…	39.57;39.59;39.59;3.85;90.29;50.15;77.99;67.99;95.98;58.82;54.70;50.36;50.13;48.92;81.04;46.44;80.91;34.81;46.27;30.41;75.51;35.15;20.61;15.11;15.00;5.03;3.84;75.24;48.57	NA	dbVar:nssv15147282;dbVar:nssv15146259;dbVar:nssv18842017;dbVar:nssv16254235;dbVar:nssv15147452;dbVar:nssv15141943;dbVar:nssv16214793	3:93819624-116887056;3:93886672-123216683;3:93979548-124774010;3:95844253-102652282;3:97795370-115663349;3:174112531-182452343;3:175789666-177377284	78.24;83.12;84.22;56.01;94.16;37.89;93.39	2231	46_XX_gonadal_dysgenesis;ACAD9-related_disorder;ATR-related_disorder;Abnormal_thorax_morphology;Abnormality_of_metabolism/homeostasis;Abnormality_of_retinal_pigmentation;Abnormality_of_the_nervous_system;Acute_myeloid_leukemia;Acyl-CoA_dehydrogenase_9_deficiency;Adams-Oliver_syndrome_1;Alkaptonuria;Amyotrophic_Lateral_Sclerosis_with_Sensory_Neuropathy;Anauxetic_dysplasia_3;Aortic_aneurysm,_famili…	NA	NA	NA	NA	NA	NA	NA	NA	NA	IMH	3:72502419-189537676	0.0342	chr3:98976265-98993361 dbVar;chr3:99052037-99180176 dbVar;chr3:99144817-99144846 HPRC:pbsv.INS.DUP.6006;chr3:99155641-99157605 dbVar;3:99187512-99232177 DDD:10927;chr3:99230703-99287997 dbVar;chr3:99247438-99247510 gnomAD-SV_v3_DUP_chr3_5eff21f3;chr3:99256654-99398419 dbVar;chr3:99333358-99333408 gnomAD-SV_v3_DUP_chr3_2dcb6b84;chr3:99441746-99441828 dbVar;3:99475387-99497539 1000g;chr3:99496230-9…	chr3:98892783-99538255 dbVar;chr3:99051500-99094984 dbVar;chr3:99075949-99224489 dbVar;chr3:99148528-99159711 dbVar;chr3:99157373-99158036 dbVar;3:99228088-99229874 DDD:10933;chr3:99247438-99247510 dbVar;3:99247439-99247504 CMRI:51_pbsv.INS.DUP.1408;3:99318602-99318913 1000g;chr3:99432924-99433122 gnomAD-SV_v3_DUP_chr3_baf9753e;chr3:99475386-99497539 dbVar;chr3:99488526-99497815 dbVar;chr3:995166…	chr3:98926502-98931871 dbVar;chr3:98991929-98993104 dbVar;chr3:99003841-99004198 dbVar;chr3:99027824-99085729 dbVar;chr3:99051500-99094984 dbVar;chr3:99052037-99180176 dbVar;chr3:99058479-99058505 HPRC:pbsv.DEL.6001;3:99059372-99063135 1000g;chr3:99091669-99091697 HPRC:pbsv.DEL.6004;chr3:99100396-99100484 dbVar;3:99101909-99101994 CMRI:35_pbsv.DEL.1393_duplicate2;chr3:99101909-99101994 gnomAD-SV_…	chr3:98898561-98898619 dbVar;chr3:98966980-98968713 dbVar;chr3:99001109-99001173 dbVar;chr3:99026174-99085983 dbVar;chr3:99042113-99042213 dbVar;chr3:99051532-99052367 dbVar;chr3:99058015-99075419 dbVar;chr3:99059371-99063135 dbVar;chr3:99059398-99063203 dbVar;chr3:99100395-99100484 dbVar;chr3:99100467-99101452 dbVar;chr3:99101909-99101994 dbVar;3:99101910-99101994 1000g;chr3:99117799-99120144 db…	0.555	0.445	3:98836460-98839024;3:98839026-98839054;3:98839055-98839103;3:98839104-98839247	SVA_F;(GGGAGA)n;LTR5_Hs;(TCTT)n
4_19077878_168491959_DUP_1	full	p15.31-q32.3	LINC02438;LOC105374511;LOC105374513;LOC105374514;SLIT2;SLIT2-IT1;MIR218-1;LOC105374515;PACRGL;KCNIP4;MIR7978;LOC124900677;LOC105374516;KCNIP4-IT1;LOC100505912;LOC124900906;LOC124900841;ADGRA3;MIR12115;GBA3;LOC105374521;LOC105374524;LOC105374523;LOC105374528;LOC124900680;LOC105374527;PPARGC1A;LOC124900679;LOC124900678;LOC124900681;MIR573;DHX15;LOC124900682;LINC02473;LOC124900683;SOD3;CCDC149;LOC10…	LOC107986263	PALLD	1329	ABCA2 (morbid/RE=mTL_miRNA);ABCB7 (morbid/RE=mTL_miRNA);ACBD5 (morbid/RE=mTL_miRNA);ACSL4 (morbid/RE=mTL_miRNA);ACTA1 (morbid/RE=mTL_miRNA);AGTPBP1 (morbid/RE=mTL_miRNA);AHI1 (morbid/RE=mTL_miRNA);AHR (morbid/RE=mTL_miRNA);AIRE (morbid/RE=mTL_miRNA);AKT1 (morbid/RE=mTL_miRNA);ALDH18A1 (morbid/RE=mTL_miRNA);ALG1 (morbid/RE=mTL_miRNA);AMER1 (morbid/RE=mTL_miRNA);AMMECR1 (morbid/RE=mTL_miRNA);ANKS6 …	Autosomal_dominant_polycystic_kidney_disease;Autosomal_dominant_polycystic_kidney_disease|Polycystic_kidney_disease_2;Beta-D-mannosidosis	NA	CLN:3064138;CLN:3852091;CLN:964930;dbVar:nssv15119780;dbVar:nssv15120559;dbVar:nssv15120560;dbVar:nssv15120561;dbVar:nssv15120562;dbVar:nssv15120563;dbVar:nssv15120564;dbVar:nssv15121045;dbVar:nssv15121046;dbVar:nssv15122970;dbVar:nssv15124281;dbVar:nssv15130256;dbVar:nssv15131643;dbVar:nssv15132537;dbVar:nssv15133498;dbVar:nssv15133912;dbVar:nssv15134130;dbVar:nssv15134834;dbVar:nssv15136158;dbV…	4:102664693-102664749;4:102714419-102714581;4:103794079-144331443;4:104118037-109488822;4:105778348-110206873;4:109766535-109766844;4:122926580-122926580;4:122927615-122929217;4:122935695-123057308;4:123056368-123057308;4:127949795-127949857;4:127957492-127957602;4:130382163-167801251;4:140876254-152186578;4:148214294-148399151;4:150683532-150683737;4:152500650-155788803;4:156252928-160451424;4:1…	3-hydroxyacyl-CoA dehydrogenase deficiency, 231530 (3) AR;Hyperinsulinemic hypoglycemia, familial, 4, 609975 (3) AR;?Cardiomyopathy, familial hypertrophic, 30, atrial, 620734 (3) AR;Preeclampsia;eclampsia 5, 614595 (3) AD;?Dysalbuminemic hypertriiodothyroninemia, 615999 (3) AD,AR;Analbuminemia, 616000 (3) AR;Dysalbuminemic hyperthyroxinemia, 615999 (3) AD,AR;?Microcephaly 18, primary, AD, 617520 …	NA	CLN:207092;CLN:2421897;CLN:2803411;CLN:3540390;CLN:3896388;CLN:3896391;CLN:3896858;CLN:4007978;CLN:575514;CLN:961148;CLN:966170;HI3:ANK2;HI3:ANKRD17;HI3:KIT;HI3:NAA15;HI3:NR3C2;HI3:PHOX2B;HI3:PITX2;HI3:PKD2;HI3:WDFY3;dbVar:nssv15119734;dbVar:nssv15119767;dbVar:nssv15119902;dbVar:nssv15120392;dbVar:nssv15120723;dbVar:nssv15121219;dbVar:nssv15121312;dbVar:nssv15121752;dbVar:nssv15121766;dbVar:nssv1…	4:101023418-101347526;4:101025866-103719675;4:101025866-105140377;4:101032026-101104980;4:101080513-102885450;4:101930667-103720707;4:102021515-102760894;4:102058856-102785483;4:102300950-102345482;4:102449840-102607050;4:102515818-102731498;4:102525520-102525577;4:102525520-102567155;4:102529836-102617302;4:102566663-102577014;4:102566968-102567155;4:102566988-102584820;4:102630770-102760968;4:1…	Autosomal_recessive_limb-girdle_muscular_dystrophy_type_2E;Beta-D-mannosidosis;Multiple_acyl-CoA_dehydrogenase_deficiency	NA	CLN:1399722;CLN:1898513;CLN:1900394;CLN:2149759;CLN:2188487;CLN:2968761;CLN:3781277;CLN:3790550;dbVar:nssv17974875;dbVar:nssv18326399;dbVar:nssv18785955;dbVar:nssv18785962;dbVar:nssv18786181;dbVar:nssv18786562	4:102635921-102635920;4:102635921-102636038;4:102714465-102714582;4:112647381-112647380;4:139351584-139351697;4:158682377-158682472;4:25156883-25156882;4:25156883-25157041;4:52028060-52028059;4:52028060-52028168;4:81110484-81110483;4:81110484-81110549;4:81110487-81110486;4:81110487-81110553	NA	dbVar:nssv18841857;dbVar:nssv15165478;dbVar:nssv15148693;dbVar:nssv15149137;dbVar:nssv15148117;dbVar:nssv15165480;dbVar:nssv15164282;dbVar:nssv15164281;dbVar:nssv16215300;dbVar:nssv16207938;dbVar:nssv18830986;dbVar:nssv15151365;nssv18326348;dbVar:nssv15150634;dbVar:nssv15149870;nssv15151360;dbVar:nssv17649922;dbVar:nssv15147407;dbVar:nssv15146379;dbVar:nssv15146614;dbVar:nssv15146983;dbVar:nssv15…	4:2-49062177;4:11526-190107724;4:12441-189983286;4:12441-49062027;4:36425-47491595;4:49557-189994495;4:49557-190042611;4:49557-46337053;4:49557-49618881;4:68454-27421802;4:68454-34511072;4:68454-49087344;4:68454-65574904;4:68455-190036318;4:69780-29700973;4:72556-21022414;4:72556-33130620;4:72556-39477144;4:85150-22450018;4:85150-38700366;4:85625-57073230;4:114903-47567552;4:1363137-49657842;4:29…	61.11;78.60;78.65;61.13;59.87;78.66;78.64;58.89;61.61;30.50;44.81;61.22;70.98;78.65;35.85;9.28;42.51;51.77;15.08;50.82;66.67;60.04;63.32;59.63;10.05;77.99;74.75;70.06;69.93;68.53;73.73;71.37;62.82;60.90;68.65;58.27;52.19;50.98;80.33;45.85;41.88;37.54;45.13;31.53;31.70;26.37;23.17;35.84;12.14;1.70;17.20;0.80	NA	dbVar:nssv8639431;dbVar:nssv16208663;dbVar:nssv15148266;dbVar:nssv17956854;dbVar:nssv17976719;dbVar:nssv15146961;dbVar:nssv15146272;dbVar:nssv15151369;dbVar:nssv18792592;dbVar:nssv15605890;dbVar:nssv15132377;dbVar:nssv15133724;dbVar:nssv15139391;dbVar:nssv16867396;dbVar:nssv18326362;dbVar:nssv15152113;dbVar:nssv15123479;dbVar:nssv15134395;dbVar:nssv15151674;dbVar:nssv15132960;dbVar:nssv16207997;d…	4:44020-19794559;4:49557-24278859;4:68454-20385608;4:68454-20585544;4:68454-20962952;4:71661-29005123;4:72556-28066309;4:4163608-33323159;4:11399083-38137335;4:12777226-27758519;4:14061130-20121834;4:16925023-32113076;4:155162983-170959553;4:156850201-171575127;4:158253332-190036318;4:161284559-181408730;4:161423359-176181886;4:162723819-172501433;4:163507043-172559634;4:164039531-189982708;4:164…	3.63;21.47;6.44;7.35;9.02;34.31;32.11;48.85;71.28;57.94;17.23;85.83;84.38;79.06;32.21;35.81;47.90;58.99;55.07;17.16;16.97;12.98;35.47;11.46;9.14;14.11;7.05;4.93;1.99	2838	.;AFG2A-related_disorder;AIMP1-related_disorder;ALPK1-related_disorder;AMED_syndrome,_digenic;ANK2-associated_Neurodevelopmental_Disorder;Abetalipoproteinaemia;Abnormal_bleeding;Abnormal_cardiovascular_system_morphology;Abnormal_optic_nerve_morphology;Abnormality_of_metabolism/homeostasis;Abnormality_of_the_eye;Abnormality_of_the_musculature;Abnormality_of_the_nervous_system;Acromesomelic_dysplas…	NA	NA	NA	NA	NA	NA	NA	NA	NA	NA	NA	NA	chr4:19078000-19083475 gnomAD-SV_v3_DUP_chr4_3a73b19b;chr4:19337377-19343377 dbVar;chr4:19373239-19373297 dbVar;chr4:19428594-19428733 dbVar;chr4:19584466-19626827 dbVar;chr4:19588797-19588854 gnomAD-SV_v3_DUP_chr4_dfe5d7e0;4:19641490-19641830 1000g;chr4:19774195-19776371 dbVar;chr4:19959685-20180378 dbVar;chr4:20084225-20084305 dbVar;chr4:20283930-21085522 dbVar;chr4:20632476-20752557 dbVar;chr4…	chr4:19077839-19077911 gnomAD-SV_v3_DUP_chr4_781140fd;chr4:19136914-19148113 dbVar;chr4:19341590-19341660 dbVar;chr4:19399682-19399710 HPRC:pbsv.INS.DUP.2525;chr4:19487368-19493640 dbVar;chr4:19588797-19588854 dbVar;chr4:19628705-19630196 dbVar;chr4:19717454-19717480 HPRC:pbsv.INS.DUP.2549;chr4:19955174-19965890 dbVar;chr4:20004849-20015496 dbVar;chr4:20116680-20116705 HPRC:pbsv.INS.DUP.2578;chr4…	chr4:19033088-19267178 dbVar;4:19077827-19083927 CMRI:1_pbsv.DEL.388_duplicate3;4:19077827-19083927 PacBioCoLoRS;chr4:19081377-19733377 dbVar;chr4:19086897-19124536 dbVar;chr4:19122377-19132477 dbVar;chr4:19126903-19174120 dbVar;chr4:19128942-19128992 dbVar;chr4:19128942-19129017 HPRC:pbsv.DEL.2501;chr4:19143074-19236204 dbVar;chr4:19158984-19161977 dbVar;chr4:19226149-19233515 dbVar;4:19226328-1…	chr4:18898248-19156011 dbVar;chr4:19077463-19083930 gnomAD-SV_v3_DEL_chr4_8246b236;chr4:19077827-19083927 HPRC:pbsv.DEL.2495;chr4:19077827-19083927 dbVar;chr4:19086761-19124642 dbVar;chr4:19090860-19159226 dbVar;chr4:19126726-19173452 dbVar;4:19128942-19128992 PacBioCoLoRS;4:19128942-19129017 CMRI:0_pbsv.DEL.418_duplicate2;chr4:19132203-19132680 dbVar;chr4:19147407-19149566 dbVar;chr4:19212632-19…	0.3	0.31	4:19077615-19077839;4:19077840-19077911;4:19077912-19083929	L1MA10;(T)n;L1HS
5_34305000_169949689_DUP_1	full	p13.2-q35.1	LOC124900958;LOC105374721;RAI14-DT;RAI14;LOC124900960;TTC23L-AS1;TTC23L;LOC124900959;RAD1;BRIX1;LOC124900961;DNAJC21;AGXT2;PRLR;LOC124901220;SPEF2;LOC105374724;IL7R;CAPSL;CAPSL-DT;UGT3A1;UGT3A2;LMBRD2;MIR580;SKP2;NADK2;NADK2-AS1;LOC124900962;RANBP3L;LOC124900963;SLC1A3;SLC1A3-AS1;NIPBL-DT;NIPBL;CPLANE1;CPLANE1-AS1;NUP155;WDR70;GDNF;GDNF-AS1;LINC02117;LINC02110;LINC02107;LOC105374730;LINC02119;LOC…	LOC124900957	MIR378E	1483	ABCB7 (morbid/RE=mTL_miRNA);ACADSB (morbid/RE=mTL_miRNA);ACAT1 (morbid/RE=mTL_miRNA);ACBD5 (morbid/RE=mTL_miRNA);ACSL4 (morbid/RE=mTL_miRNA);ACTG1 (morbid/RE=mTL_miRNA);ADSL (morbid/RE=mTL_miRNA);AFF2 (HI=3/morbid/RE=mTL_miRNA);AGTPBP1 (morbid/RE=mTL_miRNA);AHI1 (morbid/RE=mTL_miRNA);AHR (morbid/RE=mTL_miRNA);AIRE (morbid/RE=mTL_miRNA);AKT1 (morbid/RE=mTL_miRNA);ALDOB (morbid/RE=mTL_miRNA);ALG1 (…	Cornelia_de_Lange_syndrome_1;Familial_adenomatous_polyposis_1;Hereditary_cancer-predisposing_syndrome;Microcephaly 26, primary, AD, 619179 (3) AD	NA	CLN:1060401;CLN:1833568;CLN:632645;TS3:LMNB1;dbVar:nssv15120567;dbVar:nssv15120568;dbVar:nssv15120569;dbVar:nssv15130656;dbVar:nssv15131870;dbVar:nssv15131993;dbVar:nssv15132159;dbVar:nssv15132160;dbVar:nssv15132277;dbVar:nssv15133656;dbVar:nssv15134083;dbVar:nssv15135062;dbVar:nssv15136278;dbVar:nssv15136819;dbVar:nssv15141404;dbVar:nssv15142067;dbVar:nssv15142095;dbVar:nssv15142272;dbVar:nssv15…	5:110742028-110748283;5:112737025-112755031;5:112737025-112755035;5:112737025-112775743;5:112737025-112780913;5:112754874-112821991;5:112754886-112767396;5:112754886-112801389;5:112754886-112821997;5:112754892-112767400;5:112754892-112801393;5:112775618-112780913;5:112827927-112827927;5:112827927-112827979;5:112834942-112835175;5:112838016-112838107;5:114046361-118610426;5:126546305-126546419;5:1…	2,4-dienoyl-CoA reductase deficiency, 616034 (3) AR;3-Methylcrotonyl-CoA carboxylase 2 deficiency, 210210 (3) AR;3-methylcrotonyl-CoA_carboxylase_2_deficiency;46XY sex reversal 6, 613762 (3) AD;?Agammaglobulinemia 7, AR, 615214 (3) AR;Immunodeficiency 36, 616005 (3) AD;SHORT syndrome, 269880 (3) AD;?Deafness, AD 83, 619808 (3) AD;Periventricular nodular heterotopia 9, 618918 (3) AD;?Dystonia 34, …	HP:0007269	CLN:1388266;CLN:1393163;CLN:1861198;CLN:2215355;CLN:2419348;CLN:2748757;CLN:2750990;CLN:2751067;CLN:2751614;CLN:2904182;CLN:2912480;CLN:2969026;CLN:3031604;CLN:3112730;CLN:3315173;CLN:3470514;CLN:3495764;CLN:3495970;CLN:3496768;CLN:3540165;CLN:3786833;CLN:3895332;CLN:3896780;CLN:419623;CLN:424702;CLN:427253;CLN:550430;CLN:550511;CLN:563203;CLN:575720;CLN:679853;CLN:852213;CLN:923704;CLN:961847;HI…	5:101272215-126565043;5:102373397-113594030;5:103120301-103212799;5:104486891-104506841;5:106586079-113006585;5:106619589-156124387;5:107002210-118025316;5:108308464-125777797;5:108585265-116815075;5:108969106-121999544;5:110687443-130103838;5:110739007-110765157;5:110739121-110761782;5:110742639-110745029;5:110743721-110743797;5:111071909-123187191;5:111092348-111130502;5:111463017-127193038;5:1…	Achondrogenesis,_type_IB|Atelosteogenesis_type_II|Diastrophic_dysplasia|Multiple_epiphyseal_dysplasia_type_4;Atelosteogenesis_type_II|Diastrophic_dysplasia|Multiple_epiphyseal_dysplasia_type_4|Achondrogenesis,_type_IB;Charcot-Marie-Tooth_disease_type_4;Cornelia_de_Lange_syndrome_1;EPILEPSY,_CHILDHOOD_ABSENCE,_SUSCEPTIBILITY_TO,_2|Febrile_seizures,_familial,_8;Familial_adenomatous_polyposis_1;Here…	NA	CLN:1060158;CLN:1060168;CLN:1060241;CLN:1060310;CLN:1060311;CLN:1393621;CLN:1413290;CLN:1428046;CLN:1440733;CLN:1447486;CLN:1466100;CLN:1467897;CLN:1690827;CLN:2751673;CLN:2861535;CLN:3113845;CLN:3780101;CLN:3819107;CLN:3872949;CLN:3873419;dbVar:nssv17171571;dbVar:nssv17171723;dbVar:nssv17172906;dbVar:nssv17971430;dbVar:nssv17971525;dbVar:nssv17972838;dbVar:nssv17974293;dbVar:nssv17974599;dbVar:n…	5:112827973-112828025;5:112835104-112835103;5:112835104-112835252;5:112839662-112839661;5:112839662-112839792;5:112840160-112840159;5:112840160-112840279;5:132604814-132604813;5:132604814-132604972;5:149028175-149028174;5:149028175-149028338;5:149028176-149028175;5:149028176-149028279;5:149899477-149899595;5:149980792-149980791;5:149980792-149980940;5:149981310-149981360;5:149981315-149981365;5:1…	NA	dbVar:nssv15164761;dbVar:nssv15147414;dbVar:nssv15164765;dbVar:nssv15147291;dbVar:nssv15146993;dbVar:nssv15146992;dbVar:nssv15153658;dbVar:nssv15151111;nssv15151221;dbVar:nssv15148913;dbVar:nssv15149106;dbVar:nssv15151282;dbVar:nssv17970013;dbVar:nssv15154368;dbVar:nssv16866489;dbVar:nssv18330254;dbVar:nssv15164914;dbVar:nssv15142773;dbVar:nssv17976945;dbVar:nssv15147004;dbVar:nssv18330247;dbVar:…	5:13649-181478028;5:22150-74412725;5:25330-181266343;5:49979-46114984;5:54840-35680845;5:54840-45649861;5:113462-35739302;5:113463-181292788;5:4849499-36818719;5:13461555-46098825;5:24281087-46389237;5:26382002-46389237;5:27227137-45685742;5:29081089-45293929;5:29348647-46389237;5:31351482-43480009;5:107380657-181260337;5:149630821-181292788;5:149714593-181272151;5:151155623-173479790;5:155917793…	74.75;53.92;74.84;25.64;3.86;24.88;4.03;74.87;7.86;36.14;54.66;60.40;61.66;67.78;70.91;75.65;84.69;64.17;64.12;84.19;55.36;53.69;87.72;32.95;30.57;5.15	Immunodeficiency 40, 616433 (3) AR	dbVar:nssv15147416;dbVar:nssv15151179;dbVar:nssv15134418;dbVar:nssv15133951;dbVar:nssv15123550;dbVar:nssv16208049;dbVar:nssv17970065;dbVar:nssv16255645;dbVar:nssv16091672;dbVar:nssv18789959;morbid:DOCK2	5:22150-35831538;5:17628633-177148719;5:30149036-35213678;5:30961311-36143306;5:155506615-170330444;5:156920970-170532876;5:164780151-173372121;5:166951789-170747826;5:166993930-173897841;5:168422009-170234198;5:169637275-170083382	4.26;85.03;17.94;35.47;97.43;95.72;60.17;78.97;42.81;84.30;70.03	7272	3-methylcrotonyl-CoA_carboxylase_2_deficiency;3MC_syndrome_2;46,XY_sex_reversal_6;5q14.3_microdeletion_syndrome;ADGRV1-related_disorder;ALDH7A1-related_disorder;APC-Associated_Polyposis_Disorders;APC-related_attenuated_familial_adenomatous_polyposis;APC-related_disorder;ARSB-related_disorder;Abnormal_brain_morphology;Abnormal_facial_shape;Abnormality_of_the_musculature;Abnormality_of_the_nervous_…	NA	NA	NA	NA	NA	NA	NA	NA	NA	NA	NA	NA	chr5:34258893-34564031 dbVar;chr5:34387875-34410952 dbVar;chr5:34497804-34501523 dbVar;chr5:34575888-34661785 dbVar;chr5:34698039-34698159 dbVar;chr5:34873541-34873826 dbVar;5:34876464-34876543 CMRI:4_pbsv.INS.DUP.940_duplicate1;chr5:34920303-34944245 dbVar;chr5:34934667-35064045 dbVar;chr5:35072861-35077270 dbVar;5:35191033-35191369 1000g;chr5:35407770-35407965 dbVar;chr5:35499898-35562898 dbVar…	chr5:33944271-34753719 dbVar;chr5:34377431-34661992 dbVar;chr5:34401667-34409730 dbVar;chr5:34558763-34655655 dbVar;chr5:34661786-34882578 dbVar;chr5:34710799-34711303 dbVar;chr5:34876463-34876544 dbVar;chr5:34888087-34922212 dbVar;chr5:34921679-34942873 dbVar;chr5:35023395-35078898 dbVar;chr5:35110693-35228478 dbVar;chr5:35354988-35366840 dbVar;chr5:35492183-35566745 dbVar;chr5:35501706-35562992…	5:34304684-34307799 CMRI:2_pbsv.DEL.856;5:34304684-34307799 PacBioCoLoRS;chr5:34304693-34307799 dbVar;chr5:34306181-34306230 HPRC:pbsv.DEL.3724;chr5:34306894-34306934 HPRC:pbsv.DEL.3726;chr5:34327648-34327672 HPRC:pbsv.DEL.3727;chr5:34352317-34355567 dbVar;chr5:34388484-34388899 dbVar;chr5:34396444-34396683 dbVar;chr5:34422499-34422601 dbVar;chr5:34432395-34444895 dbVar;chr5:34441176-34441320 dbV…	5:34304663-34307985 IMH;chr5:34304684-34307799 HPRC:pbsv.DEL.3722;5:34304685-34307799 esv2668390;5:34305696-34305825 CMRI:14_pbsv.DEL.864;5:34306218-34306269 CMRI:28_pbsv.DEL.951_duplicate2;chr5:34312443-34325809 dbVar;chr5:34335945-34337486 dbVar;chr5:34388049-34388103 dbVar;chr5:34390303-34390323 HPRC:pbsv.DEL.3728;chr5:34411692-34417538 dbVar;chr5:34428500-34428591 dbVar;chr5:34432741-34444847…	0.34	0.385	5:34304998-34305033;5:34305034-34307752	(T)n;SVA_F
5_37530650_168644500_DUP_1	full	p13.2-q34	WDR70;GDNF;GDNF-AS1;LINC02117;LINC02110;LINC02107;LOC105374730;LINC02119;LOC124900966;EGFLAM;EGFLAM-AS4;EGFLAM-AS2;EGFLAM-AS1;LOC124900965;LOC105374732;LOC124900964;LIFR;LIFR-AS1;MIR3650;LOC105374735;OSMR-DT;LINC01265;LOC107986414;OSMR;RICTOR;FYB1;C9;DAB2;LINC02104;LINC00603;LINC00604;LOC105374736;LOC124900967;LOC105374737;LOC124900196;PTGER4;TTC33;PRKAA1;LOC124900968;LOC124900202;RPL37;SNORD72;C…	NUP155	SLIT3	1431	ABCB7 (morbid/RE=mTL_miRNA);ACADSB (morbid/RE=mTL_miRNA);ACAT1 (morbid/RE=mTL_miRNA);ACBD5 (morbid/RE=mTL_miRNA);ACSL4 (morbid/RE=mTL_miRNA);ACTG1 (morbid/RE=mTL_miRNA);ADSL (morbid/RE=mTL_miRNA);AFF2 (HI=3/morbid/RE=mTL_miRNA);AGTPBP1 (morbid/RE=mTL_miRNA);AHI1 (morbid/RE=mTL_miRNA);AHR (morbid/RE=mTL_miRNA);AIRE (morbid/RE=mTL_miRNA);AKT1 (morbid/RE=mTL_miRNA);ALDOB (morbid/RE=mTL_miRNA);ALG1 (…	Familial_adenomatous_polyposis_1;Hereditary_cancer-predisposing_syndrome;Microcephaly 26, primary, AD, 619179 (3) AD	NA	CLN:1833568;CLN:632645;TS3:LMNB1;dbVar:nssv15120567;dbVar:nssv15120568;dbVar:nssv15120569;dbVar:nssv15130656;dbVar:nssv15131870;dbVar:nssv15131993;dbVar:nssv15132159;dbVar:nssv15132160;dbVar:nssv15132277;dbVar:nssv15133656;dbVar:nssv15134083;dbVar:nssv15135062;dbVar:nssv15136278;dbVar:nssv15136819;dbVar:nssv15141404;dbVar:nssv15142067;dbVar:nssv15142095;dbVar:nssv15142272;dbVar:nssv15142474;dbVar…	5:110742028-110748283;5:112737025-112755031;5:112737025-112755035;5:112737025-112775743;5:112737025-112780913;5:112754874-112821991;5:112754886-112767396;5:112754886-112801389;5:112754886-112821997;5:112754892-112767400;5:112754892-112801393;5:112775618-112780913;5:112827927-112827927;5:112827927-112827979;5:112834942-112835175;5:112838016-112838107;5:114046361-118610426;5:126546305-126546419;5:1…	3-Methylcrotonyl-CoA carboxylase 2 deficiency, 210210 (3) AR;3-methylcrotonyl-CoA_carboxylase_2_deficiency;46XY sex reversal 6, 613762 (3) AD;?Agammaglobulinemia 7, AR, 615214 (3) AR;Immunodeficiency 36, 616005 (3) AD;SHORT syndrome, 269880 (3) AD;?Deafness, AD 83, 619808 (3) AD;Periventricular nodular heterotopia 9, 618918 (3) AD;?Dystonia 34, myoclonic, 619724 (3) AD;Neurodevelopmental disorder…	HP:0007269	CLN:1388266;CLN:1393163;CLN:1861198;CLN:2215355;CLN:2419348;CLN:2748757;CLN:2750990;CLN:2751067;CLN:2751614;CLN:2904182;CLN:2912480;CLN:2969026;CLN:3031604;CLN:3112730;CLN:3315173;CLN:3470514;CLN:3495764;CLN:3495970;CLN:3496768;CLN:3540165;CLN:3786833;CLN:3895332;CLN:3896780;CLN:419623;CLN:424702;CLN:427253;CLN:550430;CLN:550511;CLN:563203;CLN:575720;CLN:679853;CLN:923704;CLN:961847;HI3:APC;HI3:C…	5:101272215-126565043;5:102373397-113594030;5:103120301-103212799;5:104486891-104506841;5:106586079-113006585;5:106619589-156124387;5:107002210-118025316;5:108308464-125777797;5:108585265-116815075;5:108969106-121999544;5:110687443-130103838;5:110739007-110765157;5:110739121-110761782;5:110742639-110745029;5:110743721-110743797;5:111071909-123187191;5:111092348-111130502;5:111463017-127193038;5:1…	Achondrogenesis,_type_IB|Atelosteogenesis_type_II|Diastrophic_dysplasia|Multiple_epiphyseal_dysplasia_type_4;Atelosteogenesis_type_II|Diastrophic_dysplasia|Multiple_epiphyseal_dysplasia_type_4|Achondrogenesis,_type_IB;Charcot-Marie-Tooth_disease_type_4;EPILEPSY,_CHILDHOOD_ABSENCE,_SUSCEPTIBILITY_TO,_2|Febrile_seizures,_familial,_8;Familial_adenomatous_polyposis_1;Hereditary_cancer-predisposing_sy…	NA	CLN:1060158;CLN:1060168;CLN:1060241;CLN:1060310;CLN:1060311;CLN:1393621;CLN:1413290;CLN:1428046;CLN:1440733;CLN:1447486;CLN:1466100;CLN:1467897;CLN:2751673;CLN:3113845;CLN:3780101;CLN:3819107;CLN:3872949;CLN:3873419;dbVar:nssv17171571;dbVar:nssv17171723;dbVar:nssv17172906;dbVar:nssv17971430;dbVar:nssv17971525;dbVar:nssv17972838;dbVar:nssv17974293;dbVar:nssv17974599;dbVar:nssv17974885;dbVar:nssv17…	5:112827973-112828025;5:112835104-112835103;5:112835104-112835252;5:112839662-112839661;5:112839662-112839792;5:112840160-112840159;5:112840160-112840279;5:132604814-132604813;5:132604814-132604972;5:149028175-149028174;5:149028175-149028338;5:149028176-149028175;5:149028176-149028279;5:149899477-149899595;5:149980792-149980791;5:149980792-149980940;5:149981310-149981360;5:149981315-149981365;5:1…	NA	dbVar:nssv15164761;dbVar:nssv15147414;dbVar:nssv15164765;dbVar:nssv15147291;dbVar:nssv15146992;dbVar:nssv15151111;nssv15151221;dbVar:nssv15149106;dbVar:nssv15151282;dbVar:nssv17970013;dbVar:nssv15154368;dbVar:nssv16866489;dbVar:nssv18330254;dbVar:nssv15164914;dbVar:nssv15772608;dbVar:nssv17649860;dbVar:nssv15146722;dbVar:nssv15147000;dbVar:nssv17977064;dbVar:nssv15147001;dbVar:nssv15147002;dbVar:…	5:13649-181478028;5:22150-74412725;5:25330-181266343;5:49979-46114984;5:54840-45649861;5:113463-181292788;5:13461555-46098825;5:24281087-46389237;5:26382002-46389237;5:27227137-45685742;5:29081089-45293929;5:29348647-46389237;5:31351482-43480009;5:34453779-46389237;5:34984592-46404940;5:35201560-61903141;5:35700481-45260029;5:36053482-46389237;5:36374108-51103841;5:37016044-39383281;5:107380657-1…	72.25;49.58;72.34;18.64;17.81;72.37;26.25;40.07;44.28;44.18;47.88;51.99;49.05;74.22;77.71;91.28;80.86;85.71;92.15;78.26;82.92;60.05;59.99;78.34;50.21;48.35;78.76;25.22;22.57	NA	dbVar:nssv15151179;dbVar:nssv15123550;dbVar:nssv16208049;dbVar:nssv17970065;dbVar:nssv16255645;dbVar:nssv16091672;dbVar:nssv18789959	5:17628633-177148719;5:155506615-170330444;5:156920970-170532876;5:164780151-173372121;5:166951789-170747826;5:166993930-173897841;5:168422009-170234198	82.19;88.63;86.13;44.98;44.59;23.91;12.28	6618	3-methylcrotonyl-CoA_carboxylase_2_deficiency;3MC_syndrome_2;46,XY_sex_reversal_6;5q14.3_microdeletion_syndrome;ADGRV1-related_disorder;ALDH7A1-related_disorder;APC-Associated_Polyposis_Disorders;APC-related_attenuated_familial_adenomatous_polyposis;APC-related_disorder;ARSB-related_disorder;Abnormal_facial_shape;Abnormality_of_the_musculature;Abnormality_of_the_nervous_system;Achondrogenesis,_ty…	NA	NA	NA	NA	NA	NA	NA	NA	NA	NA	NA	NA	chr5:37214557-37695053 dbVar;chr5:37322565-37717651 dbVar;chr5:37537647-37597675 dbVar;chr5:37557901-37557957 gnomAD-SV_v3_DUP_chr5_e67fe4be;chr5:37557929-37557954 HPRC:pbsv.INS.DUP.3884;chr5:37621275-38040593 dbVar;chr5:37701570-37795238 dbVar;chr5:37854044-37997903 dbVar;chr5:37916793-37916900 dbVar;chr5:38060980-38061056 dbVar;5:38060981-38061059 CMRI:1_pbsv.INS.DUP.661;chr5:38165602-38201570 …	chr5:37163589-37718935 dbVar;chr5:37282688-37594646 dbVar;chr5:37515135-37546821 dbVar;chr5:37548898-37636898 dbVar;5:37557902-37557954 CMRI:48_pbsv.INS.DUP.860;chr5:37619781-37619925 dbVar;chr5:37657133-37698774 dbVar;chr5:37720912-37848930 dbVar;chr5:37912807-37928564 dbVar;chr5:37934744-37934827 dbVar;chr5:38060980-38061056 gnomAD-SV_v3_DUP_chr5_745bd777;chr5:38060981-38061059 HPRC:pbsv.INS.DU…	chr5:37549448-37556448 dbVar;chr5:37560287-37560387 dbVar;chr5:37563080-37563611 dbVar;5:37563089-37563668 CMRI:1_pbsv.DEL.657_duplicate3;5:37563132-37563514 CMRI:11_pbsv.DEL.1257_duplicate1;chr5:37563531-37563581 HPRC:pbsv.DEL.3887;chr5:37581184-37581260 HPRC:pbsv.DEL.3891;chr5:37581185-37581260 dbVar;5:37583517-37583580 PacBioCoLoRS;chr5:37649989-37650028 HPRC:pbsv.DEL.3900;chr5:37674034-376768…	chr5:37460561-37535956 dbVar;chr5:37549451-37556444 dbVar;chr5:37563054-37563583 HPRC:pbsv.DEL.3885;chr5:37563085-37563610 gnomAD-SV_v3_DEL_chr5_c105d734;5:37563089-37563668 PacBioCoLoRS;chr5:37563132-37563514 HPRC:pbsv.DEL.3886;5:37581184-37581260 CMRI:11_pbsv.DEL.1259;5:37581185-37581260 1000g;5:37583517-37583580 CMRI:0_pbsv.DEL.687_duplicate2;chr5:37583536-37583599 HPRC:pbsv.DEL.3894;chr5:3767…	0.305	0.545	5:37528628-37533313	L1PB1
7_73240629_76802797_DEL_1	full	q11.23	NSUN5;TRIM50;FKBP6;FZD9;BAZ1B;BCL7B;TBL2;MLXIPL;VPS37D;DNAJC30;BUD23;STX1A;LOC105375350;MIR4284;BICDL3P;ABHD11;CLDN3;CLDN4;METTL27;TMEM270;ELN;ELN-AS1;LIMK1;EIF4H;MIR590;LAT2;RFC2;LOC107986742;CLIP2;GTF2IRD1;WBSCR23;MIR10525;GTF2I;GTF2I-AS1;NCF1;GTF2IRD2;LOC124901673;STAG3L2;PMS2P5;SPDYE12;LOC105375352;CASTOR2;RCC1L;GTF2IRD2B;NCF1C;GTF2IP1;LOC107986710;SPDYE14;SPDYE13;SPDYE15;PMS2P2;STAG3L1;LOC12…	NCF1B	LOC105375358	88	AGTPBP1 (morbid/RE=mTL_miRNA);AHR (morbid/RE=mTL_miRNA);AKR1D1 (morbid/RE=mTL_miRNA);ALDH6A1 (morbid/RE=mTL_miRNA);AP2M1 (morbid/RE=mTL_miRNA);APTX (morbid/RE=mTL_miRNA);ARHGDIA (morbid/RE=mTL_miRNA);BACH1 (morbid/RE=mTL_miRNA);CALR (morbid/RE=mTL_miRNA);CD3D (morbid/RE=mTL_miRNA);CHRNB1 (morbid/RE=mTL_miRNA);CITED2 (morbid/RE=mTL_miRNA);COX10 (morbid/RE=mTL_miRNA);COX6B1 (morbid/RE=mTL_miRNA);CR…	7q11.23 recurrent (Williams-Beuren syndrome) region (includes ELN);Congenital_adrenal_hyperplasia_due_to_cytochrome_P450_oxidoreductase_deficiency	NA	CLN:562165;TS3:ISCA-37392;dbVar:nssv15119921;dbVar:nssv15126184;dbVar:nssv15146175;nssv15148276;dbVar:nssv15146395;dbVar:nssv15146396;dbVar:nssv15146449;dbVar:nssv15146450;dbVar:nssv15146773;dbVar:nssv15146933;dbVar:nssv15147014;nssv15147017;dbVar:nssv15147327;dbVar:nssv15147458;dbVar:nssv15147556;dbVar:nssv15148877;dbVar:nssv15148970;dbVar:nssv15149513;dbVar:nssv15150228;dbVar:nssv15150733;dbVar…	7:73245642-74728902;7:73245642-74750557;7:73250430-74748249;7:73263133-74728802;7:73263261-74728902;7:73271720-74775327;7:73272915-74740732;7:73278090-74740162;7:73280575-74725240;7:73280575-74727989;7:73280575-74728722;7:73280575-74779057;7:73280575-74839100;7:73286126-74732517;7:73286413-74725240;7:73286523-74655531;7:73286523-74727918;7:73287017-74728902;7:73303349-74718991;7:73304281-74727918…	7q11.23 recurrent (Williams-Beuren syndrome) region (includes ELN);Antley-Bixler syndrome with genital anomalies and disordered steroidogenesis, 201750 (3) AR;Disordered steroidogenesis due to cytochrome P450 oxidoreductase, 613571 (3);Charcot-Marie-Tooth disease, axonal, type 2F, 606595 (3) AD;Neuronopathy, distal hereditary motor, AD 3, 608634 (3) AD;Chronic granulomatous disease 1, AR, 233700 …	NA	HI3:ELN;HI3:ISCA-37392;dbVar:nssv15120782;dbVar:nssv15121770;dbVar:nssv15124428;dbVar:nssv15128270;dbVar:nssv15128343;dbVar:nssv15128578;dbVar:nssv15128951;dbVar:nssv15129678;dbVar:nssv15130113;dbVar:nssv15130169;dbVar:nssv15131653;dbVar:nssv15135112;dbVar:nssv15137072;dbVar:nssv15140244;dbVar:nssv15141480;dbVar:nssv15144796;dbVar:nssv15145649;nssv15146804;nssv15153080;dbVar:nssv15145670;dbVar:ns…	7:73240750-74727852;7:73243196-74745961;7:73263197-74730084;7:73268295-74726912;7:73271691-74727989;7:73277219-74727852;7:73280575-74723034;7:73280575-74727918;7:73280575-74789341;7:73280575-74924007;7:73285381-74727991;7:73286126-74727852;7:73286413-74707848;7:73286413-74723034;7:73286413-74725240;7:73286413-74727989;7:73286413-74758583;7:73286413-74779057;7:73286413-74869255;7:73286509-74727852…	NA	NA	NA	NA	NA	dbVar:nssv15777247;dbVar:nssv15168013;dbVar:nssv15161666;nssv15161679;dbVar:nssv15168014;dbVar:nssv15146013;dbVar:nssv15146778;dbVar:nssv15147714;dbVar:nssv15147012;dbVar:nssv15147013;dbVar:nssv15755212;dbVar:nssv15147334;dbVar:nssv15146741;dbVar:nssv15154519;dbVar:nssv15151509;dbVar:nssv15152109;dbVar:nssv15153678;dbVar:nssv15148173;dbVar:nssv15149887;dbVar:nssv15147399;dbVar:nssv15148904;dbVar:…	7:10366-159327017;7:10705-159329842;7:43362-159327017;7:44936-159333620;7:62977086-75415352;7:72179093-79164071;7:72503228-74719013;7:72649516-75361855;7:72768822-74869255;7:72893988-74365935;7:72938065-74779028;7:73040502-75255046;7:73166841-74732825;7:73166841-74761099;7:73166841-74783503;7:73166841-75274941;7:73175476-74740268;7:73175476-74751069;7:73192370-74779057;7:73192370-74883978;7:73192…	2.24;2.24;2.24;2.24;17.48;51.00;66.72;78.21;77.54;76.45;83.56;90.96;95.29;95.37;95.44;96.50;95.84;95.86;96.96;97.15;96.88;99.70	NA	dbVar:nssv15161318;dbVar:nssv15148211;dbVar:nssv15147057;dbVar:nssv15147200;dbVar:nssv16255682;dbVar:nssv15146320;dbVar:nssv15146676;dbVar:nssv16867365;dbVar:nssv15167734;dbVar:nssv15146211;dbVar:nssv16254015;dbVar:nssv15151112;dbVar:nssv15145801;dbVar:nssv15152099;dbVar:nssv17977008;dbVar:nssv15151511;dbVar:nssv17977009;dbVar:nssv15145887;dbVar:nssv15147427;dbVar:nssv15153677;dbVar:nssv15154521;…	7:54186-159282390;7:62736365-75432710;7:68668308-73710276;7:69382354-77823832;7:69512245-74525180;7:71225345-81735657;7:71461128-73614730;7:72382984-73976980;7:72835093-74782015;7:72930549-74869255;7:72932580-77080283;7:72986075-76378063;7:73096543-74727989;7:73122657-75175451;7:73175156-74809477;7:73175476-74972599;7:73175476-75175451;7:73192370-74779057;7:73192370-74869255;7:73194475-74972599;7…	2.24;17.27;9.31;42.20;25.62;33.89;17.37;46.20;79.17;84.01;85.88;92.50;91.17;94.25;95.99;96.37;96.74;96.96;97.12;97.40;97.83;98.96;98.32;99.26;99.26;99.33;99.36;99.69;99.70;99.91;28.96;31.69;43.34;45.37;17.99	252	Antley-Bixler_syndrome_with_genital_anomalies_and_disordered_steroidogenesis;Antley-Bixler_syndrome_without_genital_anomalies_or_disordered_steroidogenesis;Autism;Charcot-Marie-Tooth_disease;Charcot-Marie-Tooth_disease_axonal_type_2F;Chronic_granulomatous_disease;Congenital_adrenal_hyperplasia;Congenital_adrenal_hyperplasia_due_to_cytochrome_P450_oxidoreductase_deficiency;Constipation;Cutis_laxa,…	NA	NA	NA	NA	NA	NA	NA	NA	NA	IMH	7:39507051-100351151;7:45847441-101265654;7:45847453-101265940;7:64004376-105619581;7:67304014-102378889;7:67304239-102379805;7:68170339-98454729	0.4994	chr7:73106089-73240779 gnomAD-SV_v3_DUP_chr7_6a5de239;chr7:73208264-73296500 dbVar;chr7:73238763-73290746 dbVar;chr7:73256967-73261967 dbVar;chr7:73285998-73293500 dbVar;chr7:73294999-74643669 dbVar;chr7:73305003-73374865 dbVar;chr7:73312804-73326355 dbVar;chr7:73331611-73340501 dbVar;chr7:73359991-73368006 dbVar;chr7:73373007-73416770 dbVar;chr7:73397570-73404670 dbVar;chr7:73555670-73560670 dbV…	chr7:72930051-73313079 dbVar;chr7:73166840-73240967 dbVar;chr7:73235966-73240967 dbVar;chr7:73241967-73261967 dbVar;chr7:73267956-73277977 dbVar;chr7:73287660-73287815 dbVar;chr7:73295000-73312005 dbVar;chr7:73306860-73306968 dbVar;chr7:73315000-73333996 dbVar;chr7:73353878-73353951 dbVar;chr7:73369618-73393127 dbVar;7:73374556-73375461 IMH;chr7:73402170-73415670 dbVar;chr7:73584141-73584728 dbVa…	chr7:73224965-73297000 dbVar;chr7:73238322-73243474 dbVar;chr7:73245731-73251076 gnomAD-SV_v3_DEL_chr7_ab9e9713;chr7:73267956-73292997 dbVar;chr7:73283104-73283209 dbVar;chr7:73285079-73285151 dbVar;chr7:73310844-73311959 dbVar;chr7:73369926-73370592 dbVar;chr7:73376175-73376270 dbVar;chr7:73392101-73398949 dbVar;chr7:73395043-73397424 dbVar;7:73395056-73397457 DDD:24500;7:73417224-73418811 DDD:2…	chr7:72942881-73297976 dbVar;chr7:73236967-73252217 dbVar;chr7:73238763-73290746 dbVar;chr7:73262376-73262396 HPRC:pbsv.DEL.6560;chr7:73277041-73277061 HPRC:pbsv.DEL.6561;7:73284092-73284142 CMRI:99_pbsv.DEL.1392_duplicate3;chr7:73305981-73306074 dbVar;chr7:73310861-73311905 dbVar;chr7:73374617-73374865 dbVar;chr7:73378615-73380420 dbVar;chr7:73393127-73397417 dbVar;chr7:73395044-73397435 dbVar;c…	0.575	0.455	NA	NA
9_6727607_30690513_DUP_1	full	p24.1-p21.1	KDM4C;LOC105375969;LOC105375970;LOC102723994;LOC124902118;DMAC1;LOC105375971;PTPRD;PTPRD-AS1;LOC105375972;PTPRD-DT;LOC124902119;LOC102724027;LOC105375974;LOC105375975;LOC101929446;LOC105375976;TYRP1;LURAP1L-AS1;LURAP1L;SNORD137;MPDZ;LINC01235;LOC105375977;LOC101929507;LOC124902326;LINC00583;NFIB;NFIB-AS1;LOC124902121;LOC124902120;ZDHHC21;CER1;FREM1;LOC105375979;LOC124902122;LOC105375980;LOC389705…	LOC124902117	LOC107987029	163	ACADVL (morbid/RE=mTL_miRNA);AHR (morbid/RE=mTL_miRNA);ALG1 (morbid/RE=mTL_miRNA);ALG9 (morbid/RE=mTL_miRNA);AMER1 (morbid/RE=mTL_miRNA);AP1B1 (morbid/RE=mTL_miRNA);AR (HI=3/morbid/RE=mTL_miRNA);ARF1 (morbid/RE=mTL_miRNA);ARPC5 (morbid/RE=mTL_miRNA);BACH1 (morbid/RE=mTL_miRNA);C19orf12 (morbid/RE=mTL_miRNA);CAPNS1 (morbid/RE=mTL_miRNA);CASP2 (morbid/RE=mTL_miRNA);CCNQ (morbid/RE=mTL_miRNA);CD40LG…	NA	NA	dbVar:nssv15136204;dbVar:nssv15145523;dbVar:nssv15146550;dbVar:nssv15146623;dbVar:nssv18329562	9:10527669-13276053;9:13122132-13649716;9:17502888-18681091;9:20655426-24580688;9:9543539-30266463	Albinism, oculocutaneous, type III, 203290 (3) AR;Skin;hair;eye pigmentation, variation in, 11 (Melanesian blond hair), 612271 (3);Bardet-Biedl syndrome 22, 617119 (3) AR;Joubert syndrome 40, 619582 (3) AR;Spermatogenic failure 58, 619585 (3) AR;Bifid nose with or without anorectal and renal anomalies, 608980 (3) AR;Manitoba oculotrichoanal syndrome, 248450 (3) AR;Trigonocephaly 2, 614485 (3) AD;…	NA	CLN:1477680;CLN:2969590;CLN:3008118;HI3:CDKN2A;HI3:NFIB;dbVar:nssv15120245;dbVar:nssv15120698;dbVar:nssv15120699;dbVar:nssv15121176;dbVar:nssv15124017;dbVar:nssv15124456;nssv15129982;dbVar:nssv15129499;dbVar:nssv15129500;dbVar:nssv15130865;dbVar:nssv15130963;dbVar:nssv15131190;dbVar:nssv15131191;dbVar:nssv15131192;dbVar:nssv15131752;dbVar:nssv15131753;dbVar:nssv15131754;dbVar:nssv15132329;dbVar:n…	9:11086097-17636671;9:11818292-17963882;9:12693385-12710285;9:12693998-12702458;9:12704651-12704703;9:13034409-14653396;9:13105707-13279692;9:13106808-14639973;9:13136073-13136202;9:13162672-13176437;9:13563539-18491754;9:13638430-17121766;9:13739632-18023841;9:13759476-14144822;9:13862495-14155898;9:13974417-14286260;9:14067540-14159970;9:14081844-14532077;9:14098661-14324148;9:14102177-14386039…	NA	NA	NA	NA	NA	dbVar:nssv18326406;dbVar:nssv15169725;dbVar:nssv15168486;dbVar:nssv15168487;dbVar:nssv15128159;dbVar:nssv15124802;dbVar:nssv15127267;dbVar:nssv15148581;dbVar:nssv15146662;dbVar:nssv15148460;dbVar:nssv15168488;dbVar:nssv15169730;dbVar:nssv15150554;dbVar:nssv15146972;dbVar:nssv15147684;dbVar:nssv15146549;dbVar:nssv15147470;dbVar:nssv15145918;nssv15147428;dbVar:nssv15146171;nssv15148277;dbVar:nssv15…	9:10002-39445729;9:10591-138217222;9:10591-138223645;9:10591-138231797;9:12935-138262981;9:12935-19777920;9:12935-66233120;9:13998-68304962;9:13998-68401065;9:32397-39140214;9:46588-138172039;9:46588-22012052;9:62526-138111955;9:163132-138231664;9:163132-38763961;9:193413-138114463;9:193413-138124524;9:193413-138159073;9:193413-138179445;9:193413-70630731;9:193413-74615913;9:193413-79877816;9:203…	60.76;17.34;17.34;17.34;17.33;66.03;36.19;35.09;35.04;61.27;17.35;69.58;17.36;17.36;62.08;17.37;17.37;17.37;17.37;34.02;32.20;30.07;37.85;18.63;17.37;17.37;66.10;68.10;75.09;76.75;67.12;62.77;62.62;62.11;35.39;35.39;35.39;35.15;35.15;34.28;29.46;28.07;27.25;17.37;42.81;76.50;70.59;62.14;36.29;35.58;17.37;70.19;72.44;62.18;62.06;66.14;61.63;36.30;61.53;62.09;77.72;17.39;73.61;72.47;52.43;5.14;45.6…	NA	dbVar:nssv15127916;dbVar:nssv15146950;dbVar:nssv15169728;dbVar:nssv15169729;dbVar:nssv15147209;dbVar:nssv15138554;dbVar:nssv15147210;dbVar:nssv17977113;dbVar:nssv16208872;dbVar:nssv15772659;dbVar:nssv15772643;dbVar:nssv15153768;dbVar:nssv17970340;dbVar:nssv17976855;dbVar:nssv17976845;dbVar:nssv15149907;dbVar:nssv16208873;dbVar:nssv16208210;dbVar:nssv17970342;dbVar:nssv17970343;dbVar:nssv15153769;…	9:12994-9904905;9:13998-11376705;9:46588-12532584;9:46588-13708608;9:111217-14650762;9:185580-7635806;9:195400-11081440;9:203862-10283912;9:203862-10666419;9:203862-11028975;9:203862-11033228;9:203862-11271239;9:203862-11414732;9:203862-12127088;9:203862-12570076;9:203862-13486760;9:203862-14080420;9:203862-14103731;9:203862-14322269;9:203862-14694076;9:203862-14744608;9:203862-15048249;9:203862-…	32.12;40.92;46.49;51.10;54.49;12.19;39.99;35.28;37.65;39.74;39.76;41.05;41.81;45.29;47.25;50.89;52.99;53.07;53.79;54.98;55.13;56.05;56.53;60.83;61.45;62.62;62.90;4.12;13.66;15.89;18.14;23.53;28.33;30.80;32.89;42.77;49.60;56.67;28.15;33.57;41.20;53.33;65.07;5.86;19.09;34.51;35.64;36.48;38.74;41.09;41.92;52.63;60.92;63.49;64.64;3.56;42.06;44.09;9.91;51.88;62.31;59.53;63.55;64.80;3.57;13.39;24.74;60…	342	ALBINISM,_OCULOCUTANEOUS,_TYPE_II,_MODIFIER_OF;Abnormal_cardiovascular_system_morphology;Albinism;BNAR_syndrome;Bardet-Biedl_syndrome;Bardet-Biedl_syndrome_22;Blue_rubber_bleb_nevus;Bockenheimer_syndrome;CDKN2A-related_disorder;FREM1-related_disorder;Familial_melanoma;Familial_pancreatic_carcinoma;Hereditary_cancer-predisposing_syndrome;Hydrocephalus,_nonsyndromic,_autosomal_recessive_2;IFT74-rel…	NA	NA	NA	NA	NA	NA	NA	NA	NA	NA	NA	NA	chr9:6543199-6875285 dbVar;chr9:6619487-6754655 dbVar;chr9:6648544-6742082 dbVar;chr9:6711464-6748692 dbVar;chr9:6731000-6741100 dbVar;chr9:6745216-6962830 dbVar;chr9:6748603-6753390 dbVar;chr9:6748892-6756759 dbVar;chr9:6774478-6789125 dbVar;chr9:6803772-6930130 dbVar;chr9:6840499-6843081 dbVar;chr9:6911059-6974729 dbVar;chr9:6942000-6958000 dbVar;chr9:6978401-6978658 gnomAD-SV_v3_DUP_chr9_90489…	chr9:6470178-6791304 dbVar;chr9:6566478-7022008 dbVar;chr9:6620055-6757858 dbVar;chr9:6681733-6893478 dbVar;chr9:6730757-6738662 dbVar;chr9:6742147-6742234 dbVar;chr9:6746886-6899236 dbVar;chr9:6748692-6748742 dbVar;chr9:6759342-6805750 dbVar;chr9:6794170-6800267 dbVar;chr9:6828600-6828627 HPRC:pbsv.INS.DUP.533;chr9:6845625-6849126 dbVar;chr9:6919219-6919276 HPRC:pbsv.INS.DUP.540;chr9:6955154-697…	chr9:6708500-6729000 dbVar;chr9:6724590-6739994 dbVar;9:6729100-6730088 1000g;9:6729119-6730106 CMRI:0_pbsv.DEL.81_duplicate2;9:6729119-6730106 PacBioCoLoRS;chr9:6729122-6730106 gnomAD-SV_v3_DEL_chr9_a62105d2;9:6729219-6730118 DDD:29555;9:6729255-6729947 IMH;chr9:6732388-6736193 dbVar;chr9:6739456-6748692 dbVar;chr9:6744412-6745341 dbVar;chr9:6752050-6752554 dbVar;chr9:6761961-6803048 dbVar;chr9:…	chr9:6655357-6749050 dbVar;chr9:6721900-6778000 dbVar;chr9:6729099-6730088 dbVar;9:6729100-6730088 esv3619435;chr9:6729119-6730106 HPRC:pbsv.DEL.522;chr9:6729122-6730106 dbVar;9:6729123-6730106 IMH;9:6729219-6730118 esv2662375;chr9:6730483-6744254 dbVar;chr9:6734980-6735080 dbVar;chr9:6744389-6745342 dbVar;chr9:6746101-6746497 dbVar;chr9:6759342-6805750 dbVar;chr9:6766472-6769698 dbVar;chr9:67710…	0.43	0.33	9:6727476-6727605	AluY
3_9994818_11870473_DEL_1	full	p25.3-p25.2	EMC3;EMC3-AS1;CIDECP1;FANCD2;FANCD2OS;BRK1;LOC124906357;VHL;IRAK2;LOC124906338;TATDN2;MIR12127;GHRLOS;LINC00852;GHRL;SEC13;ATP2B2;MIR378B;MIR885;ATP2B2-IT1;ATP2B2-IT2;LINC00606;SLC6A11;LOC105376950;SLC6A1;SLC6A1-AS1;LOC101927467;HRH1;LOC105376951;LOC124909345;LOC102723663;ATG7;VGLL4;TAMM41	PRRT3-AS1	SYN2	34	AKT1 (morbid/RE=mTL_miRNA);ARPC4 (morbid/RE=ABC_enhancer+EA_enhancer+GH_enhancer+GH_promoter_enhancer);BRPF1 (HI=3/morbid/RE=ABC_enhancer+EA_enhancer+GH_enhancer+GH_promoter_enhancer);CAV3 (morbid/RE=ABC_enhancer);CERS1 (morbid/RE=mTL_miRNA);CITED2 (morbid/RE=mTL_miRNA);DDX6 (morbid/RE=mTL_miRNA);FBXO28 (morbid/RE=mTL_miRNA);HCFC1 (morbid/RE=mTL_miRNA);HES7 (morbid/RE=mTL_miRNA);IL17RC (morbid/RE…	NA	NA	dbVar:nssv16215309	3:10041712-10046579	Combined oxidative phosphorylation deficiency 56, 620139 (3) AR;Deafness, AD 82, 619804 (3) AD;Deafness, AR 12, modifier of, 601386 (3) AR;Erythrocytosis, familial, 2, 263400 (3) AR;Hemangioblastoma, cerebellar, somatic (3);Pheochromocytoma, 171300 (3) AD;Renal cell carcinoma, somatic, 144700 (3);von Hippel-Lindau syndrome, 193300 (3) AD;Fanconi anemia, complementation group D2, 227646 (3) AR;Myo…	HP:0000088;HP:0000107;HP:0000109;HP:0001737	CLN:360844;CLN:985449;CLN:985450;CLN:985451;CLN:985452;CLN:985453;CLN:985454;CLN:985455;CLN:985456;CLN:985457;CLN:985458;CLN:985459;CLN:985460;CLN:985461;CLN:985462;CLN:985463;CLN:985464;CLN:985465;CLN:985466;CLN:985467;CLN:985468;CLN:985469;CLN:985470;CLN:985471;CLN:985472;CLN:985473;CLN:985474;CLN:985475;CLN:985476;CLN:985477;CLN:985478;CLN:985479;CLN:985480;CLN:985481;CLN:985482;CLN:985483;HI3…	3:10026387-10032831;3:10026387-10060293;3:10026437-10101932;3:10028649-10043874;3:10028649-10046733;3:10028659-10032982;3:10028659-10052507;3:10028659-10098950;3:10028659-10150035;3:10028723-10052386;3:10032827-10043598;3:10039270-10043874;3:10042550-10043602;3:10048053-10052386;3:10049365-10098950;3:10049507-10060293;3:10052368-11036966;3:10052378-10149975;3:10052378-10150035;3:10052382-10052381…	NA	NA	NA	NA	NA	dbVar:nssv15162889;dbVar:nssv18329418;dbVar:nssv15164144;dbVar:nssv17969827;dbVar:nssv15151098;dbVar:nssv17969828;dbVar:nssv15149909;dbVar:nssv15149891;nssv15151839;dbVar:nssv15147419;dbVar:nssv15145877;dbVar:nssv15147393;dbVar:nssv15146217;dbVar:nssv15148928;dbVar:nssv15146372;dbVar:nssv15153450;dbVar:nssv15152843;dbVar:nssv15146795;dbVar:nssv15148119;dbVar:nssv15147303;dbVar:nssv15147681;dbVar:…	3:18497-198221156;3:19254-10646279;3:19818-198111391;3:20214-24391330;3:20214-33916709;3:20214-36668690;3:20214-37417973;3:20215-198125115;3:32242-13613818;3:32242-20334387;3:32242-30064208;3:52267-37148076;3:53309-41381521;3:63844-19510600;3:1856289-19477593;3:5132186-16718755;3:7356111-14360442;3:7975735-12636917;3:8038728-11240931;3:9363654-10127208;3:11463329-38919543	0.95;6.13;0.95;7.70;5.53;5.12;5.02;0.95;13.81;9.24;6.25;5.06;4.54;9.65;10.64;16.19;26.78;40.24;38.91;17.34;1.48	NA	dbVar:nssv15152731;dbVar:nssv16208718;dbVar:nssv15147539;dbVar:nssv15150631;dbVar:nssv18329884;dbVar:nssv15149001;dbVar:nssv15146754;dbVar:nssv15145900;dbVar:nssv15145888;dbVar:nssv15146252;dbVar:nssv15148264;dbVar:nssv17969855;dbVar:nssv15147676;dbVar:nssv15148124;dbVar:nssv15146254;dbVar:nssv15146742;dbVar:nssv15146636;dbVar:nssv15126964;dbVar:nssv18329561;dbVar:nssv15146361;dbVar:nssv18842003;…	3:20214-10063158;3:20214-10246141;3:20214-11221602;3:20214-12533910;3:20215-11638035;3:32242-10323124;3:32242-10631310;3:32242-11379835;3:32242-12681483;3:52267-11089569;3:688898-11051142;3:6800869-10111525;3:8880477-12297138;3:9394875-11690612;3:9654298-10228687;3:9875910-10572677;3:9896062-10220962;3:9977477-11768610;3:9983234-11875574;3:10019781-12251358;3:10125577-12492267;3:10881056-12415479	0.68;2.46;10.95;14.99;14.14;3.19;6.01;12.21;14.83;9.92;10.19;3.53;54.90;73.87;40.72;82.93;69.60;99.03;99.12;82.93;73.73;64.48	522	Acute_myeloid_leukemia;Autism_spectrum_disorder;Autosomal_dominant_epilepsy;Cerebellar_hemangioblastoma;Chuvash_polycythemia;Developmental_and_epileptic_encephalopathy_94;Epilepsy_with_myoclonic_atonic_seizures;Epileptic_encephalopathy;FANCD2-related_disorder;Familial_infantile_myasthenia;Fanconi_anemia;Fanconi_anemia_complementation_group_D2;Global_developmental_delay;Hearing_loss,_autosomal_dom…	NA	NA	NA	NA	NA	NA	NA	NA	NA	IMH	3:7779573-24170164	0.1237	chr3:10002272-10002302 HPRC:pbsv.INS.DUP.789;chr3:10161663-10171457 dbVar;chr3:10188649-10236548 dbVar;chr3:10239233-10265289 dbVar;3:10355773-10356121 1000g;chr3:10387465-10387780 dbVar;chr3:10435464-10435560 dbVar;chr3:10614462-10614536 dbVar;chr3:10655354-10655437 gnomAD-SV_v3_DUP_chr3_79a27653;chr3:10655355-10655436 HPRC:pbsv.INS.DUP.834;chr3:10745276-10745384 gnomAD-SV_v3_DUP_chr3_a8a406c5;c…	chr3:9989316-10044316 dbVar;chr3:10013731-10016763 dbVar;chr3:10166899-10167703 dbVar;chr3:10213261-10302267 dbVar;chr3:10250265-10250438 dbVar;chr3:10365660-10365837 gnomAD-SV_v3_DUP_chr3_f0682618;chr3:10402845-10402899 dbVar;chr3:10466831-10466921 dbVar;chr3:10655354-10655437 dbVar;3:10655355-10655436 CMRI:3_pbsv.INS.DUP.231;chr3:10672151-10672301 dbVar;3:10865410-10865542 CMRI:44_pbsv.INS.DUP.…	chr3:9996946-9998387 dbVar;chr3:10018410-10019046 dbVar;3:10018537-10019135 1000g;chr3:10018612-10019046 gnomAD-SV_v3_DEL_chr3_c12261c5;3:10018613-10019046 esv2670751;chr3:10034316-10040316 dbVar;3:10054382-10054446 CMRI:5_pbsv.DEL.186;chr3:10077126-10077158 HPRC:pbsv.DEL.800;chr3:10101474-10103580 dbVar;chr3:10105762-10105797 HPRC:pbsv.DEL.801;chr3:10108074-10108100 HPRC:pbsv.DEL.802;chr3:101284…	chr3:9993316-10046316 dbVar;chr3:10013316-10031316 dbVar;chr3:10018536-10019135 dbVar;3:10018537-10019135 esv3595258;3:10018613-10019046 IMH;chr3:10031316-10046316 dbVar;chr3:10054358-10054378 HPRC:pbsv.DEL.795;chr3:10072422-10074032 dbVar;chr3:10090356-10091172 dbVar;chr3:10103697-10103766 dbVar;chr3:10106896-10107318 dbVar;chr3:10118915-10121362 dbVar;chr3:10128972-10135113 dbVar;chr3:10131399-…	0.49	0.405	3:9994576-9994871	AluSq
3_46802706_48210416_DEL_1	full	p21.31	PRSS44P;PRSS42P;MYL3;PTH1R;CCDC12;LOC124909375;NBEAL2;NRADDP;SETD2;KIF9-AS1;KIF9;SNORD13J;KLHL18;PTPN23-DT;PTPN23;SCAP;LOC124906372;LOC105377073;ELP6;LOC105377074;CSPG5;SMARCC1;LOC124906234;SNORD146;HIGD2AP2;DHX30;MIR1226;MAP4;CDC25A;MIR4443	PRSS43P	CAMP	30	ACTG1 (morbid/RE=mTL_miRNA);AP2M1 (morbid/RE=mTL_miRNA);AR (HI=3/morbid/RE=mTL_miRNA);ATP6AP1 (morbid/RE=mTL_miRNA);ATP6AP2 (morbid/RE=mTL_miRNA);CEBPA (morbid/RE=mTL_miRNA);CREB1 (morbid/RE=mTL_miRNA);DRG1 (morbid/RE=mTL_miRNA);EFNB1 (morbid/RE=mTL_miRNA);ERCC2 (morbid/RE=mTL_miRNA);FGFR1 (HI=3/morbid/RE=mTL_miRNA);G6PC3 (morbid/RE=mTL_miRNA);KLHL15 (morbid/RE=mTL_miRNA);MBTPS2 (morbid/RE=mTL_mi…	NA	NA	NA	NA	Cardiomyopathy, hypertrophic, 8, 608751 (3) AD,AR;Chondrodysplasia, Blomstrand type, 215045 (3) AR;Eiken syndrome, 600002 (3) AR;Failure of tooth eruption, primary, 125350 (3) AD;Metaphyseal chondrodysplasia, Murk Jansen type, 156400 (3) AD;Gray platelet syndrome, 139090 (3) AR;Intellectual developmental disorder, AD 70, 620157 (3) AD;Luscan-Lumish syndrome, 616831 (3) AD;Rabin-Pappas syndrome, 6…	NA	HI3:PTH1R;HI3:SETD2;morbid:DHX30;morbid:MYL3;morbid:NBEAL2;morbid:PTH1R;morbid:PTPN23;morbid:SETD2	3:46857872-46882182;3:46877722-46903799;3:46882257-46903799;3:46999025-47009701;3:47016437-47164840;3:47086223-47126663;3:47381021-47413435;3:47818050-47850193	NA	NA	NA	NA	NA	dbVar:nssv15162889;dbVar:nssv15164144;dbVar:nssv15149891;nssv15151839;dbVar:nssv15147573;dbVar:nssv15606070;dbVar:nssv15147946	3:18497-198221156;3:19818-198111391;3:20215-198125115;3:36986823-49891787;3:45112279-53844589;3:45879884-50749922	0.71;0.71;0.71;10.91;16.12;28.91	NA	dbVar:nssv17976647;dbVar:nssv15137911	3:44906991-49078376;3:46726615-46968315	33.75;68.52	109	Abnormal_cerebral_white_matter_morphology;Autism;Autism,_susceptiblity_to;Axial_hypotonia;Cardiomyopathy;Cardiovascular_phenotype;Cerebellar_vermis_hypoplasia;Chondrodysplasia_Blomstrand_type;Colorectal_cancer,_hereditary_nonpolyposis,_type_2;Congenital_cerebellar_hypoplasia;Corpus_callosum,_agenesis_of;Delayed_speech_and_language_development;EEG_abnormality;Eiken_syndrome;Failure_to_thrive;Gener…	NA	NA	NA	NA	NA	NA	NA	NA	NA	IMH	3:30036454-134858252	0.0138	3:46837130-46837189 CMRI:114_pbsv.INS.DUP.617;chr3:46951786-46951813 HPRC:pbsv.INS.DUP.2939;chr3:47016821-47017528 dbVar;chr3:47191111-47207468 dbVar;3:47192047-47215375 1000g;3:47192081-47215797 CMRI:176_pbsv.SPLIT.DUP.644;3:47192319-47216035 CMRI:176_pbsv.SPLIT.DUP.645;3:47195034-47218583 DDD:10160;3:47234543-47234845 1000g;chr3:47288166-47453265 dbVar;chr3:47473080-47473098 HPRC:pbsv.INS.DUP.2…	chr3:46762087-46809669 dbVar;chr3:46877634-46880316 dbVar;chr3:46975510-46980660 dbVar;chr3:47147667-47161706 dbVar;chr3:47192046-47215375 dbVar;3:47192058-47215950 IMH;chr3:47192128-47215870 dbVar;chr3:47193875-47219541 dbVar;chr3:47207010-47215510 dbVar;chr3:47270020-47270194 dbVar;chr3:47429586-47475497 dbVar;chr3:47479830-47479884 dbVar;chr3:47485683-47536421 dbVar;chr3:47513740-47536421 dbVa…	3:46751583-46808086 dgv1371e212;chr3:46752933-46811879 HPRC:pbsv.DEL.2930;3:46752934-46811878 PacBioCoLoRS;chr3:46753397-46809098 dbVar;3:46753849-46809682 dgv860e199;3:46754015-46809682 DDD:10143;3:46755300-46808099 esv2421845;chr3:46762087-46809669 dbVar;3:46762088-46809669 esv3596068;chr3:46802690-46802741 dbVar;chr3:46809089-46809161 HPRC:pbsv.DEL.2934;chr3:46830465-46830541 dbVar;chr3:468815…	3:46747686-46838512 dgv102e203;3:46751876-46808087 dgv4733n100;3:46752934-46811878 CMRI:12_pbsv.DEL.690_duplicate2;3:46753235-46808734 nsv514149;chr3:46753493-46809161 dbVar;chr3:46754000-46810000 gnomAD-SV_v3_DEL_chr3_ecb31abe;3:46754441-46807586 DDD:10144;3:46760328-46808099 DDD:10146;3:46762088-46809669 1000g;chr3:46788360-46809510 dbVar;3:46809089-46809161 CMRI:12_pbsv.DEL.691_duplicate2;3:46…	0.375	0.57	NA	NA
1_25258882_25338355_DEL_1	full	p36.11	RSRP1;LOC105376882;RHD;TMEM50A	LOC124903881	LOC124904823	4	NA	NA	NA	NA	NA	NA	NA	dbVar:nssv15128607;dbVar:nssv15129963	1:25324071-25331709;1:25324835-25330241	NA	NA	NA	NA	NA	dbVar:nssv15156967;dbVar:nssv15156970;dbVar:nssv15149867;nssv15151118;dbVar:nssv15147472	1:47852-248934250;1:82155-248924793;1:914088-248930485;1:24381207-41401517	0.03;0.03;0.03;0.47	NA	dbVar:nssv15128606	1:25257400-25275853	91.97	NA	NA	dbVar	chr1:25258693-25338796	0.01	CMRI:25_pbsv.DEL.653;HPRC:pbsv.DEL.3403;dgv137n100;esv2762632	1:25256127-25351886;1:25256139-25390874;1:25258882-25338355;chr1:25258882-25338355	0.1262	NA	NA	NA	IMH	1:7601938-50381771;1:10187873-186857210;1:16798094-234784887	0.4698	chr1:25254509-25267509 dbVar;chr1:25265509-25283609 dbVar;1:25266173-25337116 nsv513984;chr1:25283000-25289163 gnomAD-SV_v3_DUP_chr1_939a3f4b;chr1:25293479-25294577 dbVar;chr1:25317163-25325163 gnomAD-SV_v3_DUP_chr1_86f12f22;chr1:25328509-25335509 dbVar	1:25244593-25336558 DDD:924;chr1:25258693-25338796 dbVar;chr1:25266151-25334731 dbVar;chr1:25276509-25325009 dbVar;1:25283729-25306152 DDD:933;1:25308799-25329672 DDD:934;1:25319927-25339637 DDD:935	1:25256127-25351886 dgv137n100;1:25256341-25320483 dgv138n100;chr1:25258882-25338355 HPRC:pbsv.DEL.3403;chr1:25260509-25265509 dbVar;1:25265255-25283901 esv2656832;chr1:25266151-25334731 dbVar;1:25266152-25334731 esv3585521;1:25266309-25324509 HI40:ISCA-46314;1:25266638-25292549 DDD:928;1:25266921-25336019 DDD:929;1:25267209-25283709 HI40:ISCA-46315;1:25268954-25335217 DDD:930;chr1:25287509-25294…	1:25244593-25336558 DDD:924;1:25256139-25390874 esv2762632;1:25258882-25338355 CMRI:25_pbsv.DEL.653;chr1:25259504-25259554 dbVar;1:25262656-25335721 esv2421857;1:25265411-25283709 DDD:927;1:25266152-25334731 1000g;chr1:25266163-25283163 gnomAD-SV_v3_DEL_chr1_cdbd6662;chr1:25266309-25324509 dbVar;1:25266638-25336853 esv2764200;chr1:25267000-25335163 gnomAD-SV_v3_DEL_chr1_759a6e5b;chr1:25267209-252…	0.37	0.71	1:25258893-25258943	MIRb
1_25268025_25338356_DEL_1	full	p36.11	RSRP1;LOC105376882;RHD;TMEM50A	LOC124903881	LOC124904823	4	NA	NA	NA	NA	NA	NA	NA	dbVar:nssv15128607;dbVar:nssv15129963	1:25324071-25331709;1:25324835-25330241	NA	NA	NA	NA	NA	dbVar:nssv15156967;dbVar:nssv15156970;dbVar:nssv15149867;nssv15151118;dbVar:nssv15147472	1:47852-248934250;1:82155-248924793;1:914088-248930485;1:24381207-41401517	0.03;0.03;0.03;0.41	NA	dbVar:nssv15128606	1:25257400-25275853	42.42	NA	NA	dbVar	chr1:25258693-25338796	0.01	dgv137n100;esv2762632	1:25256127-25351886;1:25256139-25390874	0.04	NA	NA	NA	IMH	1:7601938-50381771;1:10187873-186857210;1:16798094-234784887	0.4698	chr1:25258693-25338796 dbVar;chr1:25266151-25334731 dbVar;chr1:25276509-25325009 dbVar;1:25283729-25306152 DDD:933;1:25308799-25329672 DDD:934;1:25319927-25339637 DDD:935;	1:25244593-25336558 DDD:924;chr1:25265509-25283609 dbVar;1:25266173-25337116 nsv513984;chr1:25283000-25289163 gnomAD-SV_v3_DUP_chr1_939a3f4b;chr1:25293479-25294577 dbVar;chr1:25317163-25325163 gnomAD-SV_v3_DUP_chr1_86f12f22;chr1:25328509-25335509 dbVar	1:25256127-25351886 dgv137n100;1:25256341-25320483 dgv138n100;chr1:25258882-25338355 HPRC:pbsv.DEL.3403;1:25265255-25283901 esv2656832;chr1:25266151-25334731 dbVar;1:25266152-25334731 esv3585521;1:25266309-25324509 HI40:ISCA-46314;1:25266638-25292549 DDD:928;1:25266921-25336019 DDD:929;1:25267209-25283709 HI40:ISCA-46315;1:25268954-25335217 DDD:930;chr1:25287509-25294509 dbVar;chr1:25287914-25287…	1:25244593-25336558 DDD:924;1:25256139-25390874 esv2762632;1:25258882-25338355 CMRI:25_pbsv.DEL.653;1:25262656-25335721 esv2421857;1:25265411-25283709 DDD:927;1:25266152-25334731 1000g;chr1:25266163-25283163 gnomAD-SV_v3_DEL_chr1_cdbd6662;chr1:25266309-25324509 dbVar;1:25266638-25336853 esv2764200;chr1:25267000-25335163 gnomAD-SV_v3_DEL_chr1_759a6e5b;chr1:25267209-25283709 dbVar;1:25287509-252945…	0.57	0.71	1:25268024-25268097;1:25268093-25268236	MIRb;L2a
1_202332626_202341297_DEL_1	full	q32.1	UBE2T	LOC124904839	PPP1R12B	1	TNNT2 (morbid/RE=EA_enhancer)	NA	NA	dbVar:nssv17173174	1:202332746-202332746	NA	NA	dbVar:nssv16091857;dbVar:nssv16215308;dbVar:nssv17172598;dbVar:nssv18790852	1:202332747-202335338;1:202332991-202335754;1:202333011-202335754;1:202333011-202335818	NA	NA	NA	NA	NA	dbVar:nssv15156967;dbVar:nssv15156970;dbVar:nssv15149867;nssv15151118;dbVar:nssv15127572;dbVar:nssv18330594;dbVar:nssv15777262;dbVar:nssv15169967;dbVar:nssv15146388;dbVar:nssv15151024;dbVar:nssv15147675;dbVar:nssv18326443	1:47852-248934250;1:82155-248924793;1:914088-248930485;1:120836008-206268643;1:181484325-212933906;1:182419639-248817041;1:185675532-221525491;1:187143982-224299417;1:195514310-248918801;1:197842778-228862141;1:197898785-248930485	0.00;0.00;0.00;0.01;0.03;0.01;0.02;0.02;0.02;0.03;0.02	Fanconi anemia, complementation group T, 616435 (3) AR	dbVar:nssv15129680;dbVar:nssv15147229;dbVar:nssv17955526;morbid:UBE2T	1:120836008-206268643;1:200144604-203112078;1:202319453-202340642;1:202331657-202341936	0.01;0.29;37.83;84.36	6	Fanconi_anemia_complementation_group_T	NA	NA	NA	dbVar	chr1:202332464-202342099;chr1:202332555-202341667	0.01	NA	NA	NA	IMH	1:16798094-234784887;1:107555343-232824950	0.3106	NA	NA	chr1:202332555-202341667 dbVar;	chr1:202332464-202342099 dbVar;chr1:202332872-202341372 dbVar	0.465	0.515	1:202332627-202332937	AluYa5
10_27852562_27880562_DEL_1	full	p12.1	ODAD2	MKX-AS1	LOC112268060	1	NA	NA	NA	NA	NA	NA	NA	dbVar:nssv15129867	10:27860626-27862622	NA	NA	NA	NA	NA	dbVar:nssv15127811;dbVar:nssv15171419;dbVar:nssv15161644;dbVar:nssv15171420;dbVar:nssv15161671;dbVar:nssv15161670;nssv15161864;dbVar:nssv17969399;dbVar:nssv18830975;dbVar:nssv15136587;dbVar:nssv15132975	10:26907-35400193;10:27297-133786996;10:47358-133565414;10:52148-133740558;10:54087-49753594;10:54088-133613639;10:6231972-34443593;10:11096730-133613639;10:19088162-32732293;10:27767971-30046085	0.08;0.02;0.02;0.02;0.06;0.02;0.10;0.02;0.21;1.23	NA	dbVar:nssv18830989;dbVar:nssv15136827;dbVar:nssv17956699;dbVar:nssv15121120	10:12787208-133613639;10:26823017-30248926;10:26915602-28816953;10:27046686-30228891	0.02;0.82;1.47;0.88	8	Kartagener_syndrome;Primary_ciliary_dyskinesia_23	NA	NA	NA	NA	NA	NA	NA	NA	NA	IMH	10:26903073-36847564;10:26986363-36893988;10:26986693-36893712;10:27280709-27969608;10:27280809-27969360;10:27329591-37144840;10:27329763-45158645;10:27330570-37142016	0.2071	NA	NA	chr10:27871144-27875839 dbVar	chr10:27871054-27879782 dbVar	0.265	0.38	10:27851473-27852678	L1ME1
10_97392972_97587788_DEL_1	full	q24.1-q24.2	RRP12;LOC644215;PGAM1;EXOSC1;ZDHHC16;MMS19;UBTD1;LOC124902488;ANKRD2;HOGA1	LOC105378448	C10orf62	10	ALDH18A1 (morbid/RE=ABC_enhancer);HPS1 (morbid/RE=ABC_enhancer+EA_enhancer+GH_promoter_enhancer)	NA	NA	NA	NA	NA	NA	dbVar:nssv18788051	10:97584695-97584924	NA	NA	NA	NA	NA	dbVar:nssv15171419;dbVar:nssv15161644;dbVar:nssv15171420;dbVar:nssv15161670;nssv15161864;dbVar:nssv18830975;dbVar:nssv15161673;dbVar:nssv15162413;dbVar:nssv15161032	10:27297-133786996;10:47358-133565414;10:52148-133740558;10:54088-133613639;10:11096730-133613639;10:91523737-133613639;10:92586764-133613639;10:95112608-116776637	0.15;0.15;0.15;0.15;0.16;0.46;0.47;0.90	Hyperoxaluria, primary, type III, 613616 (3) AR	dbVar:nssv18830989;dbVar:nssv15125151;dbVar:nssv15150787;dbVar:nssv15133599;dbVar:nssv15147105;morbid:HOGA1	10:12787208-133613639;10:79925607-133787422;10:92148415-100049966;10:92626681-97755102;10:93181202-101356779;10:97584389-97612802	0.16;0.36;2.47;3.80;2.38;11.97	20	HOGA1-related_disorder;Primary_hyperoxaluria_type_3	NA	NA	NA	NA	NA	NA	NA	NA	NA	NA	NA	NA	chr10:97431212-97441841 dbVar;chr10:97529891-97530034 dbVar	chr10:97416078-97418912 dbVar;chr10:97440165-97441731 dbVar	chr10:97398050-97398353 HPRC:pbsv.DEL.7600;chr10:97398053-97398353 gnomAD-SV_v3_DEL_chr10_e3ced14c;chr10:97405379-97407833 dbVar;chr10:97412841-97413616 dbVar;chr10:97431320-97431444 dbVar;chr10:97437504-97437612 dbVar;chr10:97507900-97507963 dbVar;chr10:97522636-97540717 dbVar;10:97528627-97528677 CMRI:0_pbsv.DEL.1390_duplicate3;10:97528627-97528677 PacBioCoLoRS;chr10:97529719-97529744 HPRC:pbsv…	chr10:97398047-97398353 dbVar;10:97398052-97398353 PacBioCoLoRS;10:97398054-97398353 CMRI:1_pbsv.DEL.1354_duplicate2;chr10:97406823-97408461 dbVar;chr10:97421856-97421876 HPRC:pbsv.DEL.7602;chr10:97437472-97437545 dbVar;chr10:97457442-97458377 dbVar;chr10:97514638-97514931 dbVar;10:97528402-97528676 CMRI:28_pbsv.DEL.2071_duplicate3;chr10:97528627-97528677 HPRC:pbsv.DEL.7612;10:97528627-97528776 C…	0.54	0.565	10:97392680-97392971;10:97392977-97393174	AluSx1;AluSc5
14_58443654_58451913_DEL_1	full	q23.1	KIAA0586	TIMM9	DACT1	1	NA	NA	NA	dbVar:nssv16214425;dbVar:nssv18791805	14:58443935-58450766;14:58448321-58450766	NA	NA	dbVar:nssv15144361	14:58443935-58450766	NA	NA	NA	NA	NA	dbVar:nssv15162475;dbVar:nssv15161908;dbVar:nssv15162476;dbVar:nssv15161629;dbVar:nssv15161107;nssv15161424;dbVar:nssv15161067;dbVar:nssv17976728;dbVar:nssv17517489	14:18223946-106880863;14:18504257-106879456;14:18551347-106879456;14:19652446-106826050;14:20043515-106877229;14:20151150-106855263;14:37201854-106530013;14:54187284-75361321	0.01;0.01;0.01;0.01;0.01;0.01;0.01;0.04	Joubert syndrome 23, 616490 (3) AR;Short-rib thoracic dysplasia 14 with polydactyly, 616546 (3) AR	dbVar:nssv16208391;dbVar:nssv15146256;dbVar:nssv18329512;dbVar:nssv15147456;dbVar:nssv15146257;dbVar:nssv17970971;morbid:KIAA0586	14:56138681-58937538;14:57041037-67208231;14:57338280-63123485;14:57653414-64093528;14:58146023-61273619;14:58244922-58547976;14:58439681-58537213	0.30;0.08;0.14;0.13;0.26;2.73;8.47	18	Congenital_cerebellar_hypoplasia;Intellectual_disability;Joubert_syndrome_23;KIAA0586-_Related_disorders;KIAA0586-related_disorder;Neurodevelopmental_disorder;Rod-cone_dystrophy;Short-rib_thoracic_dysplasia_14_with_polydactyly	NA	NA	NA	NA	NA	NA	NA	NA	NA	IMH	14:23629193-97505158;14:46648665-62759566;14:46648974-62759579	0.4022	NA	NA	NA	NA	0.515	0.52	14:58443434-58443722	AluSc8
16_171988_177542_DEL_1	full	p13.3	HBA2;HBA1	HBM	HBQ1	2	POLR3K (morbid/RE=ABC_enhancer)	NA	NA	NA	NA	Erythrocytosis, familial, 7, 617981 (3) AD;Heinz body anemia, 140700 (3) AD;Hemoglobin H disease, deletional and nondeletional, 613978 (3);Thalassemia, alpha-, 604131 (3);Erythrocytosis, familial, 7, 617981 (3) AD;Heinz body anemias, alpha-, 140700 (3) AD;Hemoglobin H disease, nondeletional, 613978 (3);Methemoglobinemia, alpha type, 617973 (3) AD;Thalassemias, alpha-, 604131 (3)	NA	dbVar:nssv15128391;dbVar:nssv15147784;nssv15147785;dbVar:nssv15770009;dbVar:nssv15770149;dbVar:nssv15770328;dbVar:nssv15770992;dbVar:nssv16596343;dbVar:nssv18786590;morbid:HBA1;morbid:HBA2	16:172005-177199;16:172008-177537;16:172872-176674;16:172876-173710;16:172914-173600;16:172914-176811;16:172914-177411;16:176013-177299;16:176680-177522;16:176718-177411	NA	NA	NA	NA	NA	dbVar:nssv15158812;dbVar:nssv15148703;dbVar:nssv15147067;dbVar:nssv15148669;dbVar:nssv15147068;dbVar:nssv17649874;dbVar:nssv15152396;dbVar:nssv15150758;dbVar:nssv15149904;dbVar:nssv15154767;dbVar:nssv16254459;dbVar:nssv15149503;dbVar:nssv15150639;nssv15151292;dbVar:nssv15158813;dbVar:nssv15158224;dbVar:nssv15147425;dbVar:nssv15147959;dbVar:nssv15147069;dbVar:nssv15148094;dbVar:nssv15147790;dbVar:…	16:11452-90228224;16:19194-90207973;16:23142-11296695;16:28802-9075591;16:29942-2560460;16:34486-5201012;16:35881-11115431;16:35881-19795599;16:35881-22430686;16:35881-3166550;16:35881-5199456;16:35881-9789272;16:35882-90088654;16:38166-90096867;16:38166-90208287;16:43733-13326806;16:46767-11525516;16:46767-3214623;16:46767-4247185;16:47134-5072973;16:52840-28316355;16:59981-4266796;16:61046-6577…	0.01;0.01;0.05;0.06;0.22;0.11;0.05;0.03;0.02;0.18;0.11;0.06;0.01;0.01;0.01;0.04;0.05;0.18;0.13;0.11;0.02;0.13;0.09	NA	dbVar:nssv15173022;dbVar:nssv15147566;dbVar:nssv15145815;dbVar:nssv15147164;dbVar:nssv16208442;dbVar:nssv15772679;dbVar:nssv17969036;dbVar:nssv15155464;dbVar:nssv15155465;dbVar:nssv15776300;dbVar:nssv15141971;dbVar:nssv17969035;dbVar:nssv15774981;dbVar:nssv18330316;dbVar:nssv15146945;dbVar:nssv15148829;dbVar:nssv15148018;dbVar:nssv15145816;dbVar:nssv15136007;dbVar:nssv15138549;dbVar:nssv15147167;…	16:11452-1543644;16:22770-1461715;16:23142-1712523;16:23142-1773349;16:35881-1116355;16:35881-1418458;16:35881-1418827;16:35881-1448730;16:35881-1825693;16:35881-2003327;16:35881-593107;16:35881-704083;16:35881-780613;16:35882-1300185;16:38166-1665453;16:46723-1867327;16:46767-1544014;16:46767-1997582;16:46767-882211;16:59981-1221651;16:105430-1499893;16:151210-182142;16:151480-182582;16:154302-1…	0.36;0.39;0.33;0.32;0.51;0.40;0.40;0.39;0.31;0.28;1.00;0.83;0.75;0.44;0.34;0.31;0.37;0.28;0.66;0.48;0.40;17.96;17.86;22.09;24.46;33.87;30.97;29.49;32.66;37.38;36.52;37.17;33.61;38.32;46.92;44.94;57.21;86.20;58.96	67	Alpha-thalassemia,_Dutch_type;Alpha-thalassemia,_Hmong_type;Alpha-thalassemia-2,_nondeletional;Anemia;Erythrocytosis,_familial,_7;HBA1-related_disorder;HBA2-related_disorder;HEMOGLOBIN_ADANA;HEMOGLOBIN_AGRINIO;HEMOGLOBIN_DARTMOUTH;HEMOGLOBIN_HASHARON;HEMOGLOBIN_H_HYDROPS_FETALIS_SYNDROME;HEMOGLOBIN_ICARIA;HEMOGLOBIN_KOYA_DORA;HEMOGLOBIN_L_(FERRARA);HEMOGLOBIN_M_(IWATE);HEMOGLOBIN_M_(KANKAKEE);HEM…	dbVar	chr16:18500-204501;chr16:169165-177743	0.01	1000g;DDD:46034;dbVar	chr16:151659-182295;chr16:165396-184700;chr16:165399-184707;16:165400-184707;chr16:165471-183879;16:170797-177611	0.1353	NA	NA	NA	NA	NA	NA	chr16:103803-175839 dbVar;chr16:169692-172432 dbVar;chr16:169692-175346 dbVar;chr16:172432-176045 dbVar;chr16:173219-175346 dbVar;16:173729-177541 CMRI:6_pbsv.SPLIT.DUP.12	chr16:18500-204501 dbVar;chr16:169165-177743 dbVar;chr16:169692-173219 dbVar;chr16:172432-173219 dbVar;chr16:172432-177743 dbVar;chr16:173219-176045 dbVar	chr16:165396-184700 dbVar;16:165400-184707 1000g;16:170797-177611 DDD:46034;16:173620-175654 esv2421557;16:173680-177491 1000g;chr16:176230-181918 dbVar;	chr16:151659-182295 dbVar;chr16:165399-184707 dbVar;chr16:165471-183879 dbVar;chr16:172000-177475 gnomAD-SV_v3_DEL_chr16_e447ef44;chr16:173679-177491 dbVar;16:173680-177491 esv3637548;16:176231-181918 1000g	0.53	0.61	NA	NA
16_173729_177543_DEL_1	full	p13.3	HBA1	HBA2	HBQ1	1	POLR3K (morbid/RE=ABC_enhancer)	NA	NA	NA	NA	Erythrocytosis, familial, 7, 617981 (3) AD;Heinz body anemias, alpha-, 140700 (3) AD;Hemoglobin H disease, nondeletional, 613978 (3);Methemoglobinemia, alpha type, 617973 (3) AD;Thalassemias, alpha-, 604131 (3)	NA	dbVar:nssv15770149;dbVar:nssv15770992;morbid:HBA1	16:176013-177299;16:176680-177522;16:176718-177411	NA	NA	NA	NA	NA	dbVar:nssv15158812;dbVar:nssv15148703;dbVar:nssv15147067;dbVar:nssv15148669;dbVar:nssv15147068;dbVar:nssv17649874;dbVar:nssv15152396;dbVar:nssv15150758;dbVar:nssv15149904;dbVar:nssv15154767;dbVar:nssv16254459;dbVar:nssv15149503;dbVar:nssv15150639;nssv15151292;dbVar:nssv15158813;dbVar:nssv15158224;dbVar:nssv15147425;dbVar:nssv15147959;dbVar:nssv15147069;dbVar:nssv15148094;dbVar:nssv15147790;dbVar:…	16:11452-90228224;16:19194-90207973;16:23142-11296695;16:28802-9075591;16:29942-2560460;16:34486-5201012;16:35881-11115431;16:35881-19795599;16:35881-22430686;16:35881-3166550;16:35881-5199456;16:35881-9789272;16:35882-90088654;16:38166-90096867;16:38166-90208287;16:43733-13326806;16:46767-11525516;16:46767-3214623;16:46767-4247185;16:47134-5072973;16:52840-28316355;16:59981-4266796;16:61046-6577…	0.00;0.00;0.03;0.04;0.15;0.07;0.03;0.02;0.02;0.12;0.07;0.04;0.00;0.00;0.00;0.03;0.03;0.12;0.09;0.08;0.01;0.09;0.06	NA	dbVar:nssv15173022;dbVar:nssv15147566;dbVar:nssv15145815;dbVar:nssv15147164;dbVar:nssv16208442;dbVar:nssv15772679;dbVar:nssv17969036;dbVar:nssv15155464;dbVar:nssv15155465;dbVar:nssv15776300;dbVar:nssv15141971;dbVar:nssv17969035;dbVar:nssv15774981;dbVar:nssv18330316;dbVar:nssv15146945;dbVar:nssv15148829;dbVar:nssv15148018;dbVar:nssv15145816;dbVar:nssv15136007;dbVar:nssv15138549;dbVar:nssv15147167;…	16:11452-1543644;16:22770-1461715;16:23142-1712523;16:23142-1773349;16:35881-1116355;16:35881-1418458;16:35881-1418827;16:35881-1448730;16:35881-1825693;16:35881-2003327;16:35881-593107;16:35881-704083;16:35881-780613;16:35882-1300185;16:38166-1665453;16:46723-1867327;16:46767-1544014;16:46767-1997582;16:46767-882211;16:59981-1221651;16:105430-1499893;16:151210-182142;16:151480-182582;16:154302-1…	0.25;0.27;0.23;0.22;0.35;0.28;0.28;0.27;0.21;0.19;0.68;0.57;0.51;0.30;0.23;0.21;0.25;0.20;0.46;0.33;0.27;12.33;12.27;14.42;16.80;23.26;21.27;20.25;22.43;25.67;25.08;25.53;23.08;26.32;32.22;30.86;39.29;59.20;40.59;66.81;68.88;77.47;79.09;81.88	22	Alpha-thalassemia,_Dutch_type;Erythrocytosis,_familial,_7;HBA1-related_disorder;HEMOGLOBIN_ADANA;HEMOGLOBIN_M_(IWATE);HEMOGLOBIN_M_(KANKAKEE);HEMOGLOBIN_M_(OLDENBURG);HEMOGLOBIN_M_(SENDAI);HEMOGLOBIN_TAYBE;Heinz_body_anemia;Hemoglobin_H_disease;Hemoglobin_H_disease,_nondeletional;Methemoglobinemia,_alpha_type;alpha_Thalassemia;not_specified	dbVar	chr16:18500-204501;chr16:169165-177743;chr16:172432-177743	0.01	1000g;DDD:46034;dbVar	chr16:151659-182295;chr16:165396-184700;chr16:165399-184707;16:165400-184707;chr16:165471-183879;16:170797-177611	0.1353	NA	NA	NA	NA	NA	NA	chr16:103803-175839 dbVar;chr16:169692-175346 dbVar;chr16:172432-177743 dbVar;chr16:173219-176045 dbVar;chr16:18500-204501 dbVar;chr16:169165-177743 dbVar;chr16:172432-176045 dbVar;chr16:173219-175346 dbVar;16:173729-177541 CMRI:6_pbsv.SPLIT.DUP.12	chr16:18500-204501 dbVar;chr16:169165-177743 dbVar;chr16:172432-176045 dbVar;chr16:173219-175346 dbVar;16:173729-177541 CMRI:6_pbsv.SPLIT.DUP.12;chr16:103803-175839 dbVar;chr16:169692-175346 dbVar;chr16:172432-177743 dbVar;chr16:173219-176045 dbVar	chr16:165396-184700 dbVar;16:165400-184707 1000g;16:170797-177611 DDD:46034;16:173620-175654 esv2421557;16:173680-177491 1000g;chr16:176230-181918 dbVar;chr16:151659-182295 dbVar;chr16:165399-184707 dbVar;chr16:165471-183879 dbVar;chr16:172000-177475 gnomAD-SV_v3_DEL_chr16_e447ef44;chr16:173679-177491 dbVar;16:173680-177491 esv3637548;16:176231-181918 1000g	chr16:151659-182295 dbVar;chr16:165399-184707 dbVar;chr16:165471-183879 dbVar;chr16:172000-177475 gnomAD-SV_v3_DEL_chr16_e447ef44;chr16:173679-177491 dbVar;16:173680-177491 esv3637548;16:176231-181918 1000g;chr16:165396-184700 dbVar;16:165400-184707 1000g;16:170797-177611 DDD:46034;16:173620-175654 esv2421557;16:173680-177491 1000g;chr16:176230-181918 dbVar	0.61	0.61	NA	NA
16_47668818_47677189_DEL_1	full	q12.1	PHKB	LOC101927080	LOC105371236	1	NA	NA	NA	NA	NA	NA	NA	dbVar:nssv15144339	16:47669196-47669437	NA	NA	NA	NA	NA	dbVar:nssv15158812;dbVar:nssv15148703;dbVar:nssv15150639;nssv15151292;dbVar:nssv15158813;dbVar:nssv15158224;dbVar:nssv15126469;dbVar:nssv15150356;dbVar:nssv17649855;dbVar:nssv15134919;dbVar:nssv18329628;dbVar:nssv17976066	16:11452-90228224;16:19194-90207973;16:35882-90088654;16:38166-90096867;16:38166-90208287;16:31974778-90228345;16:34963122-64475151;16:46385318-61223349;16:46466830-52355793;16:46469662-62169278;16:46470057-90088654	0.01;0.01;0.01;0.01;0.01;0.01;0.03;0.06;0.14;0.05;0.02	Phosphorylase kinase deficiency of liver and muscle, AR, 261750 (3) AR	dbVar:nssv15134393;dbVar:nssv15134392;dbVar:nssv15135180;dbVar:nssv15133201;dbVar:nssv15150698;dbVar:nssv15132959;morbid:PHKB	16:46466830-51673196;16:46466830-51939304;16:46466830-52422170;16:46471521-52405956;16:46703199-51804780;16:47250645-54121476;16:47461331-47701523	0.16;0.15;0.14;0.14;0.16;0.12;3.49	3	Glycogen_phosphorylase_kinase_deficiency;Glycogen_storage_disease_IXb	NA	NA	NA	NA	NA	NA	NA	NA	NA	IMH	16:15020811-70019806;16:29226964-88193867	0.4997	NA	NA	NA	NA	0.405	0.41	NA	NA
16_75506735_75547556_DUP_1	full	q23.1	CHST5;TMEM231	CHST6	GABARAPL2	2	CHST6 (morbid/RE=ABC_enhancer+EA_enhancer+GH_enhancer+GH_promoter_enhancer);FA2H (morbid/RE=ABC_enhancer);LDHD (morbid/RE=ABC_enhancer+EA_enhancer)	NA	NA	dbVar:nssv17973499	16:75541331-75545515	NA	NA	dbVar:nssv15130826;dbVar:nssv17971754;dbVar:nssv17975015;dbVar:nssv18786468	16:75539975-75545515;16:75539995-75541475;16:75539995-75545515;16:75545397-75545528	NA	NA	NA	NA	NA	dbVar:nssv15158812;dbVar:nssv15148703;dbVar:nssv15150639;nssv15151292;dbVar:nssv15158813;dbVar:nssv15158224;dbVar:nssv15126469;dbVar:nssv17976066;dbVar:nssv15149003;dbVar:nssv15152203;dbVar:nssv15146677;dbVar:nssv15146029;dbVar:nssv15146411;dbVar:nssv15147487;dbVar:nssv15146794;dbVar:nssv15148937;dbVar:nssv15146412;dbVar:nssv15146731;dbVar:nssv18326405;dbVar:nssv15155495;dbVar:nssv15147670;dbVar:…	16:11452-90228224;16:19194-90207973;16:35882-90088654;16:38166-90096867;16:38166-90208287;16:31974778-90228345;16:46470057-90088654;16:52899184-90088654;16:57017562-89731261;16:62925930-84585795;16:64389379-90081985;16:65313396-90081985;16:65511484-90096995;16:65957830-83611443;16:69053458-83274681;16:70514632-90081985;16:70749399-90096995;16:71576374-90228345;16:72482040-90088654;16:74838617-902…	0.05;0.05;0.05;0.05;0.05;0.07;0.09;0.11;0.12;0.19;0.16;0.16;0.17;0.23;0.29;0.21;0.21;0.22;0.23;0.27;0.28	Joubert syndrome 20, 614970 (3) AR;Meckel syndrome 11, 615397 (3) AR	dbVar:nssv15128641;dbVar:nssv15146519;dbVar:nssv15147241;dbVar:nssv15133204;dbVar:nssv17976409;dbVar:nssv17971438;dbVar:nssv18787456;morbid:TMEM231;dbVar:nssv17973912;dbVar:nssv15132887	16:69535324-75926298;16:69918077-76723348;16:70414574-84908120;16:73049468-82576326;16:75395071-75656611;16:75456714-75542701;16:75478642-75542703;16:75538117-75556286;16:75539995-75656611;16:75541503-79154140	0.64;0.60;0.28;0.43;15.61;41.83;56.15;51.95;6.48;0.17	14	Ciliopathy;Joubert_syndrome_20;Joubert_syndrome_and_related_disorders;Meckel-Gruber_syndrome;Meckel_syndrome,_type_11;TMEM231-related_disorder	dbVar	chr16:75146255-75988434;chr16:75442466-75610207	0.01	NA	NA	NA	NA	NA	NA	IMH	16:29226964-88193867	0.4997	chr16:75442466-75610207 dbVar;chr16:75483102-75539102 dbVar;chr16:75498671-75538654 gnomAD-SV_v3_DUP_chr16_614f2da4;chr16:75501886-75517439 dbVar;16:75501887-75517439 esv3639096;16:75502991-75545250 DDD:47796;16:75512345-75545599 DDD:47798;16:75523985-75544656 1000g;chr16:75526149-75526238 gnomAD-SV_v3_DUP_chr16_d1d8ea1e	chr16:75146255-75988434 dbVar;chr16:75460918-75508686 dbVar;chr16:75498371-75546790 dbVar;16:75501462-75546222 dgv856e212;16:75501887-75517439 1000g;chr16:75502671-75542811 dbVar;chr16:75503102-75518602 dbVar;chr16:75523984-75544656 dbVar;16:75523985-75544656 dgv536e214	chr16:75463360-75516425 dbVar;chr16:75501886-75517439 dbVar;chr16:75523984-75544656 dbVar;16:75546444-75546758 CMRI:155_pbsv.DEL.1185_duplicate6	chr16:75462018-75507194 dbVar;chr16:75498602-75537102 dbVar;chr16:75523108-75523174 dbVar;chr16:75537764-75563580 dbVar	0.485	0.49	NA	NA
17_3601051_3658173_DEL_1	full	p13.2	TRPV1;SHPK;CTNS;LOC105371493	TRPV3	P2RX5-TAX1BP3	4	NA	NA	NA	dbVar:nssv17975621	17:3649384-3649383	Nephropathic_cystinosis	NA	CLN:858749;dbVar:nssv15131609;nssv18790953;dbVar:nssv15770717;nssv18790962;dbVar:nssv15771015;nssv17172566;dbVar:nssv15771925;nssv15773634;nssv15775277;dbVar:nssv15772401;nssv15772511;nssv15773339;nssv15775703;nssv15776068;nssv15776213;dbVar:nssv15772471;nssv15776074;dbVar:nssv15772578;dbVar:nssv15773587;nssv15775963;nssv15776698;dbVar:nssv16213401;nssv17172567;dbVar:nssv16297111;dbVar:nssv171725…	17:3601053-3658170;17:3602274-3654146;17:3602274-3654147;17:3602274-3654158;17:3602682-3654146;17:3636419-3640277;17:3636419-3648941;17:3636419-3656815;17:3636468-3658170;17:3640208-3640287;17:3640208-3648951;17:3644009-3650584;17:3644576-3651206;17:3644577-3651205;17:3647425-3648951;17:3647435-3647532;17:3647435-3648941;17:3654979-3656815;17:3654989-3655362	NA	NA	NA	NA	NA	dbVar:nssv15154821;dbVar:nssv15148946;dbVar:nssv15150353;dbVar:nssv15150808;dbVar:nssv15149908;nssv15152170;dbVar:nssv15159024;dbVar:nssv15160732;dbVar:nssv15145907;dbVar:nssv15159027;dbVar:nssv18841908;dbVar:nssv15606040;dbVar:nssv15142393;dbVar:nssv15134135;dbVar:nssv15139750;dbVar:nssv15140076;dbVar:nssv15137621;dbVar:nssv15133591	17:150733-11283115;17:150733-14764202;17:150733-15124420;17:150733-4248126;17:150734-83084062;17:157424-83100564;17:158757-83102004;17:162017-12343901;17:162554-83100251;17:165731-11404096;17:197756-6384300;17:198749-5145032;17:198749-7491129;17:1016142-4143621;17:1209809-6839167;17:2062430-4141883;17:2357068-4328426	0.51;0.39;0.38;1.39;0.07;0.07;0.07;0.47;0.07;0.51;0.92;1.15;0.78;1.83;1.01;2.75;2.90	Cystinosis, atypical nephropathic, 219800 (3) AR;Cystinosis, late-onset juvenile or adolescent nephropathic, 219900 (3) AR;Cystinosis, nephropathic, 219800 (3) AR;Cystinosis, ocular nonnephropathic, 219750 (3) AR	dbVar:nssv15143161;dbVar:nssv15138614;dbVar:nssv15158929;dbVar:nssv16208665;dbVar:nssv15134732;dbVar:nssv15132711;dbVar:nssv15134408;dbVar:nssv15138401;dbVar:nssv15133991;dbVar:nssv15138164;dbVar:nssv15133287;dbVar:nssv15173327;dbVar:nssv17650018;dbVar:nssv17974512;dbVar:nssv15159053;dbVar:nssv18791045;dbVar:nssv18787095;nssv18787096;dbVar:nssv17172562;nssv17172741;dbVar:nssv15143875;dbVar:nssv15…	17:150733-3922134;17:150733-5935377;17:157424-3968029;17:158757-5724088;17:162017-7697012;17:162089-6959050;17:193308-5652222;17:198749-4265640;17:226473-3655099;17:237249-4735533;17:2062381-5258340;17:2146873-4412211;17:2409803-3832231;17:2638290-3916225;17:3432869-5015163;17:3476161-3916225;17:3489216-3668526;17:3489226-3660744;17:3489236-3729555;17:3491006-3729542;17:3600935-3658165;17:3601516…	1.51;0.99;1.50;1.03;0.76;0.84;1.05;1.40;1.58;1.27;1.79;2.52;4.02;4.47;3.61;12.98;31.86;33.30;23.77;23.95;99.80;1.58;97.87;97.76;99.94;99.90;99.90;81.49;81.29;99.98;6.48	82	CTNS-related_disorder;Cystinosis;Cystinosis,_atypical_nephropathic;Inborn_genetic_diseases;Infantile_nephropathic_cystinosis;Juvenile_nephropathic_cystinosis;Nephropathic_cystinosis;Nephrotic_syndrome;Ocular_cystinosis	NA	NA	NA	NA	NA	NA	NA	NA	NA	NA	NA	NA	chr17:3570544-3639124 dbVar;chr17:3606206-3631706 dbVar;chr17:3621518-3621585 dbVar;chr17:3630741-3651888 dbVar	chr17:3565021-3631814 dbVar;chr17:3589266-3610491 dbVar;chr17:3610699-3611125 dbVar;chr17:3623351-3623781 dbVar	chr17:3595807-3602020 dbVar;chr17:3601104-3658235 dbVar;chr17:3607823-3612985 dbVar;chr17:3622708-3622771 dbVar;chr17:3647197-3647456 dbVar	chr17:3589092-3607777 dbVar;chr17:3601050-3658170 dbVar;chr17:3605879-3607791 dbVar;chr17:3610759-3610982 dbVar;chr17:3632080-3684932 dbVar	0.615	0.61	NA	NA
17_45578421_46289350_DUP_1	full	q21.31	MAPK8IP1P2;LINC02210;LINC02210-CRHR1;LOC105371802;LOC107985028;CRHR1;MAPT-AS1;SPPL2C;MAPT;MAPT-IT1;LOC105371800;STH;KANSL1;LOC107985027;KANSL1-AS1;LRRC37A;LOC124904014;ARL17B	LRRC37A4P	LRRC37A2	18	MAP3K14 (morbid/RE=ABC_enhancer)	NA	NA	dbVar:nssv15141990;dbVar:nssv15142779	17:45630981-46081296;17:45632785-46215376	17q21.3 recurrent region (includes KANSL1);Frontotemporal dementia 1, with or without parkinsonism, 600274 (3) AD;Pick disease, 172700 (3) AD;Supranuclear palsy, progressive atypical, 260540 (3) AR;Supranuclear palsy, progressive, 601104 (3) AD;Parkinson disease, susceptibility to, 168600 (3) AD,Multifactorial;Koolen-De Vries syndrome, 610443 (3) AD;Koolen-de_Vries_syndrome	NA	CLN:1289625;CLN:969550;HI3:ISCA-37420;HI3:KANSL1;dbVar:nssv15132123;dbVar:nssv15132370;nssv15140010;dbVar:nssv15132380;dbVar:nssv15132384;dbVar:nssv15132385;dbVar:nssv15132628;dbVar:nssv15132745;dbVar:nssv15133422;dbVar:nssv15133428;dbVar:nssv15133429;dbVar:nssv15135222;dbVar:nssv15136011;dbVar:nssv15136234;dbVar:nssv15136771;dbVar:nssv15138826;dbVar:nssv15142266;nssv17976955;nssv18326376;dbVar:n…	17:45579328-46130578;17:45598043-46273786;17:45608560-46135361;17:45610943-46085719;17:45616173-46135050;17:45616242-46136454;17:45626435-46135050;17:45626436-46110126;17:45626436-46135050;17:45627801-46087514;17:45628236-46088437;17:45628236-46130967;17:45629521-46051878;17:45629521-46061206;17:45629521-46094581;17:45629521-46098805;17:45629521-46111134;17:45629521-46130611;17:45629521-46133456;…	NA	NA	NA	NA	NA	dbVar:nssv15149908;nssv15152170;dbVar:nssv15159024;dbVar:nssv15160732;dbVar:nssv15159027;dbVar:nssv15127236;dbVar:nssv15146325;dbVar:nssv15147369;dbVar:nssv15121117;dbVar:nssv15149626;dbVar:nssv15150382;dbVar:nssv16207328	17:150734-83084062;17:157424-83100564;17:158757-83102004;17:162554-83100251;17:16854250-83103577;17:36449221-68170214;17:36449221-75053130;17:39199874-45629579;17:44503317-83137846;17:45577991-46215376;17:45577991-46707273	0.86;0.86;0.86;0.86;1.07;2.24;1.84;0.80;1.84;99.93;62.95	NA	dbVar:nssv15127168;dbVar:nssv16215146;dbVar:nssv15141350;dbVar:nssv16254531;dbVar:nssv15124147;dbVar:nssv15135761;dbVar:nssv15137490;dbVar:nssv18330259;dbVar:nssv15129570;dbVar:nssv15138300;dbVar:nssv15137112;dbVar:nssv15132122;dbVar:nssv15132318;dbVar:nssv15133093;dbVar:nssv15135170;dbVar:nssv15132284;nssv15139974;dbVar:nssv15136778;dbVar:nssv15161495;dbVar:nssv15129007;dbVar:nssv16252231	17:36382249-83103577;17:45482486-46170854;17:45508395-46171629;17:45509031-46135050;17:45515045-46171688;17:45516111-46211895;17:45544832-46124104;17:45544832-46135050;17:45551850-46322089;17:45571126-46137522;17:45574366-46273786;17:45575862-46274278;17:45578382-46111134;17:45578382-46130670;17:45578382-46177048;17:45578382-46273786;17:45579328-46661960;17:45629521-46661960;17:45629530-46685177;…	1.52;86.06;89.44;88.92;90.35;91.04;94.20;94.31;92.30;98.71;99.42;99.63;99.99;99.99;99.99;99.99;65.58;63.91;62.50;62.68	80	Dementia;Frontotemporal_dementia;Global_developmental_delay;Inborn_genetic_diseases;Intellectual_disability;KANSL1-related_disorder;Koolen-de_Vries_syndrome;MAPT-related_disorder;Memory_impairment;Mental_deterioration;Neurodevelopmental_delay;Parkinson_disease,_late-onset;Pick_disease;Progressive_supranuclear_ophthalmoplegia;Progressive_supranuclear_palsy-parkinsonism_syndrome;See_cases;Supranucl…	IMH;esv2762433	17:45496769-46710828;17:45578416-46289358	0.1085	esv2762433	17:45496769-46710828	0.07	NA	NA	NA	IMH	17:34039916-62479846;17:34040041-62479166;17:34040143-62479546;17:34040242-62479120;17:34040341-62478867;17:34040432-62479253;17:38275993-47513375;17:38313118-47477070	0.2033	chr17:45495355-45608690 dbVar;17:45505798-45583383 DDD:49583;chr17:45520704-45608690 dbVar;17:45573675-45589540 dgv125e55;17:45573884-45581891 nsv514849;17:45578420-46289345 CMRI:0_pbsv.SPLIT.DUP.751;chr17:45583980-45616500 gnomAD-SV_v3_DUP_chr17_628447a3;chr17:45587634-45594734 dbVar;chr17:45599634-45616734 dbVar;chr17:45607913-45611375 dbVar;chr17:45625734-45627829 dbVar;chr17:45925999-45927812…	chr17:45495355-45587317 dbVar;17:45496769-46710828 esv2762433;chr17:45520704-45587317 dbVar;chr17:45559980-45601980 gnomAD-SV_v3_DUP_chr17_36119377;17:45573726-45591986 DDD:49593;17:45578416-46289358 IMH;chr17:45578421-46289346 HPRC:pbsv.SPLIT.DUP.4513;chr17:45587317-45608690 dbVar;chr17:45598634-45603834 dbVar;chr17:45607659-45617727 gnomAD-SV_v3_DUP_chr17_0e735509;chr17:45614918-45631326 dbVar;…	17:45496769-46710828 esv2762433;17:45573726-45591986 DDD:49593;17:45575627-45625845 DDD:49595;chr17:45603466-45604086 dbVar;chr17:45613634-45625584 dbVar;chr17:45631454-45631944 dbVar;chr17:45638811-45638843 HPRC:pbsv.DEL.4523;chr17:45674634-45692934 dbVar;chr17:45717444-45717673 dbVar;chr17:45717561-45717685 HPRC:pbsv.DEL.4525;chr17:45717637-45717687 HPRC:pbsv.DEL.4526;chr17:45727760-45727848 db…	17:45492772-45582619 dgv927e212;17:45571298-45582619 dgv929e212;17:45573884-45581891 nsv514849;chr17:45593290-45598840 gnomAD-SV_v3_DEL_chr17_44e0b93c;chr17:45608529-45608998 HPRC:pbsv.DEL.4519;chr17:45618723-45618796 dbVar;chr17:45638694-45657745 dbVar;chr17:45642411-45642435 HPRC:pbsv.DEL.4524;chr17:45678128-45681533 dbVar;17:45717561-45717685 CMRI:2_pbsv.DEL.1019_duplicate4;17:45717561-4571768…	0.245	0.515	NA	NA
17_73831787_74694863_DUP_1	full	q25.1	LOC107985081;LOC105371888;LINC02074;RPL38;MGC16275;TTYH2;DNAI2;LOC105371891;KIF19;LOC107985078;BTBD17;GPR142;LOC124904055;GPRC5C;LOC124904056;CD300A;LOC107985074;CD300LB;CD300C;CD300H;CD300LD;CD300LD-AS1;LOC101928343;CD300E;LOC105371894;RAB37;CD300LF	LINC02092	LOC124904057	27	NA	NA	NA	dbVar:nssv16212104;dbVar:nssv17172112;dbVar:nssv17973673;dbVar:nssv17973674;dbVar:nssv17973986	17:74285021-74287118;17:74286972-74287104;17:74299709-74312970;17:74301037-74305452;17:74309244-74310173	Ciliary dyskinesia, primary, 9, with or without situs inversus, 612444 (3) AR;Primary_ciliary_dyskinesia	HP:0012265	CLN:3773333;dbVar:nssv15144464;dbVar:nssv16212268;dbVar:nssv16213660;dbVar:nssv17171761;dbVar:nssv17171762;dbVar:nssv17172757;dbVar:nssv17971337;dbVar:nssv17972259;dbVar:nssv17972431;morbid:DNAI2	17:74274201-74289746;17:74281798-74285211;17:74285076-74314884;17:74286968-74287108;17:74289585-74291143;17:74299699-74301188;17:74299699-74305462;17:74299709-74299867;17:74299709-74305452;17:74309244-74310173;17:74312020-74312106	NA	NA	NA	NA	NA	dbVar:nssv15149908;nssv15152170;dbVar:nssv15159024;dbVar:nssv15160732;dbVar:nssv15159027;dbVar:nssv15127236;dbVar:nssv15147369;dbVar:nssv15149626;dbVar:nssv15776727;dbVar:nssv15153193;dbVar:nssv15223205;dbVar:nssv15152233;dbVar:nssv15147088;dbVar:nssv15146769;dbVar:nssv15605937	17:150734-83084062;17:157424-83100564;17:158757-83102004;17:162554-83100251;17:16854250-83103577;17:36449221-75053130;17:44503317-83137846;17:64782603-83084062;17:65693554-83084062;17:66163621-76894942;17:69006275-83084062;17:69209080-83086677;17:69916436-83102552;17:72724298-75179171	1.04;1.04;1.04;1.04;1.30;2.24;2.23;4.72;4.96;8.04;6.13;6.22;6.55;35.16	NA	dbVar:nssv15127168	17:36382249-83103577	1.85	68	DNAI2-related_disorder;Primary_ciliary_dyskinesia;Primary_ciliary_dyskinesia_9;Respiratory_ciliopathies_including_non-CF_bronchiectasis	NA	NA	NA	NA	NA	NA	NA	NA	NA	IMH	17:72236088-79484509	0.4918	chr17:73831672-73995581 dbVar;chr17:73859057-73862100 dbVar;chr17:73919399-73935332 dbVar;chr17:74003405-74103522 dbVar;chr17:74021293-74028300 dbVar;chr17:74105938-74249469 dbVar;chr17:74163377-74163467 dbVar;chr17:74208807-74219109 dbVar;chr17:74241755-74451924 dbVar;chr17:74255685-74262539 dbVar;chr17:74355643-74355668 HPRC:pbsv.INS.DUP.6372;chr17:74382527-74383932 dbVar;chr17:74388518-7477115…	chr17:73830503-73928830 dbVar;chr17:73831783-74694861 dbVar;chr17:73891814-73891832 HPRC:pbsv.INS.DUP.6340;chr17:73924536-73924671 dbVar;chr17:74012861-74059861 dbVar;chr17:74044631-74044710 dbVar;chr17:74163377-74163465 gnomAD-SV_v3_DUP_chr17_98e54cb7;chr17:74196939-74197008 dbVar;chr17:74216528-74262102 dbVar;chr17:74248361-74327861 dbVar;chr17:74301702-74302195 dbVar;chr17:74364367-74365001 db…	chr17:73851928-73852038 dbVar;chr17:73930962-73933658 dbVar;chr17:73958587-73963713 dbVar;chr17:73986063-73986090 HPRC:pbsv.DEL.6345;chr17:74013057-74013077 HPRC:pbsv.DEL.6347;17:74013100-74013152 PacBioCoLoRS;chr17:74048097-74083133 dbVar;chr17:74085257-74087679 dbVar;chr17:74101533-74101586 dbVar;17:74177573-74177668 CMRI:0_pbsv.DEL.1137_duplicate8;17:74177573-74177668 PacBioCoLoRS;chr17:742015…	chr17:73841570-73841610 HPRC:pbsv.DEL.6338;chr17:73894636-73894856 dbVar;chr17:73954028-73954050 HPRC:pbsv.DEL.6342;chr17:73973805-73976460 dbVar;chr17:74007861-74020861 dbVar;17:74013100-74013152 CMRI:1_pbsv.DEL.1052_duplicate10;chr17:74013104-74013157 HPRC:pbsv.DEL.6348;chr17:74065306-74065334 HPRC:pbsv.DEL.6350;chr17:74091914-74092110 dbVar;chr17:74118713-74145919 dbVar;chr17:74177573-74177668…	0.565	0.455	NA	NA
18_57482507_57750978_DUP_1	full	q21.31	ONECUT2;FECH;NARS1;ATP8B1-AS1;ATP8B1;LOC105372141	ST8SIA3	LOC124904310	6	NA	Progressive_familial_intrahepatic_cholestasis_type_1	NA	CLN:1185888;dbVar:nssv17683467;dbVar:nssv17955593	18:57668675-57679388;18:57694824-57694824;18:57694824-57697055	Neurodevelopmental disorder with microcephaly, impaired language, and gait abnormalities, AR, 619091 (3) AR;Neurodevelopmental disorder with microcephaly, impaired language, epilepsy, and gait abnormalities, AD, 619092 (3) AD;Progressive_familial_intrahepatic_cholestasis_type_1;Protoporphyria, erythropoietic, 1, 177000 (3) AR	NA	CLN:1185889;CLN:2795068;dbVar:nssv17683455;dbVar:nssv17971681;dbVar:nssv17971901;dbVar:nssv17974616;dbVar:nssv17974887;dbVar:nssv18329445;dbVar:nssv18790564;dbVar:nssv18791262;dbVar:nssv18791263;morbid:FECH;morbid:NARS1	18:57544377-57586702;18:57550713-57563000;18:57554826-57558545;18:57558546-57559263;18:57566428-57573385;18:57571373-57573385;18:57586535-57586871;18:57600656-57621836;18:57646426-57655193;18:57661155-57661482;18:57661293-57661382;18:57729418-57735847;18:57729419-57735846	NA	NA	CLN:2908505;CLN:2956337	18:57654060-57654121;18:57654061-57654120	NA	dbVar:nssv17976993;dbVar:nssv15174218;dbVar:nssv15173597;dbVar:nssv15146417;dbVar:nssv15147412;dbVar:nssv15148237;nssv17969152;dbVar:nssv15148196;nssv15150633;dbVar:nssv15145762;dbVar:nssv15146335;nssv15148275;dbVar:nssv15147988;dbVar:nssv15147431;dbVar:nssv15147830;dbVar:nssv15147673;dbVar:nssv15151212;dbVar:nssv15128647;dbVar:nssv15150311;dbVar:nssv15132210;dbVar:nssv15139135;dbVar:nssv15140063…	18:10002-80259271;18:12843-80257297;18:13035-80257297;18:53346-80209986;18:118761-80254946;18:136227-80256240;18:136228-80256240;18:148964-80244381;18:148964-80252149;18:149090-80234391;18:149090-80254936;18:163324-80247302;18:163324-80247353;18:14869206-80256240;18:15380698-80258298;18:20941325-66828561;18:20960321-80234429;18:20962120-74691446;18:20968059-80196282;18:20989763-80209986;18:260467…	0.33;0.33;0.33;0.33;0.34;0.34;0.34;0.34;0.34;0.34;0.34;0.34;0.34;0.41;0.41;0.59;0.45;0.50;0.45;0.45;0.50;0.56;0.58;0.60;1.00;0.67;0.71;0.77;0.79;1.71;0.86;0.89;0.89;1.02;1.04	Cholestasis, benign recurrent intrahepatic, 243300 (3) AR;Cholestasis, intrahepatic, of pregnancy, 1, 147480 (3) AD;Cholestasis, progressive familial intrahepatic 1, 211600 (3) AR	dbVar:nssv15150331;dbVar:nssv15155584;dbVar:nssv17969172;dbVar:nssv15138502;dbVar:nssv15132872;dbVar:nssv16208540;dbVar:nssv15131766;dbVar:nssv15136669;dbVar:nssv15142220;dbVar:nssv17969175;dbVar:nssv15159502;dbVar:nssv15134818;dbVar:nssv15120389;dbVar:nssv17969177;dbVar:nssv15159911;dbVar:nssv17969178;dbVar:nssv15135195;dbVar:nssv17969179;dbVar:nssv17969182;dbVar:nssv18330224;dbVar:nssv15131770;…	18:48651428-80256240;18:49416058-80256240;18:50130430-80256240;18:51167160-80256240;18:51190430-80252149;18:51934227-80256240;18:52156900-65408762;18:52421053-80254946;18:52698529-80256240;18:53213346-66038752;18:53510046-61608247;18:53865058-80252149;18:54857757-60590631;18:55007971-80256240;18:55135285-80257297;18:55170622-80231543;18:55179365-80254946;18:55433354-80256240;18:55641883-80256240;…	0.85;0.87;0.89;0.92;0.92;0.95;2.03;0.96;0.97;2.09;3.32;1.02;4.68;1.06;1.07;1.07;1.07;1.08;1.09;1.10;1.13;1.14;1.14;1.14;1.16;14.33;1.52;7.09;0.53;66.64;54.41;46.04	121	ATP8B1-related_disorder;Benign_recurrent_intrahepatic_cholestasis_type_1;Cholestasis,_intrahepatic,_of_pregnancy,_1;Developmental_disorder;FECH-related_disorder;Familial_intrahepatic_cholestasis_type_1;Inborn_genetic_diseases;Neurodevelopmental_disorder;Neurodevelopmental_disorder_with_microcephaly,_impaired_language,_and_gait_abnormalities;Neurodevelopmental_disorder_with_microcephaly,_impaired_…	NA	NA	NA	NA	NA	NA	NA	NA	NA	NA	NA	NA	chr18:57510206-57510493 gnomAD-SV_v3_DUP_chr18_3b1cddbe;chr18:57672982-57673040 gnomAD-SV_v3_DUP_chr18_7be4ad55	chr18:57465509-57488663 dbVar;chr18:57510231-57510510 dbVar	chr18:57509659-57510255 gnomAD-SV_v3_DEL_chr18_028a5279;chr18:57509940-57510568 HPRC:pbsv.DEL.3429;18:57509941-57510255 esv2661575;18:57509945-57510400 IMH;18:57510075-57510704 esv2664119;chr18:57510315-57510628 HPRC:pbsv.DEL.3430;chr18:57519176-57520014 dbVar;chr18:57537522-57542309 dbVar;chr18:57561861-57562013 dbVar;18:57603812-57603862 CMRI:1_pbsv.DEL.614_duplicate12;18:57603812-57603862 PacB…	chr18:56866408-57665288 dbVar;18:57509940-57510568 CMRI:0_pbsv.DEL.620_duplicate11;18:57509940-57510568 PacBioCoLoRS;18:57509943-57510597 IMH;18:57509979-57510279 IMH;18:57510315-57510628 CMRI:0_pbsv.DEL.621_duplicate8;18:57510315-57510628 PacBioCoLoRS;chr18:57526542-57529733 dbVar;chr18:57544006-57544372 dbVar;chr18:57570032-57570060 HPRC:pbsv.DEL.3441;chr18:57603812-57603862 HPRC:pbsv.DEL.3442;…	0.42	0.55	NA	NA
19_17331933_17339993_DUP_1	full	p13.11	ANO8;GTPBP3	DDA1	PLVAP	2	INSL3 (morbid/RE=EA_enhancer);IQCN (morbid/RE=GH_promoter_enhancer);PLVAP (morbid/RE=EA_enhancer+GH_promoter_enhancer);SLC5A5 (morbid/RE=EA_enhancer)	NA	NA	dbVar:nssv17172161	19:17338009-17338451	NA	NA	NA	NA	NA	NA	NA	NA	NA	dbVar:nssv15173860;dbVar:nssv15150638;nssv15150782;dbVar:nssv15173861;dbVar:nssv15147244;dbVar:nssv15147146;dbVar:nssv16254308;dbVar:nssv15145840;dbVar:nssv15174494;dbVar:nssv15146318	19:68030-58598923;19:260913-58445521;19:260913-58585793;19:11227943-44626354;19:13974678-27839676;19:14175813-20773947;19:15133595-24193591;19:16415977-24448802;19:17176768-34924150	0.01;0.01;0.01;0.02;0.06;0.12;0.09;0.10;0.05	Combined oxidative phosphorylation deficiency 23, 616198 (3) AR	dbVar:nssv15142565;dbVar:nssv15151072;morbid:GTPBP3	19:15810323-17369051;19:15848538-17790487;19:17337553-17342731	0.52;0.42;47.13	28	Combined_oxidative_phosphorylation_defect_type_23;GTPBP3-related_disorder;Inborn_genetic_diseases;See_cases	NA	NA	NA	NA	NA	NA	NA	NA	NA	IMH	19:1692676-41507766;19:12342311-19691845	0.0175	19:17331799-17339584 DDD:52573;19:17331903-17338827 1000g;19:17331933-17339737 CMRI:66_pbsv.SPLIT.DUP.644;chr19:17333028-17333228 dbVar;chr19:17337706-17339297 dbVar	chr19:17331354-17337326 dbVar;chr19:17331902-17338827 dbVar;19:17331903-17338827 esv3643818;chr19:17331934-17339757 gnomAD-SV_v3_DUP_chr19_ecc528b0;chr19:17337706-17338586 dbVar	NA	chr19:17335831-17335854 HPRC:pbsv.DEL.3000	0.53	0.48	19:17331652-17331931;19:17331932-17332234	AluSx1;AluSc
19_40394996_40395067_DEL_1	full	q13.2	PRX	HIPK4	SERTAD1	1	NA	NA	NA	NA	NA	Charcot-Marie-Tooth_disease_type_4|Charcot-Marie-Tooth_disease	NA	CLN:442226	19:40394996-40395067	NA	NA	NA	NA	NA	dbVar:nssv15173860;dbVar:nssv15150638;nssv15150782;dbVar:nssv15173861;dbVar:nssv15147244;dbVar:nssv17955801;dbVar:nssv15777271;dbVar:nssv15123473;dbVar:nssv15132525	19:68030-58598923;19:260913-58445521;19:260913-58585793;19:11227943-44626354;19:19436115-40807324;19:27780199-48710575;19:37091349-41125003;19:37319378-42738688	0.00;0.00;0.00;0.00;0.00;0.00;0.00;0.00	Charcot-Marie-Tooth disease, type 4F, 614895 (3) AR;Dejerine-Sottas disease, 145900 (3) AD,AR	morbid:PRX	19:40393768-40414789	0.34	NA	NA	NA	NA	NA	NA	NA	NA	NA	NA	NA	IMH	19:1692676-41507766	0.0103	NA	NA	NA	NA	0.67	0.63	NA	NA
2_26173768_26211808_DEL_1	full	p23.3	GAREM2;HADHA	LOC105374333	HADHB	2	NA	NA	NA	NA	NA	NA	NA	dbVar:nssv17171375;dbVar:nssv17968736;dbVar:nssv18787161	2:26191241-26192434;2:26193558-26195252;2:26193568-26195242	NA	NA	NA	NA	NA	dbVar:nssv17976961;dbVar:nssv15161566;dbVar:nssv15161685;nssv15161863;dbVar:nssv15174359;dbVar:nssv15174602;dbVar:nssv15161076;dbVar:nssv15161534;dbVar:nssv15161279;dbVar:nssv15161375;dbVar:nssv18330214;dbVar:nssv15174677;dbVar:nssv15129649;dbVar:nssv17683481;dbVar:nssv17649985	2:10002-242157305;2:12771-33711509;2:12772-241841232;2:14239-242106609;2:15673-242157305;2:17020-26318846;2:30342-28419664;2:66098-55570637;2:236817-45983232;2:706461-35298573;2:22442177-52623230;2:22699680-33767010;2:24378950-43239145;2:24658660-43232882	0.02;0.11;0.02;0.02;0.02;0.14;0.13;0.07;0.08;0.11;0.13;0.34;0.20;0.20	Fatty liver, acute, of pregnancy, 609016 (3) AR;HELLP syndrome, maternal, of pregnancy, 609016 (3) AR;LCHAD deficiency, 609016 (3) AR;Mitochondrial trifunctional protein deficiency 1, 609015 (3) AR	dbVar:nssv18326420;dbVar:nssv15148189;morbid:HADHA;dbVar:nssv15769757;dbVar:nssv18787162	2:11364193-110608419;2:22579653-28525186;2:26190635-26244632;2:26191241-26239153;2:26191251-26239163	0.04;0.64;39.21;42.93;42.91	76	HADHA-related_disorder;Inborn_genetic_diseases;LCHAD_deficiency_with_maternal_acute_fatty_liver_of_pregnancy;Long_chain_3-hydroxyacyl-CoA_dehydrogenase_deficiency;Mitochondrial_trifunctional_protein_deficiency;Mitochondrial_trifunctional_protein_deficiency_1;See_cases;not_specified	NA	NA	NA	NA	NA	NA	NA	NA	NA	IMH	2:21055811-76514955	0.1623	NA	chr2:26170704-26177790 dbVar	NA	NA	0.68	0.335	NA	NA
2_44277470_44281856_DEL_1	full	p21	SLC3A1	PPM1B	PREPL	1	NA	NA	NA	dbVar:nssv18789045	2:44281368-44281561	NA	NA	dbVar:nssv17650023;dbVar:nssv18789043	2:44280696-44281561;2:44280697-44281561	NA	NA	NA	NA	NA	dbVar:nssv17976961;dbVar:nssv15161685;nssv15161863;dbVar:nssv15174359;dbVar:nssv15174602;dbVar:nssv15161279;dbVar:nssv15161375;dbVar:nssv15174677;dbVar:nssv15141007;dbVar:nssv15152721;dbVar:nssv15133183;dbVar:nssv15150362	2:10002-242157305;2:12772-241841232;2:14239-242106609;2:15673-242157305;2:66098-55570637;2:236817-45983232;2:22442177-52623230;2:27638841-60563850;2:34567850-56449406;2:40738283-57863821;2:43159050-44786586	0.00;0.00;0.00;0.00;0.01;0.01;0.01;0.01;0.02;0.03;0.27	Cystinuria, 220100 (3) AD,AR	dbVar:nssv18326420;dbVar:nssv15155128;dbVar:nssv15774231;dbVar:nssv15776047;dbVar:nssv16216542;morbid:SLC3A1;dbVar:nssv17968764;dbVar:nssv15606023;dbVar:nssv15775695;dbVar:nssv15773303;nssv15775077;dbVar:nssv15773529;nssv15776303;dbVar:nssv16214354;dbVar:nssv15131610;nssv17171871;dbVar:nssv17171870;dbVar:nssv15144844;dbVar:nssv17172111	2:11364193-110608419;2:40379903-146145196;2:44210907-44318877;2:44252401-44325058;2:44267696-44344608;2:44275480-44322437;2:44275508-44359715;2:44277854-44353364;2:44278763-44344335;2:44278763-44344510;2:44279993-44344335;2:44280697-44286177;2:44280697-44346410;2:44280717-44321900;2:44280717-44346390;2:44281368-44313971	0.00;0.00;4.06;6.04;5.70;9.34;5.21;5.30;4.72;4.71;2.90;21.16;1.77;2.77;1.74;1.50	7	Cystinuria;Nephrocalcinosis;Nephrolithiasis;SLC3A1-related_disorder	dbVar	chr2:44275542-44339303	0.01	NA	NA	NA	NA	NA	NA	IMH	2:21055811-76514955;2:32873521-53185851	0.1623	chr2:44281377-44281593 dbVar	chr2:44275542-44339303 dbVar	chr2:44277470-44281855 dbVar;	chr2:44277117-44279008 dbVar;chr2:44278237-44413378 dbVar	0.475	0.415	2:44277101-44277406	AluSp
2_44298418_44331988_DEL_1	full	p21	SLC3A1;PREPL	PPM1B	CAMKMT	2	NA	NA	NA	dbVar:nssv15770333;dbVar:nssv17172886;dbVar:nssv17649876	2:44299951-44313971;2:44299952-44313971;2:44299972-44318104	NA	NA	dbVar:nssv15120351;dbVar:nssv15139325;dbVar:nssv16214130;dbVar:nssv17171872;dbVar:nssv17171873;dbVar:nssv17971684;dbVar:nssv18326457;dbVar:nssv18789044;dbVar:nssv18789047;dbVar:nssv18790651	2:44299952-44301147;2:44299952-44313971;2:44299952-44329132;2:44299972-44318104;2:44299972-44323411;2:44303992-44325759;2:44307368-44316296;2:44320180-44329132;2:44322732-44329112;2:44326672-44326779	NA	NA	NA	NA	NA	dbVar:nssv17976961;dbVar:nssv15161685;nssv15161863;dbVar:nssv15174359;dbVar:nssv15174602;dbVar:nssv15161279;dbVar:nssv15161375;dbVar:nssv15174677;dbVar:nssv15141007;dbVar:nssv15152721;dbVar:nssv15133183;dbVar:nssv15150362;dbVar:nssv15773176	2:10002-242157305;2:12772-241841232;2:14239-242106609;2:15673-242157305;2:66098-55570637;2:236817-45983232;2:22442177-52623230;2:27638841-60563850;2:34567850-56449406;2:40738283-57863821;2:43159050-44786586;2:44286971-44318235	0.01;0.01;0.01;0.01;0.06;0.07;0.11;0.10;0.15;0.20;2.06;63.39	Cystinuria, 220100 (3) AD,AR;Myasthenic syndrome, congenital, 22, 616224 (3) AR	dbVar:nssv18326420;dbVar:nssv15155128;dbVar:nssv15774231;dbVar:nssv15776047;dbVar:nssv16216542;morbid:SLC3A1;dbVar:nssv17968764;dbVar:nssv15606023;dbVar:nssv15775695;dbVar:nssv15773303;nssv15775077;dbVar:nssv15773529;nssv15776303;dbVar:nssv15131610;nssv17171871;dbVar:nssv17171870;dbVar:nssv15144844;dbVar:nssv17172111;dbVar:nssv15775713;dbVar:nssv15774381;morbid:PREPL;dbVar:nssv18790648;dbVar:nssv…	2:11364193-110608419;2:40379903-146145196;2:44210907-44318877;2:44252401-44325058;2:44267696-44344608;2:44275480-44322437;2:44275508-44359715;2:44277854-44353364;2:44278763-44344335;2:44278763-44344510;2:44279993-44344335;2:44280697-44346410;2:44280717-44321900;2:44280717-44346390;2:44281368-44313971;2:44285832-44318877;2:44290193-44318877;2:44317607-44361862;2:44320180-44342572;2:44320180-443464…	0.03;0.03;18.95;36.67;43.65;51.15;39.87;44.46;51.20;51.06;52.18;51.09;57.02;51.12;47.71;61.91;71.33;32.50;52.74;45.02;29.87;42.48;27.74;27.73;27.72;41.72	46	Cystine_urolithiasis;Cystinuria;Inborn_genetic_diseases;Myasthenic_syndrome,_congenital,_22;SLC3A1-related_disorder;See_cases	dbVar	chr2:44275542-44339303	0.01	dbVar	chr2:44278237-44413378	0.01	NA	NA	NA	IMH	2:21055811-76514955;2:32873521-53185851	0.1623	chr2:44287683-44318600 dbVar;chr2:44305861-44317861 dbVar;	chr2:44275542-44339303 dbVar;chr2:44290134-44306750 dbVar;chr2:44306026-44320888 dbVar	chr2:44293300-44301799 dbVar;chr2:44317111-44317164 dbVar;	chr2:44278237-44413378 dbVar;chr2:44317016-44317093 dbVar;chr2:44324758-44324926 dbVar	0.52	0.435	2:44298160-44298375;2:44298385-44298675	L2;AluSz6
2_111251453_112346699_DUP_1	full	q13-q14.1	MIR4435-2HG;LOC101927283;MIR4435-2;LOC124906065;SOCAR;LOC124906066;LOC105373559;LOC107985933;ANAPC1;MIR4771-2;MERTK;TMEM87B;FBLN7;ZC3H8;ZC3H6;LOC124906067	LOC124907867	RGPD8	16	AGTPBP1 (morbid/RE=mTL_miRNA);ALG1 (morbid/RE=mTL_miRNA);ARHGDIA (morbid/RE=mTL_miRNA);C1S (morbid/RE=mTL_miRNA);COQ7 (morbid/RE=mTL_miRNA);CWF19L1 (morbid/RE=mTL_miRNA);CYCS (morbid/RE=mTL_miRNA);DEGS1 (morbid/RE=mTL_miRNA);DNASE2 (morbid/RE=mTL_miRNA);EMP2 (morbid/RE=mTL_miRNA);FKBP14 (morbid/RE=mTL_miRNA);FSIP2 (morbid/RE=mTL_miRNA);GAN (morbid/RE=mTL_miRNA);GLA (HI=3/morbid/RE=mTL_miRNA);GPRC…	NA	NA	dbVar:nssv15755283;dbVar:nssv17172215;dbVar:nssv18788543	2:111929117-111929117;2:112003073-112010086;2:112003885-112010086	Retinitis pigmentosa 38, 613862 (3) AR;Rothmund-Thomson syndrome, type 1, 618625 (3) AR	NA	dbVar:nssv15130014;dbVar:nssv15775845;nssv15775907;dbVar:nssv16091912;nssv17171531;dbVar:nssv16213145;dbVar:nssv16213548;dbVar:nssv16213686;dbVar:nssv16213720;dbVar:nssv16213804;dbVar:nssv16214118;dbVar:nssv17171532;dbVar:nssv17171533;dbVar:nssv17171534;dbVar:nssv17971962;dbVar:nssv17976523;dbVar:nssv18788540;dbVar:nssv18788541;dbVar:nssv18788542;dbVar:nssv18788544;dbVar:nssv18788545;dbVar:nssv18…	2:111818841-112028864;2:111819289-111884193;2:111838439-112028864;2:111850777-112028864;2:111890572-111981628;2:111890573-111981629;2:111898607-112029561;2:111898737-111947587;2:111898737-111975472;2:111898737-112028864;2:111933232-112051443;2:111940206-112029659;2:111940206-112055854;2:111944941-112028864;2:111944961-112022542;2:111944961-112028864;2:111965172-111983013;2:111982823-111983013;2:1…	NA	NA	NA	NA	NA	dbVar:nssv17976961;dbVar:nssv15161685;nssv15161863;dbVar:nssv15174359;dbVar:nssv15174602;dbVar:nssv15152720;dbVar:nssv15151697;dbVar:nssv15149167;dbVar:nssv15126204;dbVar:nssv17977075;dbVar:nssv18330265;dbVar:nssv16254740;dbVar:nssv15775595;dbVar:nssv15772253;dbVar:nssv15152697;dbVar:nssv15776463;dbVar:nssv15776032;dbVar:nssv18330198;dbVar:nssv17956135;dbVar:nssv17976155	2:10002-242157305;2:12772-241841232;2:14239-242106609;2:15673-242157305;2:95687283-113287886;2:106479968-111478150;2:110428726-112516080;2:110576879-115975741;2:110608419-112442273;2:110608420-112354279;2:110611242-112308164;2:110624884-112358402;2:110624884-112380398;2:110631042-112370174;2:110631043-112379952;2:110631043-112442273;2:110640210-112354279;2:110726892-145576036;2:111718079-144934432	0.45;0.45;0.45;0.45;6.22;4.54;52.47;20.29;59.72;62.73;62.27;63.18;62.39;62.98;62.62;60.47;63.90;3.14;1.89	NA	dbVar:nssv15155128;dbVar:nssv15124851;dbVar:nssv15146967;dbVar:nssv16254438;dbVar:nssv15147710;dbVar:nssv15147572;dbVar:nssv15152818;dbVar:nssv18842008;dbVar:nssv15152698;dbVar:nssv18330303;dbVar:nssv18329635;dbVar:nssv15123436;dbVar:nssv15605772;dbVar:nssv15606001;dbVar:nssv8639477;dbVar:nssv8639940;dbVar:nssv15122459	2:40379903-146145196;2:50659295-242160331;2:105806854-114297251;2:106413225-112430165;2:108940172-116812576;2:109181792-124900803;2:110222718-112379952;2:110577576-112369627;2:110608679-112354279;2:110608680-112370174;2:110611688-112385217;2:110634683-112337216;2:110637775-112345017;2:110638027-112493423;2:110640760-112343643;2:110649262-112345017;2:110684554-112344958	1.04;0.57;12.90;18.20;13.91;6.97;50.77;61.12;62.74;62.18;61.76;63.77;64.05;59.03;64.14;64.49;65.86	78	Autosomal_recessive_retinitis_pigmentosa;Inborn_genetic_diseases;MERTK-related_disorder;Retinal_dystrophy;Retinitis_pigmentosa;Retinitis_pigmentosa_38	NA	NA	NA	dbVar	chr2:110629422-112363423	0.01	NA	NA	NA	IMH	2:65359567-213949290;2:94555625-132220070;2:108525358-112352430	0.3179	chr2:111262972-111265868 dbVar;chr2:111267326-111465884 dbVar;chr2:111275423-111281423 dbVar;chr2:111281423-111288023 dbVar;chr2:111303423-111316423 dbVar;chr2:111327423-111333023 dbVar;chr2:111355639-111388373 dbVar;chr2:111370073-111375473 dbVar;chr2:111385823-111390923 dbVar;2:111395302-111419989 1000g;chr2:111403923-111409973 dbVar;chr2:111420323-111428423 dbVar;chr2:111428053-111432236 dbVar…	2:111260519-111418791 dgv731e214;chr2:111264023-111269423 dbVar;chr2:111275422-111316423 dbVar;chr2:111275612-111319285 dbVar;chr2:111281423-111296423 dbVar;chr2:111320923-111354423 dbVar;chr2:111352423-111386423 dbVar;chr2:111356423-111366973 dbVar;chr2:111380173-111385298 dbVar;chr2:111395301-111419989 dbVar;2:111395302-111419989 esv3591987;chr2:111415618-111427618 gnomAD-SV_v3_DUP_chr2_7b6dc64…	chr2:111252016-111258621 dbVar;chr2:111252201-111258804 dbVar;chr2:111275612-111319285 dbVar;chr2:111355639-111388373 dbVar;chr2:111441972-111442412 dbVar;chr2:111502423-111528523 dbVar;chr2:111520590-111544092 dbVar;chr2:111644022-111653665 dbVar;chr2:111644496-111649459 dbVar;chr2:111665098-111665629 dbVar;chr2:111697054-111697165 dbVar;chr2:111726136-111727107 dbVar;chr2:111742915-111742960 HP…	chr2:110629422-112363423 dbVar;2:111252024-111258625 DDD:6982;chr2:111267722-111269325 dbVar;chr2:111293348-111293369 HPRC:pbsv.DEL.8188;chr2:111370423-111376673 dbVar;chr2:111470755-111470777 HPRC:pbsv.DEL.8192;chr2:111509610-111519139 dbVar;chr2:111584505-111597108 dbVar;chr2:111644493-111649456 dbVar;chr2:111662002-111662155 dbVar;chr2:111683174-111683878 dbVar;chr2:111723579-111723601 HPRC:pb…	0.49	0.575	2:111251435-111251600	(CACCAC)n
2_130066062_130454183_DEL_1	full	q21.1	POTEF;POTEF-AS1;MED15P9;CCDC74B;SMPD4;MZT2B;TUBA3E;CCDC115;IMP4;PTPN18;LOC105373618;FAR2P2;CYP4F62P	FAR2P1	POTEI	13	NA	NA	NA	NA	NA	Congenital disorder of glycosylation, type IIo, 616828 (3) AR;Neurodevelopmental disorder with microcephaly, arthrogryposis, and structural brain anomalies, 618622 (3) AR	NA	dbVar:nssv15222778;dbVar:nssv17171671;dbVar:nssv17972711;dbVar:nssv18841933;morbid:CCDC115;morbid:SMPD4	2:130099220-130374931;2:130151408-130181602;2:130181700-130359098;2:130337933-130342681;2:130339121-130342125;2:130340909-130346468	NA	NA	NA	NA	NA	dbVar:nssv17976961;dbVar:nssv15161685;nssv15161863;dbVar:nssv15174359;dbVar:nssv15174602;dbVar:nssv17956135;dbVar:nssv17976155	2:10002-242157305;2:12772-241841232;2:14239-242106609;2:15673-242157305;2:110726892-145576036;2:111718079-144934432	0.16;0.16;0.16;0.16;1.11;1.17	NA	dbVar:nssv15155128;dbVar:nssv15124851;dbVar:nssv15146501;dbVar:nssv15151837;dbVar:nssv17956122;dbVar:nssv16215247;dbVar:nssv15146704;dbVar:nssv15152674	2:40379903-146145196;2:50659295-242160331;2:118086325-134964738;2:119813788-140869718;2:121941531-143042060;2:122194781-133068785;2:123445763-140592538;2:130116903-131008424	0.37;0.20;2.30;1.84;1.84;3.57;2.26;37.83	10	CCDC115-CDG;Congenital_disorders_of_glycosylation_type_II;Inborn_genetic_diseases;Neurodevelopmental_disorder_with_microcephaly,_arthrogryposis,_and_structural_brain_anomalies	NA	NA	NA	dbVar	chr2:129716902-130562625;chr2:129996647-132380639	0.01	NA	NA	NA	IMH	2:65359567-213949290;2:94555625-132220070;2:121478683-234514775;2:129978723-131364431;2:130004507-131333106;2:130052548-131285679;2:130061026-131274517	0.3179	chr2:130038613-130138509 dbVar;chr2:130048557-130073920 dbVar;chr2:130051988-130073920 dbVar;chr2:130082427-130114527 dbVar;chr2:130104426-130152427 dbVar;chr2:130129427-130138927 dbVar;chr2:130141427-130152427 dbVar;chr2:130153418-130153768 dbVar;chr2:130177516-130183322 dbVar;chr2:130211427-130216427 dbVar;chr2:130234604-130286670 dbVar;chr2:130261775-130270110 dbVar;chr2:130276640-130332037 db…	chr2:130038613-130073920 dbVar;chr2:130043127-130080627 dbVar;chr2:130050272-130073920 dbVar;chr2:130059627-130068327 dbVar;chr2:130102632-130127945 dbVar;chr2:130114427-130121427 dbVar;chr2:130138509-130139900 dbVar;chr2:130145821-130197206 dbVar;chr2:130167129-130171961 dbVar;chr2:130183426-130308427 dbVar;chr2:130230082-130230104 HPRC:pbsv.INS.DUP.9604;chr2:130250427-130255427 dbVar;chr2:13026…	chr2:129996647-132380639 dbVar;2:130065683-130066323 CMRI:138_pbsv.DEL.2094_duplicate1;2:130066476-130067404 CMRI:39_pbsv.DEL.2061_duplicate1;chr2:130066509-130067468 gnomAD-SV_v3_DEL_chr2_f7b9fbde;chr2:130100277-130121127 dbVar;2:130102633-130127945 1000g;2:130120968-130121018 CMRI:4_pbsv.DEL.2451;chr2:130130927-130144577 dbVar;chr2:130145821-130197206 dbVar;2:130196427-130201427 HI40:ISCA-46343…	chr2:129716902-130562625 dbVar;2:130059031-130068679 CMRI:20_pbsv.DEL.2100;2:130065914-130066667 CMRI:7_pbsv.DEL.2016_duplicate1;chr2:130066476-130067404 HPRC:pbsv.DEL.9590;chr2:130067629-130075007 dbVar;chr2:130102632-130127945 dbVar;chr2:130114431-130115335 dbVar;chr2:130127426-130408427 dbVar;chr2:130143927-130149427 dbVar;chr2:130175984-130176053 dbVar;chr2:130196427-130201427 dbVar;chr2:1301…	0.57	0.57	NA	NA
22_20337756_21167515_DUP_1	full	q11.21	FAM230G;LOC124905153;ZNF74;SCARF2;LOC107985588;KLHL22;LOC124905085;LOC101928824;MED15;LOC124905084;POM121L4P;LOC107985584;TMEM191A;PI4KA;SERPIND1;SNAP29;CRKL;LINC01637;AIFM3;LZTR1;THAP7;THAP7-AS1;TUBA3FP;P2RX6;SLC7A4;MIR649;P2RX6P;LRRC74B;BCRP2	DGCR6L	FAM230B	29	HNRNPK (HI=3/morbid/RE=mTL_miRNA);MAPK1 (morbid/RE=ABC_enhancer);MRPL44 (morbid/RE=mTL_miRNA);PHF8 (HI=3/morbid/RE=mTL_miRNA);TPI1 (morbid/RE=mTL_miRNA)	Schwannomatosis	NA	CLN:906110;CLN:906111;CLN:917324;dbVar:nssv15121202;dbVar:nssv15132044;dbVar:nssv15132429;dbVar:nssv15132430;dbVar:nssv15132749;dbVar:nssv15133531;dbVar:nssv15133646;dbVar:nssv15138177;dbVar:nssv15139694;dbVar:nssv15139716;dbVar:nssv15140282;dbVar:nssv15141369;dbVar:nssv17976883	22:20378519-21111370;22:20394687-21145682;22:20400133-21151128;22:20540869-21020223;22:20604698-21025669;22:20671367-21151128;22:20689909-21086166;22:20690751-21101267;22:20711595-21086166;22:20726973-21086166;22:20726973-21151128;22:20732419-21091671;22:20946003-20976899;22:20990448-20990518;22:20991660-20991758;22:20994150-20994245	Cerebral dysgenesis, neuropathy, ichthyosis, and palmoplantar keratoderma syndrome, 609528 (3) AR;Gastrointestinal defects and immunodeficiency syndrome 2, 619708 (3) AR;Polymicrogyria, perisylvian, with cerebellar hypoplasia and arthrogryposis, 616531 (3) AR;Spastic paraplegia 84, AR, 619621 (3) AR;Noonan syndrome 10, 616564 (3) AD;Noonan syndrome 2, 605275 (3) AR;Schwannomatosis-2, susceptibili…	NA	CLN:2871255;dbVar:nssv15120710;dbVar:nssv15120712;dbVar:nssv15124351;dbVar:nssv15131088;dbVar:nssv15132939;dbVar:nssv15133817;dbVar:nssv15134361;dbVar:nssv15137759;dbVar:nssv15145235;dbVar:nssv15145465;dbVar:nssv15153165;dbVar:nssv15154007;dbVar:nssv15154008;dbVar:nssv15156347;dbVar:nssv15755310;dbVar:nssv15755712;dbVar:nssv15772502;dbVar:nssv15776637;dbVar:nssv16213307;dbVar:nssv16215255;dbVar:n…	22:20346736-21149007;22:20354601-21053401;22:20358986-21123588;22:20362587-21111370;22:20362587-21111373;22:20362588-21111370;22:20363881-21073647;22:20371019-21111370;22:20375099-21111373;22:20376707-21111053;22:20378519-21111370;22:20379138-21151128;22:20379206-21109441;22:20391473-21106369;22:20400118-21086226;22:20400118-21103321;22:20400133-21107463;22:20424584-20437825;22:20567056-21105424;…	NA	NA	CLN:1349334;dbVar:nssv17974796	22:20983055-20983054;22:20983055-20983167	22q11.2 recurrent (DGS/VCFS) region (proximal, A-D) (includes TBX1)	dbVar:nssv15161991;dbVar:nssv16297047;dbVar:nssv15139753;dbVar:nssv15161992;dbVar:nssv15164031;dbVar:nssv15150031;dbVar:nssv16254742;dbVar:nssv15150491;dbVar:nssv15146973;dbVar:nssv15161990;dbVar:nssv17976875;dbVar:nssv16207463;dbVar:nssv16296938;dbVar:nssv16207464;dbVar:nssv15774756;dbVar:nssv15149512;nssv15150794;dbVar:nssv15139758;dbVar:nssv15139756;dbVar:nssv15133039;dbVar:nssv15133301;dbVar:…	22:16367191-20383613;22:16367191-21145711;22:16367191-26900550;22:16367191-50757300;22:16367191-50772964;22:16367191-50782474;22:16367191-50785824;22:16367191-50799035;22:16367191-50799090;22:16367191-50805007;22:16408174-21561220;22:16408174-21936104;22:16408174-26087642;22:16408174-27261546;22:16408174-50759410;22:16408175-50759410;22:16532046-21076765;22:16783622-22895849;22:16916609-20343532;…	1.14;16.91;7.88;2.41;2.41;2.41;2.41;2.41;2.41;2.41;16.10;15.01;8.57;7.65;2.42;2.42;16.26;13.58;0.17;0.49;19.21;11.15;2.45;2.45;24.47;24.49;25.82;24.40;2.54;25.75;26.19;24.37;26.23;26.24;26.15;24.35;26.27;25.31;25.65;25.65;26.03;26.15;24.23;26.15;25.65;24.48;26.12;27.37;18.93;13.39;25.74;26.28;27.37;26.53;6.08;26.49;0.29;0.84;11.15;14.43;14.55;14.86;15.19;16.10;25.00;26.46;26.56;26.59;27.00;27.24;…	22q11.2 recurrent (DGS/VCFS) region (proximal, A-D) (includes TBX1)	dbVar:nssv16208593;dbVar:nssv15132388;dbVar:nssv15133055;dbVar:nssv16207650;dbVar:nssv15153272;dbVar:nssv15135754;dbVar:nssv15133431;nssv15139986;dbVar:nssv15125556;dbVar:nssv15126775;dbVar:nssv15133864;dbVar:nssv15755811;dbVar:nssv15755813;dbVar:nssv18326404;dbVar:nssv15126915;dbVar:nssv15128185;dbVar:nssv15145459;dbVar:nssv15145460;dbVar:nssv15138286;dbVar:nssv15154015;nssv18326430;dbVar:nssv18…	22:16408174-20375854;22:16538126-20363937;22:16916609-20354644;22:17992620-23421933;22:18143342-21446508;22:18145253-21109830;22:18145253-21151128;22:18145366-21207179;22:18145366-21529590;22:18145381-21086226;22:18148598-21446182;22:18153983-21446182;22:18157014-21555991;22:18158713-21358707;22:18158713-21367973;22:18159880-21362822;22:18159880-21387988;22:18161475-21111373;22:18161776-21111370;…	0.96;0.68;0.49;15.28;25.12;26.04;27.06;27.10;24.52;25.45;25.16;25.20;24.41;25.93;25.86;25.91;25.70;26.23;26.23;25.26;25.28;25.27;24.41;13.82;25.27;26.65;26.27;25.31;25.29;26.27;25.65;26.03;25.94;25.88;26.12;26.18;27.37;0.27;25.74;26.28;26.34;27.37;27.40;25.33;27.72;27.41;0.29;0.84;1.23;3.62;13.21;13.77;14.31;14.59;14.59;14.87;15.18;15.76;16.10;18.38;18.76;20.53;20.54;24.08;24.81;25.69;25.78;26.01…	528	Autism_spectrum_disorder;CEDNIK_syndrome;Cardiovascular_phenotype;Emery-Dreifuss_muscular_dystrophy;Hereditary_cancer-predisposing_syndrome;Hypertrophic_cardiomyopathy_1;Hypomyelinating_leukodystrophy_2;Inborn_genetic_diseases;LZTR1-related_disorder;LZTR1-related_schwannomatosis;Male_infertility_with_azoospermia_or_oligozoospermia_due_to_single_gene_mutation;Noonan_syndrome;Noonan_syndrome_1;Noon…	NA	NA	NA	NA	NA	NA	NA	NA	NA	IMH	22:18728298-21327625;22:19027105-21364012;22:19027132-21363729;22:20337365-21327270	0.0946	chr22:20337760-21167520 HPRC:pbsv.SPLIT.DUP.1026;chr22:20338654-20338940 gnomAD-SV_v3_DUP_chr22_f36a8681;22:20351656-20364308 DDD:56260;chr22:20356095-20361103 gnomAD-SV_v3_DUP_chr22_7ff26037;22:20367621-20367773 CMRI:73_pbsv.INS.DUP.179;chr22:20368709-20408710 dbVar;chr22:20392262-20492066 dbVar;chr22:20401740-20401882 gnomAD-SV_v3_DUP_chr22_aa71f17b;chr22:20408961-20448378 dbVar;chr22:20439663-…	chr22:20333564-20339382 gnomAD-SV_v3_DUP_chr22_191d9899;chr22:20338431-20338622 gnomAD-SV_v3_DUP_chr22_2e105203;chr22:20345218-20349525 dbVar;chr22:20354742-20362067 gnomAD-SV_v3_DUP_chr22_4f00171d;chr22:20361005-20361906 dbVar;chr22:20367621-20367773 HPRC:pbsv.INS.DUP.1052;chr22:20391813-20391903 dbVar;chr22:20392826-20427936 dbVar;chr22:20405710-20423410 dbVar;chr22:20436903-20439454 dbVar;chr2…	22:20338085-20338230 DDD:56229;22:20351656-20364308 DDD:56260;chr22:20354105-20362469 HPRC:pbsv.DEL.1033;22:20355412-20355550 CMRI:2_pbsv.DEL.238_duplicate7;22:20355543-20360392 CMRI:5_pbsv.DEL.207_duplicate8;22:20355543-20360392 PacBioCoLoRS;22:20355962-20356421 CMRI:14_pbsv.DEL.196_duplicate3;chr22:20357005-20357084 dbVar;22:20357474-20361726 CMRI:5_pbsv.DEL.209_duplicate5;chr22:20357501-203581…	chr22:18339130-21111711 dbVar;chr22:20338591-20338622 HPRC:pbsv.DEL.1029;22:20354105-20362469 CMRI:14_pbsv.DEL.195_duplicate5;chr22:20354925-20354952 HPRC:pbsv.DEL.1034;22:20355412-20355550 PacBioCoLoRS;chr22:20355543-20360392 HPRC:pbsv.DEL.1035;chr22:20355660-20361010 dbVar;22:20356113-20356410 CMRI:6_pbsv.DEL.235_duplicate12;22:20357076-20357133 CMRI:32_pbsv.DEL.238_duplicate5;chr22:20357474-20…	0.125	0.225	22:20337569-20337698;22:20337701-20337735;22:20337761-20337813;22:20337814-20338380	L1MCa;(ATATTAT)n;(TA)n;HSATI
22_20753116_21562829_DUP_1	full	q11.21	PI4KA;SERPIND1;SNAP29;CRKL;LINC01637;AIFM3;LZTR1;THAP7;THAP7-AS1;TUBA3FP;P2RX6;SLC7A4;MIR649;P2RX6P;LRRC74B;BCRP2;FAM230B;FAM247A;GGT2P;POM121L8P;FAM230H;LINC01651;FAM246A;RIMBP3B;LOC124900483;LOC124905172;HIC2;TMEM191C;PI4KAP2;LOC124905173;LOC124900484;RIMBP3C;UBE2L3	TMEM191A	YDJC	33	HNRNPK (HI=3/morbid/RE=mTL_miRNA);MAPK1 (morbid/RE=ABC_enhancer+EA_enhancer);MRPL44 (morbid/RE=mTL_miRNA);PHF8 (HI=3/morbid/RE=mTL_miRNA);TPI1 (morbid/RE=mTL_miRNA)	Schwannomatosis	NA	CLN:906110;CLN:906111;CLN:917324;dbVar:nssv15121202	22:20946003-20976899;22:20990448-20990518;22:20991660-20991758;22:20994150-20994245	Cerebral dysgenesis, neuropathy, ichthyosis, and palmoplantar keratoderma syndrome, 609528 (3) AR;Noonan syndrome 10, 616564 (3) AD;Noonan syndrome 2, 605275 (3) AR;Schwannomatosis-2, susceptibility to, 615670 (3) AD;Thrombophilia 10 due to heparin cofactor II deficiency, 612356 (3) AD	NA	CLN:2871255;dbVar:nssv15130094;dbVar:nssv17171582;dbVar:nssv17970829;dbVar:nssv17971092;dbVar:nssv18330196;morbid:LZTR1;morbid:SERPIND1;morbid:SNAP29	22:20774113-20787720;22:20834200-21450308;22:20859007-20891214;22:20981618-20992252;22:20982297-20999032;22:20982373-20983109;22:20982373-20997348;22:20994619-20994696;22:21213349-21242174	NA	NA	CLN:1349334;dbVar:nssv17974796	22:20983055-20983054;22:20983055-20983167	22q11.2 recurrent (DGS/VCFS) region (proximal, A-D) (includes TBX1)	dbVar:nssv16297047;dbVar:nssv15139753;dbVar:nssv15161992;dbVar:nssv15164031;dbVar:nssv15150031;dbVar:nssv16254742;dbVar:nssv15150491;dbVar:nssv15146973;dbVar:nssv15161990;dbVar:nssv17976875;dbVar:nssv16207463;dbVar:nssv16296938;dbVar:nssv16207464;dbVar:nssv15774756;dbVar:nssv15149512;nssv15150794;dbVar:nssv15139758;dbVar:nssv15139756;dbVar:nssv15132518;dbVar:nssv15134365;dbVar:nssv15146613;dbVar:…	22:16367191-21145711;22:16367191-26900550;22:16367191-50757300;22:16367191-50772964;22:16367191-50782474;22:16367191-50785824;22:16367191-50799035;22:16367191-50799090;22:16367191-50805007;22:16408174-21561220;22:16408174-21936104;22:16408174-26087642;22:16408174-27261546;22:16408174-50759410;22:16408175-50759410;22:16532046-21076765;22:16783622-22895849;22:16916609-21151128;22:16916609-24358936;…	8.22;7.69;2.35;2.35;2.35;2.35;2.35;2.35;2.35;15.68;14.65;8.37;7.46;2.36;2.36;7.12;13.25;9.40;10.88;2.39;2.39;10.28;10.29;18.85;23.32;2.48;19.08;12.13;23.79;12.15;12.15;12.03;23.76;12.16;21.09;11.41;11.41;11.87;12.01;9.73;12.01;11.42;23.80;11.91;13.39;18.47;11.46;12.10;13.39;17.71;5.94;12.26;9.41;11.18;11.30;11.34;11.83;12.12;12.13;12.13;12.60;12.74;12.75;12.78;12.80;12.82;12.85;12.86;12.87;12.87;…	22q11.2 recurrent (DGS/VCFS) region (proximal, A-D) (includes TBX1);22q11.2 recurrent region (distal type I, D-E/F);22q11.2 recurrent region (distal type III, D-G/H) (includes SMARCB1);Gastrointestinal defects and immunodeficiency syndrome 2, 619708 (3) AR;Polymicrogyria, perisylvian, with cerebellar hypoplasia and arthrogryposis, 616531 (3) AR;Spastic paraplegia 84, AR, 619621 (3) AR	dbVar:nssv16207650;dbVar:nssv15153272;dbVar:nssv15135754;dbVar:nssv15133431;nssv15139986;dbVar:nssv15125556;dbVar:nssv15126775;dbVar:nssv15133864;dbVar:nssv15755811;dbVar:nssv15755813;dbVar:nssv18326404;dbVar:nssv15126915;dbVar:nssv15128185;dbVar:nssv15145459;dbVar:nssv15145460;dbVar:nssv15138286;dbVar:nssv15154015;nssv18326430;dbVar:nssv18330227;dbVar:nssv17976889;dbVar:nssv17976891;dbVar:nssv15…	22:17992620-23421933;22:18143342-21446508;22:18145253-21109830;22:18145253-21151128;22:18145366-21207179;22:18145366-21529590;22:18145381-21086226;22:18148598-21446182;22:18153983-21446182;22:18157014-21555991;22:18158713-21358707;22:18158713-21367973;22:18159880-21362822;22:18159880-21387988;22:18161475-21111373;22:18161776-21111370;22:18161777-21446508;22:18162024-21444618;22:18162024-21446182;…	14.91;20.99;12.03;13.24;14.83;22.94;11.33;21.02;21.05;23.62;18.92;19.16;19.04;19.67;12.14;12.15;21.11;21.07;21.10;23.77;21.11;16.83;12.16;21.09;21.14;12.16;11.41;11.87;19.34;19.66;11.91;11.98;13.39;11.46;12.10;12.17;13.39;15.00;21.42;14.34;15.89;1.42;1.88;4.01;4.03;8.30;9.19;10.25;10.35;10.64;11.09;11.30;11.34;11.83;12.12;12.13;12.13;12.43;12.60;12.60;12.75;12.76;12.80;12.80;12.83;12.86;12.87;12.…	520	Autism_spectrum_disorder;CEDNIK_syndrome;Cardiovascular_phenotype;Emery-Dreifuss_muscular_dystrophy;Hereditary_cancer-predisposing_syndrome;Hypertrophic_cardiomyopathy_1;Hypomyelinating_leukodystrophy_2;Inborn_genetic_diseases;LZTR1-related_disorder;LZTR1-related_schwannomatosis;Male_infertility_with_azoospermia_or_oligozoospermia_due_to_single_gene_mutation;Noonan_syndrome;Noonan_syndrome_1;Noon…	NA	NA	NA	NA	NA	NA	NA	NA	NA	NA	NA	NA	chr22:20635712-21126711 dbVar;chr22:20753115-21562826 HPRC:pbsv.SPLIT.DUP.1079;chr22:20761764-20761826 dbVar;chr22:20835712-20843212 dbVar;chr22:20877151-20877316 dbVar;chr22:20892712-20902712 dbVar;chr22:20896925-20901197 dbVar;chr22:20947332-20947979 dbVar;chr22:20980056-20980155 dbVar;chr22:20989713-20989786 dbVar;22:21028994-21491066 esv2760719;chr22:21085819-21085885 gnomAD-SV_v3_DUP_chr22_c…	chr22:20337760-21167520 HPRC:pbsv.SPLIT.DUP.1026;chr22:20724447-20805193 dbVar;22:20753116-21562827 CMRI:8_pbsv.SPLIT.DUP.222;chr22:20799037-20799210 dbVar;chr22:20862612-20880712 dbVar;chr22:20891758-20896092 dbVar;chr22:20894529-20895140 dbVar;chr22:20902577-21081487 dbVar;chr22:20977711-20993711 dbVar;chr22:20985484-20985510 HPRC:pbsv.INS.DUP.1093;chr22:21018710-21077061 dbVar;chr22:21029711-2…	chr22:20697712-21111711 dbVar;chr22:20767936-20767957 HPRC:pbsv.DEL.1080;chr22:20826586-20831567 dbVar;chr22:20854736-20854756 HPRC:pbsv.DEL.1087;chr22:20865175-20868783 dbVar;chr22:20879865-20879982 dbVar;chr22:20890447-20896460 dbVar;chr22:20892079-20892684 dbVar;chr22:20902577-21081487 dbVar;chr22:20951863-20952249 dbVar;chr22:20966108-20968130 dbVar;chr22:20976159-20976179 HPRC:pbsv.DEL.1092;…	chr22:18339130-21111711 dbVar;chr22:20724447-20805193 dbVar;chr22:20821343-20821741 dbVar;chr22:20841485-20845421 dbVar;chr22:20860838-20860932 dbVar;chr22:20874123-20875997 dbVar;chr22:20886712-20916712 dbVar;chr22:20890522-20891692 dbVar;chr22:20892246-20902304 dbVar;chr22:20927003-20932867 dbVar;chr22:20952085-20952249 dbVar;chr22:20976150-20980970 dbVar;chr22:20989693-20989730 HPRC:pbsv.DEL.1…	0.51	0.595	NA	NA
3_9992881_11870473_DUP_1	full	p25.3-p25.2	EMC3;EMC3-AS1;CIDECP1;FANCD2;FANCD2OS;BRK1;LOC124906357;VHL;IRAK2;LOC124906338;TATDN2;MIR12127;GHRLOS;LINC00852;GHRL;SEC13;ATP2B2;MIR378B;MIR885;ATP2B2-IT1;ATP2B2-IT2;LINC00606;SLC6A11;LOC105376950;SLC6A1;SLC6A1-AS1;LOC101927467;HRH1;LOC105376951;LOC124909345;LOC102723663;ATG7;VGLL4;TAMM41	PRRT3-AS1	SYN2	34	AKT1 (morbid/RE=mTL_miRNA);ARPC4 (morbid/RE=ABC_enhancer+EA_enhancer+GH_enhancer+GH_promoter_enhancer);BRPF1 (HI=3/morbid/RE=ABC_enhancer+EA_enhancer+GH_enhancer+GH_promoter_enhancer);CAV3 (morbid/RE=ABC_enhancer);CERS1 (morbid/RE=mTL_miRNA);CITED2 (morbid/RE=mTL_miRNA);DDX6 (morbid/RE=mTL_miRNA);FBXO28 (morbid/RE=mTL_miRNA);HCFC1 (morbid/RE=mTL_miRNA);HES7 (morbid/RE=mTL_miRNA);IL17RC (morbid/RE…	NA	NA	dbVar:nssv16215309	3:10041712-10046579	Combined oxidative phosphorylation deficiency 56, 620139 (3) AR;Deafness, AD 82, 619804 (3) AD;Deafness, AR 12, modifier of, 601386 (3) AR;Erythrocytosis, familial, 2, 263400 (3) AR;Hemangioblastoma, cerebellar, somatic (3);Pheochromocytoma, 171300 (3) AD;Renal cell carcinoma, somatic, 144700 (3);von Hippel-Lindau syndrome, 193300 (3) AD;Fanconi anemia, complementation group D2, 227646 (3) AR;Myo…	HP:0000088;HP:0000107;HP:0000109;HP:0001737	CLN:360844;CLN:985449;CLN:985450;CLN:985451;CLN:985452;CLN:985453;CLN:985454;CLN:985455;CLN:985456;CLN:985457;CLN:985458;CLN:985459;CLN:985460;CLN:985461;CLN:985462;CLN:985463;CLN:985464;CLN:985465;CLN:985466;CLN:985467;CLN:985468;CLN:985469;CLN:985470;CLN:985471;CLN:985472;CLN:985473;CLN:985474;CLN:985475;CLN:985476;CLN:985477;CLN:985478;CLN:985479;CLN:985480;CLN:985481;CLN:985482;CLN:985483;HI3…	3:10026387-10032831;3:10026387-10060293;3:10026437-10101932;3:10028649-10043874;3:10028649-10046733;3:10028659-10032982;3:10028659-10052507;3:10028659-10098950;3:10028659-10150035;3:10028723-10052386;3:10032827-10043598;3:10039270-10043874;3:10042550-10043602;3:10048053-10052386;3:10049365-10098950;3:10049507-10060293;3:10052368-11036966;3:10052378-10149975;3:10052378-10150035;3:10052382-10052381…	NA	NA	NA	NA	NA	dbVar:nssv15162889;dbVar:nssv18329418;dbVar:nssv15164144;dbVar:nssv17969827;dbVar:nssv15151098;dbVar:nssv17969828;dbVar:nssv15149909;dbVar:nssv15149891;nssv15151839;dbVar:nssv15147419;dbVar:nssv15145877;dbVar:nssv15147393;dbVar:nssv15146217;dbVar:nssv15148928;dbVar:nssv15146372;dbVar:nssv15153450;dbVar:nssv15152843;dbVar:nssv15146795;dbVar:nssv15148119;dbVar:nssv15147303;dbVar:nssv15147681;dbVar:…	3:18497-198221156;3:19254-10646279;3:19818-198111391;3:20214-24391330;3:20214-33916709;3:20214-36668690;3:20214-37417973;3:20215-198125115;3:32242-13613818;3:32242-20334387;3:32242-30064208;3:52267-37148076;3:53309-41381521;3:63844-19510600;3:1856289-19477593;3:5132186-16718755;3:7356111-14360442;3:7975735-12636917;3:8038728-11240931;3:9363654-10127208;3:11463329-38919543	0.95;6.15;0.95;7.70;5.54;5.12;5.02;0.95;13.82;9.25;6.25;5.06;4.54;9.66;10.66;16.20;26.81;40.28;38.97;17.59;1.48	NA	dbVar:nssv15152731;dbVar:nssv16208718;dbVar:nssv15147539;dbVar:nssv15150631;dbVar:nssv18329884;dbVar:nssv15149001;dbVar:nssv15146754;dbVar:nssv15145900;dbVar:nssv15145888;dbVar:nssv15146252;dbVar:nssv15148264;dbVar:nssv17969855;dbVar:nssv15147676;dbVar:nssv15148124;dbVar:nssv15146254;dbVar:nssv15146742;dbVar:nssv15146636;dbVar:nssv15126964;dbVar:nssv18329561;dbVar:nssv15146361;dbVar:nssv18842003;…	3:20214-10063158;3:20214-10246141;3:20214-11221602;3:20214-12533910;3:20215-11638035;3:32242-10323124;3:32242-10631310;3:32242-11379835;3:32242-12681483;3:52267-11089569;3:688898-11051142;3:6800869-10111525;3:8880477-12297138;3:9394875-11690612;3:9654298-10228687;3:9875910-10572677;3:9896062-10220962;3:9977477-11768610;3:9983234-11875574;3:10019781-12251358;3:10125577-12492267;3:10881056-12415479	0.70;2.48;10.97;15.00;14.16;3.21;6.02;12.22;14.84;9.94;10.21;3.58;54.95;73.95;41.05;83.21;70.20;99.14;99.22;82.93;73.73;64.48	522	Acute_myeloid_leukemia;Autism_spectrum_disorder;Autosomal_dominant_epilepsy;Cerebellar_hemangioblastoma;Chuvash_polycythemia;Developmental_and_epileptic_encephalopathy_94;Epilepsy_with_myoclonic_atonic_seizures;Epileptic_encephalopathy;FANCD2-related_disorder;Familial_infantile_myasthenia;Fanconi_anemia;Fanconi_anemia_complementation_group_D2;Global_developmental_delay;Hearing_loss,_autosomal_dom…	NA	NA	NA	NA	NA	NA	NA	NA	NA	IMH	3:7779573-24170164	0.1237	chr3:10002272-10002302 HPRC:pbsv.INS.DUP.789;chr3:10161663-10171457 dbVar;chr3:10188649-10236548 dbVar;chr3:10239233-10265289 dbVar;3:10355773-10356121 1000g;chr3:10387465-10387780 dbVar;chr3:10435464-10435560 dbVar;chr3:10614462-10614536 dbVar;chr3:10655354-10655437 gnomAD-SV_v3_DUP_chr3_79a27653;chr3:10655355-10655436 HPRC:pbsv.INS.DUP.834;chr3:10745276-10745384 gnomAD-SV_v3_DUP_chr3_a8a406c5;c…	chr3:9989316-10044316 dbVar;chr3:10013731-10016763 dbVar;chr3:10166899-10167703 dbVar;chr3:10213261-10302267 dbVar;chr3:10250265-10250438 dbVar;chr3:10365660-10365837 gnomAD-SV_v3_DUP_chr3_f0682618;chr3:10402845-10402899 dbVar;chr3:10466831-10466921 dbVar;chr3:10655354-10655437 dbVar;3:10655355-10655436 CMRI:3_pbsv.INS.DUP.231;chr3:10672151-10672301 dbVar;3:10865410-10865542 CMRI:44_pbsv.INS.DUP.…	3:9992321-9993404 DDD:9571;chr3:9994365-9994448 dbVar;chr3:10013316-10031316 dbVar;chr3:10018536-10019135 dbVar;3:10018537-10019135 esv3595258;3:10018613-10019046 IMH;chr3:10031316-10046316 dbVar;chr3:10054358-10054378 HPRC:pbsv.DEL.795;chr3:10072422-10074032 dbVar;chr3:10090356-10091172 dbVar;chr3:10103697-10103766 dbVar;chr3:10106896-10107318 dbVar;chr3:10118915-10121362 dbVar;chr3:10128972-101…	chr3:9992252-9993428 dbVar;chr3:9993316-10046316 dbVar;chr3:9996946-9998387 dbVar;chr3:10018410-10019046 dbVar;3:10018537-10019135 1000g;chr3:10018612-10019046 gnomAD-SV_v3_DEL_chr3_c12261c5;3:10018613-10019046 esv2670751;chr3:10034316-10040316 dbVar;3:10054382-10054446 CMRI:5_pbsv.DEL.186;chr3:10077126-10077158 HPRC:pbsv.DEL.800;chr3:10101474-10103580 dbVar;chr3:10105762-10105797 HPRC:pbsv.DEL.8…	0.35	0.405	3:9992973-9993296	L3
4_88152729_91046152_DUP_1	full	q22.1	ABCG2;LOC124900867;PPM1K;PPM1K-DT;LOC124900731;LOC105377326;HERC6;LOC102723458;HERC5;PIGY;PYURF;PIGY-DT;HERC3;NAP1L5;FAM13A-AS1;FAM13A;LOC124900732;LOC105377327;TIGD2;LOC124900834;GPRIN3;LOC105377328;LOC124900855;LOC105377329;LOC124900602;SNCA;LOC124900856;SNCA-AS1;MMRN1;LOC105377331;CCSER1	PKD2	LOC124900733	31	NA	NA	NA	dbVar:nssv15131643;dbVar:nssv15769988;dbVar:nssv16254750;dbVar:nssv17173299;dbVar:nssv17968765;dbVar:nssv18830702;dbVar:nssv18830749;nssv18830750	4:88268908-90128499;4:89247781-89953418;4:89724099-89934809;4:89726165-89835677;4:89726165-89835687;4:89726614-89836977;4:89726629-89835667	Dementia, Lewy body, 127750 (3) AD;Parkinson disease 1, 168601 (3) AD;Parkinson disease 4, 605543 (3) AD;Hyperphosphatasia with impaired intellectual development syndrome 6, 616809 (3) AR;Maple syrup urine disease, mild variant, 615135 (3) AR	NA	dbVar:nssv15121766;dbVar:nssv17976628;morbid:PIGY;morbid:PPM1K;morbid:SNCA	4:88274927-88284561;4:88520998-88523776;4:88928832-88996847;4:89537502-90291933;4:89785890-89838304	NA	NA	NA	NA	NA	dbVar:nssv15165478;dbVar:nssv15148693;dbVar:nssv15165480;dbVar:nssv15164282;dbVar:nssv15149870;nssv15151360;dbVar:nssv15145710;dbVar:nssv17956560;dbVar:nssv15146779;dbVar:nssv17969957	4:11526-190107724;4:12441-189983286;4:49557-189994495;4:49557-190042611;4:68455-190036318;4:51831623-97505618;4:52000779-142661354;4:68686089-95294456;4:74812131-90210005	1.52;1.52;1.52;1.52;1.52;6.33;3.19;10.87;13.36	NA	dbVar:nssv15125766;dbVar:nssv17969960;dbVar:nssv18841931;dbVar:nssv17956916;dbVar:nssv15755704;dbVar:nssv15146513;dbVar:nssv17969963;dbVar:nssv15153607;dbVar:nssv15145857;dbVar:nssv15148029;dbVar:nssv15150152;dbVar:nssv15150309;dbVar:nssv17969968;dbVar:nssv15145979;dbVar:nssv16216890;dbVar:nssv15126320;dbVar:nssv15142056;dbVar:nssv15153613	4:58301080-100989502;4:78858999-93952074;4:79123549-99457773;4:79546733-92440913;4:79561247-91651348;4:79575749-92412449;4:80133636-89746270;4:80393762-95715500;4:80427024-100855441;4:80879778-94809447;4:81362205-89420680;4:84329552-93654474;4:84918619-92149999;4:85449366-93973194;4:87153998-89793338;4:87344337-93654435;4:88970047-97314328;4:89084054-96050634	6.78;19.17;14.23;22.44;23.93;22.54;16.58;18.88;14.16;20.77;15.73;31.03;40.01;33.95;62.16;45.85;24.88;28.16	4	Autosomal_dominant_Parkinson_disease_1;Autosomal_dominant_Parkinson_disease_4;Lewy_body_dementia	NA	NA	NA	NA	NA	NA	NA	NA	NA	IMH	4:1330317-92330038;4:21291890-139485605;4:41369891-94869199	0.0791	chr4:88251863-88314892 dbVar;chr4:88332693-88332803 dbVar;chr4:88379730-88380342 dbVar;chr4:88490257-88536042 dbVar;4:88601758-88602072 1000g;chr4:88719459-88719557 dbVar;chr4:88760188-88761993 dbVar;chr4:88802302-88802378 dbVar;chr4:88982675-89066009 dbVar;chr4:88995140-88995207 dbVar;chr4:89064704-89066009 dbVar;chr4:89179511-89192455 dbVar;4:89180572-89186643 1000g;chr4:89180719-89185736 gnomA…	chr4:88202354-88202374 HPRC:pbsv.INS.DUP.7007;chr4:88312883-88312985 dbVar;chr4:88379008-88390820 dbVar;chr4:88439382-88439458 dbVar;chr4:88555020-88628134 dbVar;chr4:88609578-88609675 dbVar;chr4:88725543-88727242 dbVar;4:88760310-88760631 1000g;chr4:88864502-88866191 dbVar;chr4:88992109-88992272 dbVar;chr4:89020777-89021038 dbVar;chr4:89123686-89127766 dbVar;chr4:89180571-89186643 dbVar;4:891805…	chr4:88188701-88193157 dbVar;chr4:88194469-88199946 dbVar;chr4:88204462-88210633 dbVar;4:88228844-88228907 CMRI:0_pbsv.DEL.1231_duplicate2;chr4:88245550-88246759 dbVar;chr4:88293577-88293605 HPRC:pbsv.DEL.7013;chr4:88323281-88325025 dbVar;chr4:88332850-88332874 HPRC:pbsv.DEL.7014;chr4:88336754-88343860 dbVar;chr4:88393724-88399859 dbVar;chr4:88399716-88399931 dbVar;chr4:88422587-88426996 dbVar;ch…	chr4:88154134-88164438 dbVar;chr4:88193411-88203413 dbVar;chr4:88194532-88199957 dbVar;chr4:88217499-88217553 dbVar;4:88228844-88228907 PacBioCoLoRS;chr4:88266633-88266657 HPRC:pbsv.DEL.7012;chr4:88300033-88306617 dbVar;chr4:88324791-88325498 dbVar;chr4:88335612-88336362 dbVar;chr4:88388096-88389083 dbVar;chr4:88397517-88397609 dbVar;chr4:88400413-88403398 dbVar;chr4:88443029-88443412 dbVar;chr4:…	0.43	0.365	4:88152327-88152728;4:88152729-88153105	LTR7;HERVH-int
5_78813976_78816048_DEL_1	full	q14.1	ARSB	LOC124900191	DMGDH	1	NA	NA	NA	NA	NA	NA	NA	dbVar:nssv16216511	5:78815200-78816048	NA	NA	NA	NA	NA	dbVar:nssv15164761;dbVar:nssv15164765;dbVar:nssv15151111;nssv15151221;dbVar:nssv16206767;dbVar:nssv15120567	5:13649-181478028;5:25330-181266343;5:113463-181292788;5:73494237-98143166;5:74163187-110809453	0.00;0.00;0.00;0.01;0.01	NA	dbVar:nssv15151179;dbVar:nssv18789656;dbVar:nssv17172932;dbVar:nssv17975052	5:17628633-177148719;5:76819184-78985248;5:78089384-78839436;5:78780388-78885837	0.00;0.10;0.28;1.97	NA	NA	NA	NA	NA	dbVar;dgv1619e212	chr5:78812528-78816401;5:78813354-78821695	0.02	NA	NA	NA	IMH	5:24758176-102357714;5:40738518-84864090;5:58813595-102383104	0.0576	NA	NA	5:78813354-78815557 dgv1618e212;chr5:78813973-78816044 dbVar;5:78813974-78816044 esv3605517;5:78813976-78816047 CMRI:8_pbsv.DEL.1351_duplicate1;chr5:78813976-78816047 gnomAD-SV_v3_DEL_chr5_378c1810;5:78813977-78816047 IMH;5:78814058-78815909 DDD:17782	chr5:78812528-78816401 dbVar;5:78813354-78821695 dgv1619e212;5:78813974-78816044 1000g;5:78813975-78816046 CLN:3498755;chr5:78813976-78816047 dbVar;5:78813977-78816047 DDD:17779;5:78813977-78816047 esv2676226	0.26	0.51	NA	NA
6_32043718_32043839_DEL_1	full	p21.33	TNXB	CYP21A2	ATF6B	1	NA	NA	NA	NA	NA	NA	NA	CLN:3540175	6:32043719-32043839	NA	NA	NA	NA	NA	dbVar:nssv15166690;dbVar:nssv15166692;dbVar:nssv15161578;dbVar:nssv15161859;nssv15161868;dbVar:nssv15168255;dbVar:nssv15606075;dbVar:nssv16206814	6:60108-170745698;6:108667-170671083;6:156975-46789291;6:156976-170610394;6:165633-170610382;6:29487689-80737650;6:31068621-34121055	0.00;0.00;0.00;0.00;0.00;0.00;0.00	Ehlers-Danlos syndrome, classic-like, 1, 606408 (3) AR;Vesicoureteral reflux 8, 615963 (3) AD	morbid:TNXB	6:32041153-32109338	0.18	NA	NA	dbVar	chr6:31980193-32046524	0.01	NA	NA	NA	NA	NA	NA	IMH	6:25708154-32700240	0.0183	NA	chr6:31980193-32046524 dbVar	NA	NA	0.62	0.63	NA	NA
6_42921268_42927863_DEL_1	full	p21.1	PTCRA	C6orf226	CNPY3	1	NA	NA	NA	NA	NA	Immunodeficiency 126, 620931 (3) AR	NA	morbid:PTCRA	6:42922703-42925838	NA	NA	NA	NA	NA	dbVar:nssv15166690;dbVar:nssv15166692;dbVar:nssv15161578;dbVar:nssv15161859;nssv15161868;dbVar:nssv15168255;dbVar:nssv15606075	6:60108-170745698;6:108667-170671083;6:156975-46789291;6:156976-170610394;6:165633-170610382;6:29487689-80737650	0.00;0.00;0.01;0.00;0.00;0.01	NA	dbVar:nssv15120611;dbVar:nssv18788931;dbVar:nssv15161037;dbVar:nssv15132649;dbVar:nssv15127047	6:37777370-45653843;6:41158604-43784799;6:41638062-46512949;6:42368559-44590544;6:42693804-46342088	0.08;0.25;0.14;0.30;0.18	NA	NA	NA	NA	NA	NA	NA	NA	NA	NA	NA	IMH	6:38040936-64295998	0.0991	NA	chr6:42925719-42929072 dbVar	chr6:42910271-42924707 dbVar;	chr6:42910163-42924856 dbVar;chr6:42921620-42921715 dbVar	0.545	0.54	6:42921097-42921401	AluSx
6_44306619_44310757_DEL_1	full	p21.1	AARS2;LOC124901322	TCTE1	SPATS1	2	NA	NA	NA	NA	NA	NA	NA	dbVar:nssv17971134	6:44306904-44310463	NA	NA	NA	NA	NA	dbVar:nssv15166690;dbVar:nssv15166692;dbVar:nssv15161578;dbVar:nssv15161859;nssv15161868;dbVar:nssv15168255;dbVar:nssv15606075;dbVar:nssv17976065	6:60108-170745698;6:108667-170671083;6:156975-46789291;6:156976-170610394;6:165633-170610382;6:29487689-80737650;6:43668572-64237313	0.00;0.00;0.01;0.00;0.00;0.01;0.02	Combined oxidative phosphorylation deficiency 8, 614096 (3) AR;Leukoencephalopathy, progressive, with ovarian failure, 615889 (3) AR	dbVar:nssv15120611;dbVar:nssv15161037;dbVar:nssv15132649;dbVar:nssv15127047;dbVar:nssv17970096;morbid:AARS2	6:37777370-45653843;6:41638062-46512949;6:42368559-44590544;6:42693804-46342088;6:43668572-50979607;6:44304229-44313347	0.05;0.08;0.19;0.11;0.06;45.39	4	Combined_oxidative_phosphorylation_defect_type_8;Leukoencephalopathy,_progressive,_with_ovarian_failure	NA	NA	NA	dbVar	chr6:44306619-44310767	0.01	NA	NA	NA	IMH	6:38040936-64295998	0.0991	NA	NA	chr6:44306619-44310767 dbVar	6:44306619-44310700 CMRI:54_pbsv.DEL.904_duplicate1	0.63	0.415	NA	NA
6_44306622_44316487_DEL_1	full	p21.1	AARS2;LOC124901322	TCTE1	SPATS1	2	NA	NA	NA	NA	NA	NA	NA	dbVar:nssv17971134	6:44306904-44310463	NA	NA	NA	NA	NA	dbVar:nssv15166690;dbVar:nssv15166692;dbVar:nssv15161578;dbVar:nssv15161859;nssv15161868;dbVar:nssv15168255;dbVar:nssv15606075;dbVar:nssv17976065	6:60108-170745698;6:108667-170671083;6:156975-46789291;6:156976-170610394;6:165633-170610382;6:29487689-80737650;6:43668572-64237313	0.01;0.01;0.02;0.01;0.01;0.02;0.05	Combined oxidative phosphorylation deficiency 8, 614096 (3) AR;Leukoencephalopathy, progressive, with ovarian failure, 615889 (3) AR	dbVar:nssv15120611;dbVar:nssv15161037;dbVar:nssv15132649;dbVar:nssv15127047;dbVar:nssv17970096;morbid:AARS2	6:37777370-45653843;6:41638062-46512949;6:42368559-44590544;6:42693804-46342088;6:43668572-50979607;6:44304229-44313347	0.13;0.20;0.44;0.27;0.13;73.76	9	Cardiovascular_phenotype;Combined_oxidative_phosphorylation_defect_type_8;Generalized_muscle_weakness;Inborn_genetic_diseases;Leukoencephalopathy,_progressive,_with_ovarian_failure;Pulmonary_hypoplasia	NA	NA	NA	NA	NA	NA	NA	NA	NA	IMH	6:38040936-64295998	0.0991	NA	NA	chr6:44306619-44310767 dbVar;	6:44306619-44310700 CMRI:54_pbsv.DEL.904_duplicate1;chr6:44314034-44314576 dbVar	0.63	0.51	NA	NA
7_21900390_21901328_DUP_1	full	p15.3	DNAH11;CDCA7L	LOC107986775	RAPGEF5	2	NA	Primary_ciliary_dyskinesia	HP:0012265	CLN:1425905;CLN:933837;dbVar:nssv17973228	7:21901022-21901119;7:21901067-21901067;7:21901067-21901119	NA	NA	dbVar:nssv15161482	7:21901226-21901281	NA	NA	NA	NA	NA	dbVar:nssv15777247;dbVar:nssv15168013;dbVar:nssv15161665;dbVar:nssv15161812;dbVar:nssv15161666;nssv15161679;dbVar:nssv15168014;dbVar:nssv15161332;dbVar:nssv15161072;dbVar:nssv15161745;dbVar:nssv15161726;dbVar:nssv15161658;dbVar:nssv15161367;dbVar:nssv15161541;dbVar:nssv17970196;dbVar:nssv15161869;dbVar:nssv15161632;dbVar:nssv15161289	7:10366-159327017;7:10705-159329842;7:43361-23635309;7:43361-27196404;7:43362-159327017;7:44936-159333620;7:45131-25221165;7:54186-26827634;7:54186-37089712;7:54186-41875885;7:664937-29218330;7:1698125-27207295;7:5682210-27230311;7:10706124-35265556;7:11009214-52795933;7:11522998-36355807;7:16234213-26167278	0.00;0.00;0.00;0.00;0.00;0.00;0.00;0.00;0.00;0.00;0.00;0.00;0.00;0.00;0.00;0.00;0.01	Ciliary dyskinesia, primary, 7, with or without situs inversus, 611884 (3) AR	dbVar:nssv15161318;dbVar:nssv15161572;dbVar:nssv15161789;dbVar:nssv15135084;dbVar:nssv15121556;dbVar:nssv15136221;dbVar:nssv18787556;nssv18791878;morbid:DNAH11	7:54186-159282390;7:10610070-25760560;7:15533813-24851432;7:19145713-22193713;7:20210913-27849400;7:20561457-32005143;7:20954873-22991111;7:21543039-21901839	0.00;0.01;0.01;0.03;0.01;0.01;0.05;0.26	25	Primary_ciliary_dyskinesia;Primary_ciliary_dyskinesia_7	NA	NA	NA	NA	NA	NA	NA	NA	NA	NA	NA	NA	chr7:21900387-21900438 gnomAD-SV_v3_DUP_chr7_c37bc22d;	chr7:21900387-21900409 HPRC:pbsv.INS.DUP.2808;chr7:21901174-21901329 dbVar	NA	NA	0.29	0.42	7:21900479-21900598	MER103C
7_142746725_142768095_DUP_1	full	q34	PRSS1;LOC124901763	MIR11400	PRSS2	2	CASP2 (morbid/RE=ABC_enhancer);SSBP1 (morbid/RE=ABC_enhancer);TRPV6 (morbid/RE=ABC_enhancer)	Hereditary_pancreatitis	NA	CLN:961851;dbVar:nssv15125264;dbVar:nssv15129830;dbVar:nssv15143921;dbVar:nssv15144759;dbVar:nssv15770454;dbVar:nssv15771010;dbVar:nssv16596284	7:142749282-142749544;7:142749282-142753040;7:142749469-142753076;7:142749480-142752573;7:142749824-142752410;7:142749824-142753739;7:142751755-142753040;7:142751765-142753030	Pancreatitis, hereditary, 167800 (3) AD	NA	morbid:PRSS1	7:142749472-142753072	NA	NA	NA	NA	NA	dbVar:nssv15777247;dbVar:nssv15168013;dbVar:nssv15161666;nssv15161679;dbVar:nssv15168014;dbVar:nssv15147343;dbVar:nssv15153681;dbVar:nssv16208848;dbVar:nssv15147531;dbVar:nssv15148872;dbVar:nssv15606038;dbVar:nssv15145666;dbVar:nssv15776564;dbVar:nssv15148270;dbVar:nssv15146044;dbVar:nssv15148265;dbVar:nssv15147497;dbVar:nssv15146337;dbVar:nssv17957243;dbVar:nssv15146470;dbVar:nssv15149871;dbVar:…	7:10366-159327017;7:10705-159329842;7:43362-159327017;7:44936-159333620;7:97419853-158923762;7:99095766-159327017;7:109611004-159327017;7:115459016-159325817;7:121863760-159335865;7:128672397-159326530;7:129310167-159282390;7:130907796-159327017;7:131171479-159327017;7:131228765-159335866;7:132438073-159327017;7:132444096-159335866;7:132850197-159325876;7:134166251-159327017;7:136309983-159307523…	0.01;0.01;0.01;0.01;0.03;0.04;0.04;0.05;0.06;0.07;0.07;0.08;0.08;0.08;0.08;0.08;0.08;0.08;0.09;0.10;0.10;0.13;0.10;0.11;0.47	NA	dbVar:nssv15161318;dbVar:nssv18790525;dbVar:nssv16208666;dbVar:nssv18329626;dbVar:nssv17955883;dbVar:nssv15148846;dbVar:nssv15136896;dbVar:nssv15122030;dbVar:nssv15150419;dbVar:nssv15154528;dbVar:nssv15146590;dbVar:nssv15150604;dbVar:nssv15148115;dbVar:nssv15167893;dbVar:nssv15132030	7:54186-159282390;7:131096256-150603959;7:131729846-159333620;7:132094455-149345643;7:134163348-146117023;7:134666830-158591882;7:135017688-148807400;7:135414109-144140219;7:138232631-159327017;7:140433226-159190080;7:140754199-159307523;7:140937059-159327017;7:141960862-159335866;7:142288583-159333620;7:142578949-144254897	0.01;0.11;0.08;0.12;0.18;0.09;0.15;0.24;0.10;0.11;0.12;0.12;0.12;0.13;1.28	7	Hereditary_pancreatitis;Myoepithelial_tumor;PRSS1-related_disorder;Recurrent_pancreatitis;Trypsinogen_deficiency;Vitamin_D-dependent_rickets_type_II_with_alopecia	dbVar	chr7:142288582-143010013	0.01	NA	NA	NA	NA	NA	NA	IMH	7:134263376-154127681	0.129	chr7:142746721-142768094 HPRC:pbsv.SPLIT.DUP.10846;7:142748355-142762475 IMH;7:142749634-142773042 IMH;7:142750240-142757887 nsv515039;7:142759286-142772702 IMH;7:142767018-142778443 IMH	chr7:142288582-143010013 dbVar;7:142747548-142769455 IMH;chr7:142749286-142760131 gnomAD-SV_v3_DUP_chr7_31822819;chr7:142750000-142778000 gnomAD-SV_v3_DUP_chr7_6c00e294;7:142753745-142777612 IMH;7:142765360-142777520 IMH	7:142753426-142767072 HI40:ISCA-46624;7:142766592-142766910 CMRI:2_pbsv.DEL.2515_duplicate2;7:142766592-142766910 PacBioCoLoRS	7:142752326-142774385 HI40:ISCA-46623;chr7:142755756-142756182 dbVar;chr7:142766592-142766910 HPRC:pbsv.DEL.10848	0.425	0.455	7:142746643-142746870	MIR
8_100151613_100163588_DEL_1	full	q22.2	POLR2K;SPAG1	FBXO43	LOC105375669	2	NA	NA	NA	NA	NA	NA	NA	dbVar:nssv15129848;dbVar:nssv15130902;dbVar:nssv17972388	8:100162262-100162440;8:100162280-100162420;8:100162282-100162440	NA	NA	NA	NA	NA	dbVar:nssv15169207;dbVar:nssv15128680;dbVar:nssv15161801;nssv15777239;nssv17976962;dbVar:nssv15161417;nssv15161657;dbVar:nssv15161846;dbVar:nssv15169210;dbVar:nssv15161105;dbVar:nssv15161269;dbVar:nssv15161748;dbVar:nssv15161087;dbVar:nssv15161426;dbVar:nssv15161357;dbVar:nssv15777249;dbVar:nssv15161797;dbVar:nssv18326351;dbVar:nssv17970300;dbVar:nssv15161337;dbVar:nssv18330266;dbVar:nssv15161103…	8:60214-145068028;8:63939-145078636;8:208049-145070385;8:208050-145070385;8:208992-145055442;8:214985-145068028;8:226453-145068712;8:241531-145049449;8:241531-145054634;8:241606-145054781;8:12633491-145070385;8:21291523-145070385;8:32079036-145070385;8:46031341-139285494;8:68000198-145070385;8:69470756-145070385;8:77480051-145068712;8:78497115-118028392;8:78614078-145054634;8:83800019-145070385;8…	0.01;0.01;0.01;0.01;0.01;0.01;0.01;0.01;0.01;0.01;0.01;0.01;0.01;0.01;0.02;0.02;0.02;0.03;0.02;0.02;0.02;0.04;0.02;0.02;0.02;0.02;0.02;0.02;0.02;0.03;0.03;1.03	Ciliary dyskinesia, primary, 28, 615505 (3) AR	dbVar:nssv15154572;dbVar:nssv15135185;dbVar:nssv15121497;nssv15149060;morbid:SPAG1	8:99538984-102664510;8:99580207-101547228;8:100151618-100163589;8:100158587-100241904	0.38;0.61;99.99;6.00	NA	NA	NA	NA	NA	NA	NA	NA	NA	NA	NA	NA	NA	NA	NA	NA	chr8:100154382-100154530 dbVar;chr8:100157921-100158002 dbVar	chr8:100151608-100163586 dbVar;chr8:100157599-100157690 dbVar	0.355	0.445	8:100151554-100151600	MIRb
9_322760_730637_DUP_1	full	p24.3	DOCK8;LOC105375945;LOC124902108;DOCK8-AS2;KANK1;LOC105375947;LOC107987042	DOCK8-AS1	LOC124902109	7	VLDLR (morbid/RE=ABC_enhancer)	NA	NA	dbVar:nssv16206992;dbVar:nssv16213714;dbVar:nssv17172268;dbVar:nssv17172320;dbVar:nssv17973950;dbVar:nssv17973953;dbVar:nssv18790375	9:325652-382705;9:332379-340341;9:334206-340341;9:341089-539781;9:367999-418227;9:371409-428516;9:404899-407089	NA	NA	dbVar:nssv15119636;dbVar:nssv15133986;dbVar:nssv15140509;dbVar:nssv15770299;dbVar:nssv16211937;dbVar:nssv16213885;dbVar:nssv16213895;dbVar:nssv17171568;dbVar:nssv17171570;dbVar:nssv17968741;dbVar:nssv17971271;dbVar:nssv17973948;dbVar:nssv18329425;dbVar:nssv18790354;dbVar:nssv18790355;dbVar:nssv18790357;dbVar:nssv18790358;dbVar:nssv18790359;dbVar:nssv18790362;dbVar:nssv18790363;dbVar:nssv18790364;…	9:325652-332498;9:325652-336738;9:325652-386446;9:332379-334404;9:333831-394034;9:334206-334404;9:334206-336738;9:334206-340341;9:334206-452137;9:336563-386446;9:367999-464219;9:370211-452137;9:376191-377231;9:386312-407089;9:386312-422155;9:390452-422155;9:396766-407089;9:399127-422155;9:404754-407272;9:407071-439244;9:426866-427001;9:426866-429874;9:450719-454138;9:556626-703693	NA	NA	NA	NA	NA	dbVar:nssv18326406;dbVar:nssv15169725;dbVar:nssv15168486;dbVar:nssv15168487;dbVar:nssv15128159;dbVar:nssv15124802;dbVar:nssv15127267;dbVar:nssv15148581;dbVar:nssv15146662;dbVar:nssv15148460;dbVar:nssv15168488;dbVar:nssv15169730;dbVar:nssv15150554;dbVar:nssv15146972;dbVar:nssv15147684;dbVar:nssv15146549;dbVar:nssv15147470;dbVar:nssv15145918;nssv15147428;dbVar:nssv15146171;nssv15148277;dbVar:nssv15…	9:10002-39445729;9:10591-138217222;9:10591-138223645;9:10591-138231797;9:12935-138262981;9:12935-19777920;9:12935-66233120;9:13998-68304962;9:13998-68401065;9:32397-39140214;9:46588-138172039;9:46588-22012052;9:62526-138111955;9:163132-138231664;9:163132-38763961;9:193413-138114463;9:193413-138124524;9:193413-138159073;9:193413-138179445;9:193413-70630731;9:193413-74615913;9:193413-79877816;9:203…	1.03;0.30;0.30;0.30;0.30;2.06;0.62;0.60;0.60;1.04;0.30;1.86;0.30;0.30;1.06;0.30;0.30;0.30;0.30;0.58;0.55;0.51;3.89;0.32;0.30;0.30;2.12;1.99;1.56;1.31;1.14;1.07;1.07;1.06;0.60;0.60;0.60;0.60;0.60;0.58;0.50;0.48;0.46;0.30;7.09;8.56;3.58;1.47;1.20;1.06;7.81;0.62;0.61;0.30;1.86;1.23;12.79;12.50;1.06;1.06;2.12;1.05;0.62;1.05;8.21;13.10;43.27;1.06;1.40;9.60;21.46;53.96;59.93;65.11;53.96;59.94;80.79;0.2…	Cerebral palsy, spastic quadriplegic, 2, 612900 (3);Hyper-IgE syndrome 2, AR, with recurrent infections, 243700 (3) AR	dbVar:nssv15145519;dbVar:nssv15130643;dbVar:nssv15127916;dbVar:nssv15146950;dbVar:nssv15169728;dbVar:nssv15169729;dbVar:nssv15169727;dbVar:nssv15147209;dbVar:nssv18326662;dbVar:nssv15138554;dbVar:nssv15147210;dbVar:nssv15129778;dbVar:nssv17977113;dbVar:nssv16208872;dbVar:nssv15772659;dbVar:nssv15772643;dbVar:nssv15153768;dbVar:nssv17970340;dbVar:nssv17976855;dbVar:nssv17976845;dbVar:nssv15149907;…	9:10001-400952;9:12935-2790382;9:12994-9904905;9:13998-11376705;9:46588-12532584;9:46588-13708608;9:46588-5486856;9:111217-14650762;9:139482-407477;9:185580-7635806;9:195400-11081440;9:200013-4700030;9:203862-10283912;9:203862-10666419;9:203862-11028975;9:203862-11033228;9:203862-11271239;9:203862-11414732;9:203862-12127088;9:203862-12570076;9:203862-13486760;9:203862-14080420;9:203862-14103731;9…	20.00;14.69;4.12;3.59;3.27;2.99;7.50;2.81;31.61;5.47;3.75;9.06;4.05;3.90;3.77;3.77;3.69;3.64;3.42;3.30;3.07;2.94;2.93;2.89;2.81;2.81;2.75;2.72;2.45;2.41;2.34;2.32;14.70;13.49;31.76;33.60;9.31;8.58;59.85;8.36;8.34;62.98;67.31;7.15;5.99;5.40;5.26;5.12;4.78;4.48;4.33;4.20;39.08;3.58;3.15;2.71;18.32;44.08;4.49;4.15;3.68;2.92;2.18;12.89;11.49;7.48;7.43;6.67;5.89;5.06;4.09;4.02;3.97;3.83;3.68;3.63;2.96…	59	.;Combined_immunodeficiency_due_to_DOCK8_deficiency;DOCK8-related_disorder;Inborn_genetic_diseases;Inherited_Immunodeficiency_Diseases;Severe_combined_immunodeficiency_disease	dbVar	chr9:50675-1670652;chr9:296630-733453	0.01	dbVar	chr9:196999-800200	0.01	NA	NA	NA	NA	NA	NA	chr9:54010-501306 dbVar;chr9:55436-413901 dbVar;chr9:87365-419023 dbVar;chr9:94330-397750 dbVar;chr9:103913-355059 dbVar;chr9:252465-489287 dbVar;chr9:273231-356045 dbVar;chr9:307021-355483 dbVar;chr9:317687-518557 dbVar;chr9:357313-373735 dbVar;9:358643-358708 CMRI:22_pbsv.INS.DUP.16_duplicate1;chr9:387007-542187 dbVar;chr9:399970-400062 dbVar;chr9:400472-400993 gnomAD-SV_v3_DUP_chr9_07b20c0f;ch…	chr9:50675-1670652 dbVar;chr9:54010-586788 dbVar;chr9:80173-427407 dbVar;chr9:88536-387913 dbVar;chr9:99042-430852 dbVar;chr9:208555-456505 dbVar;chr9:266390-331565 dbVar;chr9:296630-733453 dbVar;chr9:308766-597787 dbVar;chr9:319775-547052 dbVar;chr9:358642-358710 dbVar;chr9:371937-403634 dbVar;chr9:389985-485014 dbVar;chr9:400031-400141 gnomAD-SV_v3_DUP_chr9_f152502c;chr9:400809-400963 dbVar;chr…	chr9:216119-399130 dbVar;chr9:323367-339555 dbVar;chr9:344834-354079 dbVar;chr9:380030-380335 HPRC:pbsv.DEL.69;chr9:380030-380396 HPRC:pbsv.DEL.67;9:380241-380668 PacBioCoLoRS;9:380354-380713 CMRI:3_pbsv.DEL.18_duplicate6;chr9:380451-380512 HPRC:pbsv.DEL.72;chr9:399989-400135 dbVar;9:400299-400380 CMRI:117_pbsv.DEL.9;9:400466-400565 CMRI:117_pbsv.DEL.10_duplicate2;chr9:400622-400697 HPRC:pbsv.DEL…	chr9:196999-800200 dbVar;chr9:282756-372735 dbVar;chr9:333469-425394 dbVar;chr9:344994-356422 dbVar;9:380030-380396 CMRI:5_pbsv.DEL.16_duplicate3;9:380085-380512 CMRI:11_pbsv.DEL.24_duplicate3;9:380329-380512 CMRI:108_pbsv.DEL.9_duplicate4;9:380451-380512 CMRI:28_pbsv.DEL.15_duplicate4;9:380475-380814 PacBioCoLoRS;9:400061-400559 CMRI:41_pbsv.DEL.10_duplicate1;chr9:400457-400638 HPRC:pbsv.DEL.81;…	0.49	0.52	9:322811-323112	AluSq2
1_10483496_10485938_DEL_1	full	p36.22	PEX14	DFFA	CASZ1	1	TARDBP (morbid/RE=ABC_enhancer)	NA	NA	NA	NA	NA	NA	NA	NA	NA	NA	NA	NA	NA	dbVar:nssv15156967;dbVar:nssv15156970;dbVar:nssv15149867;nssv15151118;dbVar:nssv15148982;dbVar:nssv15132156;dbVar:nssv15124325;dbVar:nssv15128051;dbVar:nssv17976696	1:47852-248934250;1:82155-248924793;1:914088-248930485;1:6554886-16056011;1:6652340-12724844;1:8195163-12725253;1:8930032-16191550;1:10115498-16283149	0.00;0.00;0.00;0.03;0.04;0.05;0.03;0.04	NA	dbVar:nssv15755716;dbVar:nssv15149099;dbVar:nssv15147705;dbVar:nssv15145839;dbVar:nssv17956141;dbVar:nssv18330219;dbVar:nssv15147183;dbVar:nssv18792748;dbVar:nssv15148632;dbVar:nssv15147373;dbVar:nssv15147184;dbVar:nssv15148223;dbVar:nssv15148835;dbVar:nssv18330519;dbVar:nssv15147185;dbVar:nssv15133725;dbVar:nssv15151350;dbVar:nssv15146487;dbVar:nssv15133300;dbVar:nssv15145965;dbVar:nssv16207702;…	1:82155-11724061;1:82155-12639316;1:811229-14750663;1:844348-12470133;1:914087-17198570;1:914088-12388897;1:3006194-17688934;1:4421212-20203749;1:4498529-13119984;1:4898440-12911913;1:4898440-13111056;1:5363827-18360302;1:6303642-15799093;1:6698874-18961276;1:7165037-13111056;1:8283695-12470133;1:8790456-15945888;1:9034672-16441465;1:9064493-12666744;1:9428539-15815791;1:9792339-11849418;1:102454…	0.02;0.02;0.02;0.02;0.02;0.02;0.02;0.02;0.03;0.03;0.03;0.02;0.03;0.02;0.04;0.06;0.03;0.03;0.07;0.04;0.12;0.62;0.04;0.05;3.98;1.60	NA	NA	NA	NA	NA	NA	NA	NA	NA	NA	NA	IMH	1:7601938-50381771;1:10187873-186857210	0.4698	NA	NA	chr1:10483488-10485935 dbVar;1:10483496-10485937 CMRI:3_pbsv.DEL.353;chr1:10483535-10485937 dbVar;1:10483780-10484989 esv2421360	chr1:10483304-10485937 gnomAD-SV_v3_DEL_chr1_d720ab4c;1:10483489-10485935 1000g;1:10483497-10485937 DDD:401;1:10483546-10485915 IMH	0.55	0.55	1:10483316-10483614	AluSc
1_39413423_39413694_DEL_1	full	p34.3	MACF1	LOC124904088	LOC124904101	1	NA	NA	NA	NA	NA	NA	NA	NA	NA	NA	NA	NA	NA	NA	dbVar:nssv15156967;dbVar:nssv15156970;dbVar:nssv15149867;nssv15151118;dbVar:nssv15147472;dbVar:nssv17969317;dbVar:nssv15145714	1:47852-248934250;1:82155-248924793;1:914088-248930485;1:24381207-41401517;1:32819982-47426139;1:39360748-40900817	0.00;0.00;0.00;0.00;0.00;0.02	Lissencephaly 9 with complex brainstem malformation, 618325 (3) AD	dbVar:nssv15146565;dbVar:nssv17969797;morbid:MACF1	1:38108666-42327551;1:38213874-42090621;1:39409073-39487138	0.01;0.01;0.35	NA	NA	NA	NA	NA	NA	NA	NA	NA	NA	NA	IMH	1:7601938-50381771;1:10187873-186857210;1:16798094-234784887;1:31594523-94732184;1:36241392-73134343	0.4698	NA	NA	NA	NA	0.725	0.705	NA	NA
1_108190702_108193181_DEL_1	full	p13.3	SLC25A24	LINC02785	NBPF4	1	NA	NA	NA	NA	NA	NA	NA	NA	NA	NA	NA	NA	NA	NA	dbVar:nssv15156967;dbVar:nssv15156970;dbVar:nssv15149867;nssv15151118;dbVar:nssv15150798;dbVar:nssv15170620;dbVar:nssv15148986	1:47852-248934250;1:82155-248924793;1:914088-248930485;1:93372436-121601985;1:93589168-111129085;1:104325485-119977655	0.00;0.00;0.00;0.01;0.01;0.02	Fontaine progeroid syndrome, 612289 (3) AD	dbVar:nssv17970031;dbVar:nssv15121689;dbVar:nssv15119937;dbVar:nssv16867372;dbVar:nssv15147196;dbVar:nssv15144879;dbVar:nssv15126818;dbVar:nssv15146039;dbVar:nssv15134463;dbVar:nssv15755002;morbid:SLC25A24;dbVar:nssv18791818	1:94581250-114172309;1:97272350-108893138;1:97410603-110670510;1:101555910-119194855;1:101618098-111703028;1:103175205-111410059;1:103191700-111908637;1:105468293-112190626;1:106074588-110144290;1:107236471-110656583;1:108134043-108200343;1:108136654-111131554	0.01;0.02;0.02;0.01;0.02;0.03;0.03;0.04;0.06;0.07;3.74;0.08	NA	NA	dbVar	chr1:108097377-108252978;chr1:108190666-108194615	0.01	1000g;CMRI:9_pbsv.DEL.1486;DDD:2369;dbVar;dgv73e212;esv3587125	1:108186650-108195602;chr1:108186688-108195165;1:108189692-108195753;chr1:108190666-108194615;1:108190667-108194615;1:108190667-108194615;1:108190702-108194612	0.495	NA	NA	NA	IMH	1:10187873-186857210;1:16798094-234784887;1:68663392-188869781;1:75962660-179353269;1:107555343-232824950	0.4698	chr1:108190666-108194615 dbVar	chr1:108097377-108252978 dbVar	chr1:108186688-108195165 dbVar;chr1:108190666-108194615 dbVar;1:108190667-108194615 esv3587125;chr1:108190702-108193180 HPRC:pbsv.DEL.8078;1:108190703-108193180 PacBioCoLoRS;1:108190703-108194612 PacBioCoLoRS;chr1:108190703-108194629 gnomAD-SV_v3_DEL_chr1_def339bc;1:108190704-108194646 dgv59e199;1:108191032-108194671 nsv513999;1:108192242-108192909 DDD:2372	1:108186650-108195602 dgv73e212;1:108189692-108195753 DDD:2369;1:108190667-108194615 1000g;1:108190702-108193180 CMRI:4_pbsv.DEL.2099;1:108190702-108194612 CMRI:9_pbsv.DEL.1486;chr1:108190703-108194612 HPRC:pbsv.DEL.8079;chr1:108190703-108194629 dbVar;1:108190704-108194629 IMH;1:108190870-108194874 esv2421780;1:108191601-108195602 esv3578065	0.305	0.38	NA	NA
1_108190703_108194630_DEL_1	full	p13.3	SLC25A24	LINC02785	NBPF4	1	NA	NA	NA	NA	NA	NA	NA	NA	NA	NA	NA	NA	NA	NA	dbVar:nssv15156967;dbVar:nssv15156970;dbVar:nssv15149867;nssv15151118;dbVar:nssv15150798;dbVar:nssv15170620;dbVar:nssv15148986	1:47852-248934250;1:82155-248924793;1:914088-248930485;1:93372436-121601985;1:93589168-111129085;1:104325485-119977655	0.00;0.00;0.00;0.01;0.02;0.03	Fontaine progeroid syndrome, 612289 (3) AD	dbVar:nssv17970031;dbVar:nssv15121689;dbVar:nssv15119937;dbVar:nssv16867372;dbVar:nssv15147196;dbVar:nssv15144879;dbVar:nssv15126818;dbVar:nssv15146039;dbVar:nssv15134463;dbVar:nssv15755002;morbid:SLC25A24;dbVar:nssv18791818	1:94581250-114172309;1:97272350-108893138;1:97410603-110670510;1:101555910-119194855;1:101618098-111703028;1:103175205-111410059;1:103191700-111908637;1:105468293-112190626;1:106074588-110144290;1:107236471-110656583;1:108134043-108200343;1:108136654-111131554	0.02;0.03;0.03;0.02;0.04;0.05;0.05;0.06;0.10;0.11;5.92;0.13	NA	NA	dbVar	chr1:108097377-108252978	0.01	DDD:2369;dbVar;dgv73e212	1:108186650-108195602;chr1:108186688-108195165;1:108189692-108195753	0.408	NA	NA	NA	IMH	1:10187873-186857210;1:16798094-234784887;1:68663392-188869781;1:75962660-179353269;1:107555343-232824950	0.4698	chr1:108190666-108194615 dbVar	chr1:108097377-108252978 dbVar	chr1:108186688-108195165 dbVar;chr1:108190666-108194615 dbVar;1:108190667-108194615 esv3587125;chr1:108190702-108193180 HPRC:pbsv.DEL.8078;1:108190703-108193180 PacBioCoLoRS;1:108190703-108194612 PacBioCoLoRS;chr1:108190703-108194629 gnomAD-SV_v3_DEL_chr1_def339bc;1:108190704-108194646 dgv59e199;1:108191032-108194671 nsv513999;1:108192242-108192909 DDD:2372;chr1:108193197-108194629 HPRC:pbsv.DEL.…	1:108186650-108195602 dgv73e212;1:108189692-108195753 DDD:2369;1:108190667-108194615 1000g;1:108190702-108193180 CMRI:4_pbsv.DEL.2099;1:108190702-108194612 CMRI:9_pbsv.DEL.1486;chr1:108190703-108194612 HPRC:pbsv.DEL.8079;chr1:108190703-108194629 dbVar;1:108190704-108194629 IMH;1:108190870-108194874 esv2421780;1:108191601-108195602 esv3578065;1:108193197-108194629 CMRI:4_pbsv.DEL.2100;1:108193197-…	0.31	0.36	NA	NA
1_151573456_151584048_DEL_1	full	q21.3	TUFT1	MIR554	LOC124904420	1	NA	NA	NA	NA	NA	NA	NA	NA	NA	NA	NA	NA	NA	NA	dbVar:nssv15156967;dbVar:nssv15156970;dbVar:nssv15149867;nssv15151118;dbVar:nssv15127572;dbVar:nssv15148250;dbVar:nssv15154051	1:47852-248934250;1:82155-248924793;1:914088-248930485;1:120836008-206268643;1:149854270-180267197;1:150880569-154675310	0.00;0.00;0.00;0.01;0.03;0.28	Woolly hair-skin fragility syndrome, 620415 (3) AR	dbVar:nssv15129680;dbVar:nssv15136429;morbid:TUFT1	1:120836008-206268643;1:150989334-151584777;1:151540463-151583583	0.01;1.78;23.49	NA	NA	NA	NA	NA	NA	NA	NA	NA	NA	NA	IMH	1:10187873-186857210;1:16798094-234784887;1:68663392-188869781;1:75962660-179353269;1:107555343-232824950	0.4698	NA	NA	NA	NA	0.475	0.445	1:151573112-151573401;1:151573476-151573770	L2c;AluSp
1_152351376_152352508_DEL_1	full	q21.3	CCDST;FLG2	FLG	CRNN	2	NA	NA	NA	NA	NA	NA	NA	NA	NA	NA	NA	NA	NA	NA	dbVar:nssv15156967;dbVar:nssv15156970;dbVar:nssv15149867;nssv15151118;dbVar:nssv15127572;dbVar:nssv15148250;dbVar:nssv15154051	1:47852-248934250;1:82155-248924793;1:914088-248930485;1:120836008-206268643;1:149854270-180267197;1:150880569-154675310	0.00;0.00;0.00;0.00;0.00;0.03	Peeling skin syndrome 6, 618084 (3) AR	dbVar:nssv15129680;morbid:FLG2	1:120836008-206268643;1:152348735-152360006	0.00;10.05	NA	NA	dbVar	chr1:152350985-152353338	0.01	NA	NA	NA	NA	NA	NA	IMH	1:10187873-186857210;1:16798094-234784887;1:68663392-188869781;1:75962660-179353269;1:107555343-232824950	0.4698	NA	chr1:152350985-152353338 dbVar	NA	NA	0.525	0.5	NA	NA
1_152354960_152355192_DEL_1	full	q21.3	CCDST;FLG2	FLG	CRNN	2	NA	NA	NA	NA	NA	NA	NA	NA	NA	NA	NA	NA	NA	NA	dbVar:nssv15156967;dbVar:nssv15156970;dbVar:nssv15149867;nssv15151118;dbVar:nssv15127572;dbVar:nssv15148250;dbVar:nssv15154051	1:47852-248934250;1:82155-248924793;1:914088-248930485;1:120836008-206268643;1:149854270-180267197;1:150880569-154675310	0.00;0.00;0.00;0.00;0.00;0.01	Peeling skin syndrome 6, 618084 (3) AR	dbVar:nssv15129680;morbid:FLG2	1:120836008-206268643;1:152348735-152360006	0.00;2.07	NA	NA	NA	NA	NA	NA	NA	NA	NA	NA	NA	IMH	1:10187873-186857210;1:16798094-234784887;1:68663392-188869781;1:75962660-179353269;1:107555343-232824950	0.4698	NA	NA	1:152354960-152355191 CMRI:5_pbsv.DEL.2243;1:152354960-152355191 PacBioCoLoRS;	1:152354960-152355190 CLN:970660;chr1:152354960-152355191 HPRC:pbsv.DEL.9829;1:152354961-152355191 esv2663079	0.49	0.505	1:152354841-152354933	(CCTGAG)n
1_186870656_186870887_DEL_1	full	q31.1	PLA2G4A	PACERR	LINC01036	1	NA	NA	NA	NA	NA	NA	NA	NA	NA	NA	NA	NA	NA	NA	dbVar:nssv15156967;dbVar:nssv15156970;dbVar:nssv15149867;nssv15151118;dbVar:nssv15127572;dbVar:nssv15133873;dbVar:nssv18330594;dbVar:nssv15777262;dbVar:nssv15169967	1:47852-248934250;1:82155-248924793;1:914088-248930485;1:120836008-206268643;1:171039976-186875957;1:181484325-212933906;1:182419639-248817041;1:185675532-221525491	0.00;0.00;0.00;0.00;0.00;0.00;0.00;0.00	Gastrointestinal ulceration, recurrent, with dysfunctional platelets, 618372 (3) AR	dbVar:nssv15129680;dbVar:nssv15139640;dbVar:nssv15138384;dbVar:nssv17970264;dbVar:nssv15157540;dbVar:nssv15133130;dbVar:nssv16207750;dbVar:nssv17956444;dbVar:nssv15146573;dbVar:nssv15151287;dbVar:nssv17970297;dbVar:nssv17970308;dbVar:nssv18330217;dbVar:nssv15140054;dbVar:nssv15132992;morbid:PLA2G4A	1:120836008-206268643;1:170036069-187555148;1:170929721-191065409;1:172020890-195117628;1:173162770-187437400;1:176595963-196301688;1:177582059-199629928;1:178552887-190353003;1:179032906-199724897;1:179042180-199053630;1:179104252-200223137;1:179444345-201795609;1:179758048-192291012;1:181602868-191555153;1:182137727-186931125;1:186870597-186988981	0.00;0.00;0.00;0.00;0.00;0.00;0.00;0.00;0.00;0.00;0.00;0.00;0.00;0.00;0.00;0.20	NA	NA	NA	NA	NA	NA	NA	NA	NA	NA	NA	IMH	1:16798094-234784887;1:68663392-188869781;1:107555343-232824950	0.3106	NA	NA	NA	chr1:186870766-186870850 dbVar	0.41	0.395	NA	NA
10_68827627_68827964_DEL_1	full	q22.1	STOX1	SNORD98	DDX50	1	NA	NA	NA	NA	NA	NA	NA	NA	NA	NA	NA	NA	NA	NA	dbVar:nssv15171419;dbVar:nssv15161644;dbVar:nssv15171420;dbVar:nssv15161670;nssv15161864;dbVar:nssv18830975;dbVar:nssv15148014;dbVar:nssv15148838;dbVar:nssv15132882;dbVar:nssv15153829	10:27297-133786996;10:47358-133565414;10:52148-133740558;10:54088-133613639;10:11096730-133613639;10:42685307-73715908;10:50729368-87147204;10:67196568-79422057;10:67280609-91435236	0.00;0.00;0.00;0.00;0.00;0.00;0.00;0.00;0.00	NA	dbVar:nssv18830989;dbVar:nssv15146419;dbVar:nssv15134816;dbVar:nssv15151903;dbVar:nssv17969411	10:12787208-133613639;10:58436467-74415216;10:63402580-75296099;10:66634654-68913719;10:66975497-77125956	0.00;0.00;0.00;0.01;0.00	NA	NA	NA	NA	NA	NA	NA	NA	NA	NA	NA	NA	NA	NA	NA	NA	10:68827627-68827963 PacBioCoLoRS;10:68827739-68828075 CMRI:0_pbsv.DEL.1092_duplicate5	chr10:68827627-68827963 HPRC:pbsv.DEL.6085;chr10:68827627-68827963 dbVar	0.8	0.805	NA	NA
11_640003_640136_DEL_1	full	p15.5	DRD4	SCT	DEAF1	1	NA	NA	NA	NA	NA	NA	NA	NA	NA	NA	NA	NA	NA	NA	dbVar:nssv15161344;dbVar:nssv15171978;dbVar:nssv15127487;dbVar:nssv15605781;dbVar:nssv15140858;dbVar:nssv15161364;dbVar:nssv15161363;dbVar:nssv15161725;dbVar:nssv15161724;dbVar:nssv15158476;dbVar:nssv16296941;dbVar:nssv15161509;dbVar:nssv15153879;dbVar:nssv15150768;dbVar:nssv17976735;dbVar:nssv15150821;dbVar:nssv15149913;dbVar:nssv16255837;dbVar:nssv15153876;dbVar:nssv15150306;nssv15150623;dbVar:…	11:61794-10727969;11:70865-135068576;11:138204-5462927;11:193147-12621589;11:193188-5270108;11:196856-2116185;11:196856-5321874;11:196967-3377077;11:196967-4435344;11:198511-135064169;11:210301-8642811;11:218366-3377077;11:230616-17077666;11:230616-25562816;11:230616-26859599;11:230616-31973673;11:230616-37676990;11:230616-4830307;11:230616-9682964;11:230617-135068576;11:230617-8229177;11:235935-…	0.00;0.00;0.00;0.00;0.00;0.01;0.00;0.00;0.00;0.00;0.00;0.00;0.00;0.00;0.00;0.00;0.00;0.00;0.00;0.00;0.00;0.00;0.00;0.01	Autonomic nervous system dysfunction (3);Attention deficit-hyperactivity disorder, 143465 (3) AD	dbVar:nssv18830981;dbVar:nssv18326395;morbid:DRD4	11:268587-748873;11:499701-5279697;11:637269-640706	0.03;0.00;3.90	NA	NA	NA	NA	NA	dbVar	chr11:632439-640526;chr11:636092-671407	0.01	NA	NA	NA	NA	NA	NA	NA	NA	chr11:636092-671407 dbVar;chr11:640003-640099 HPRC:pbsv.DEL.336	chr11:632439-640526 dbVar;11:640003-640099 CMRI:23_pbsv.DEL.28_duplicate3	0.835	0.82	NA	NA
11_1929825_1929885_DEL_1	full	p15.5	TNNT3	LINC01150	MRPL23	1	NA	NA	NA	NA	NA	NA	NA	NA	NA	NA	NA	NA	NA	NA	dbVar:nssv15161344;dbVar:nssv15171978;dbVar:nssv15127487;dbVar:nssv15605781;dbVar:nssv15140858;dbVar:nssv15161364;dbVar:nssv15161363;dbVar:nssv15161725;dbVar:nssv15161724;dbVar:nssv15158476;dbVar:nssv16296941;dbVar:nssv15161509;dbVar:nssv15153879;dbVar:nssv15150768;dbVar:nssv17976735;dbVar:nssv15150821;dbVar:nssv15149913;dbVar:nssv16255837;dbVar:nssv15153876;dbVar:nssv15150306;nssv15150623;dbVar:…	11:61794-10727969;11:70865-135068576;11:138204-5462927;11:193147-12621589;11:193188-5270108;11:196856-2116185;11:196856-5321874;11:196967-3377077;11:196967-4435344;11:198511-135064169;11:210301-8642811;11:218366-3377077;11:230616-17077666;11:230616-25562816;11:230616-26859599;11:230616-31973673;11:230616-37676990;11:230616-4830307;11:230616-9682964;11:230617-135068576;11:230617-8229177;11:235935-…	0.00;0.00;0.00;0.00;0.00;0.00;0.00;0.00;0.00;0.00;0.00;0.00;0.00;0.00;0.00;0.00;0.00;0.00;0.00;0.00;0.00;0.00;0.00;0.00;0.01;0.00;0.01;0.01;0.08	Arthrogryposis, distal, type 2B2, 618435 (3) AD	dbVar:nssv18326395;dbVar:nssv15147118;dbVar:nssv15161571;morbid:TNNT3	11:499701-5279697;11:758849-1998025;11:1132900-3213923;11:1922857-1938702	0.00;0.00;0.00;0.38	NA	NA	NA	NA	NA	NA	NA	NA	NA	NA	NA	IMH	11:1621661-71538522	0.0179	NA	NA	11:1929825-1929884 CMRI:13_pbsv.DEL.147_duplicate5	11:1929825-1929883 CLN:779532	0.655	0.655	NA	NA
12_7190512_7190603_DEL_1	full	p13.31	PEX5	LOC124902869	ACSM4	1	ATN1 (morbid/RE=EA_enhancer);C12orf57 (morbid/RE=EA_enhancer);C1S (morbid/RE=EA_enhancer);EMG1 (morbid/RE=EA_enhancer);GNB3 (morbid/RE=EA_enhancer);TPI1 (morbid/RE=EA_enhancer)	NA	NA	NA	NA	NA	NA	NA	NA	NA	NA	NA	NA	NA	dbVar:nssv15129039;dbVar:nssv15161620;dbVar:nssv15149123;nssv15149133;dbVar:nssv17956020;dbVar:nssv15147501;dbVar:nssv15149882;dbVar:nssv17969491;dbVar:nssv15150627;dbVar:nssv15772258;dbVar:nssv15146010;nssv15154626;nssv15155403;nssv17969493;dbVar:nssv15152338;dbVar:nssv17969494;dbVar:nssv15772025;dbVar:nssv15161414;nssv15161422;dbVar:nssv18329580;dbVar:nssv18792642;dbVar:nssv15146543;dbVar:nssv1…	12:43335-37470675;12:45741-133265309;12:45741-34025864;12:45741-8177633;12:54428-34608071;12:64621-11524522;12:64621-25133931;12:64621-28066296;12:64621-34343693;12:64621-34682902;12:64621-37475305;12:64621-37475499;12:64621-8241219;12:64622-133201316;12:64622-8167948;12:66882-34026917;12:77188-34380176;12:79980-7577799;12:80051-14848486;12:80051-8032901;12:80413-25470329;12:80413-34603215;12:805…	0.00;0.00;0.00;0.00;0.00;0.00;0.00;0.00;0.00;0.00;0.00;0.00;0.00;0.00;0.00;0.00;0.00;0.00;0.00;0.00;0.00;0.00;0.00;0.00;0.00;0.00;0.00;0.00;0.00;0.00;0.00;0.00;0.00;0.00;0.00;0.00;0.00;0.00	Peroxisome biogenesis disorder 2A (Zellweger), 214110 (3) AR;Peroxisome biogenesis disorder 2B, 202370 (3) AR;Rhizomelic chondrodysplasia punctata, type 5, 616716 (3) AR	dbVar:nssv15146437;morbid:PEX5	12:6728666-7705620;12:7189686-7218574	0.01;0.32	NA	NA	dbVar	chr12:7142404-7196404	0.01	NA	NA	NA	NA	NA	NA	IMH	12:3226063-8351658	0.0418	NA	chr12:7142404-7196404 dbVar	NA	chr12:7190512-7190557 HPRC:pbsv.DEL.859	0.655	0.565	NA	NA
12_20864229_20883861_DEL_1	full	p12.2	SLCO1B3;SLCO1B3-SLCO1B7	SLCO1C1	LOC124902894	2	NA	NA	NA	NA	NA	NA	NA	NA	NA	NA	NA	NA	NA	NA	dbVar:nssv15129039;dbVar:nssv15161620;dbVar:nssv15149123;nssv15149133;dbVar:nssv15147501;dbVar:nssv17969491;dbVar:nssv15150627;dbVar:nssv15772258;dbVar:nssv15146010;nssv15154626;nssv15155403;nssv17969493;dbVar:nssv15152338;dbVar:nssv17969494;dbVar:nssv15161414;nssv15161422;dbVar:nssv18792642;dbVar:nssv15146543;dbVar:nssv15146544;dbVar:nssv15147863;dbVar:nssv15171852;dbVar:nssv15171851;dbVar:nssv1…	12:43335-37470675;12:45741-133265309;12:45741-34025864;12:54428-34608071;12:64621-25133931;12:64621-28066296;12:64621-34343693;12:64621-34682902;12:64621-37475305;12:64621-37475499;12:64622-133201316;12:66882-34026917;12:77188-34380176;12:80413-25470329;12:80413-34603215;12:82454-133201059;12:82454-31580110;12:121256-34603274;12:121272-133196807;12:121272-34603261;12:165511-37475499;12:212977-339…	0.05;0.01;0.06;0.06;0.08;0.07;0.06;0.06;0.05;0.05;0.01;0.06;0.06;0.08;0.06;0.01;0.06;0.06;0.01;0.06;0.05;0.06;0.06;0.01;0.22;0.23	Hyperbilirubinemia, Rotor type, digenic, 237450 (3) Digenic recessive	dbVar:nssv18326335;dbVar:nssv15133943;dbVar:nssv15773534;dbVar:nssv15133937;dbVar:nssv15134320;morbid:SLCO1B3;dbVar:nssv18830820;dbVar:nssv16216541	12:10701289-23950876;12:15840855-22021652;12:15988496-27580392;12:19265335-25482589;12:19295849-27012560;12:20822548-20916911;12:20855030-21239189;12:20864643-21251232	0.15;0.32;0.17;0.32;0.25;20.81;5.11;4.97	3	Rotor_syndrome;SLCO1B3-related_disorder	NA	NA	NA	dbVar	chr12:20854709-21259308	0.01	NA	NA	NA	IMH	12:9566784-31121901;12:9566998-31121904;12:9567304-31122039;12:9568909-31118782;12:18095389-39812443	0.2224	NA	NA	chr12:20830767-20879385 dbVar;chr12:20855183-20872725 dbVar;chr12:20864188-20883833 dbVar;chr12:20864813-20864878 dbVar;	chr12:20817504-20879373 dbVar;chr12:20854709-21259308 dbVar;chr12:20855227-20872760 dbVar;chr12:20864232-20883859 dbVar;chr12:20878135-20878158 HPRC:pbsv.DEL.1853	0.345	0.32	NA	NA
14_29914896_29917297_DEL_1	full	q12	PRKD1	LOC124903297	LOC105370429	1	NA	NA	NA	NA	NA	NA	NA	NA	NA	NA	NA	NA	NA	NA	dbVar:nssv15162475;dbVar:nssv15161908;dbVar:nssv15162476;dbVar:nssv15161629;dbVar:nssv15141262;dbVar:nssv15146564;dbVar:nssv15146758;dbVar:nssv16207193;dbVar:nssv17976958;dbVar:nssv15148269;dbVar:nssv15161107;nssv15161424;dbVar:nssv15161067;dbVar:nssv15124675;dbVar:nssv16865903;dbVar:nssv15774779	14:18223946-106880863;14:18504257-106879456;14:18551347-106879456;14:19652446-106826050;14:19652446-33580008;14:20000612-38984415;14:20022694-44093672;14:20043514-44359827;14:20043514-47012000;14:20043514-48642042;14:20043515-106877229;14:20151150-106855263;14:26704809-33418399;14:26981500-31060275;14:27266311-29982651	0.00;0.00;0.00;0.00;0.02;0.01;0.01;0.01;0.01;0.01;0.00;0.00;0.04;0.06;0.09	Congenital heart defects and ectodermal dysplasia, 617364 (3) AD	dbVar:nssv15145699;dbVar:nssv17976070;dbVar:nssv15145700;dbVar:nssv15142442;dbVar:nssv18329244;dbVar:nssv15137051;morbid:PRKD1	14:20196946-45284802;14:20694105-50246884;14:23548961-41983402;14:23864183-30907877;14:24490618-32946153;14:28803989-33234266;14:29578277-29927847	0.01;0.01;0.01;0.03;0.03;0.05;0.69	NA	NA	dbVar	chr14:29899211-29933081	0.01	NA	NA	NA	NA	NA	NA	IMH	14:23629193-97505158	0.4022	chr14:29916581-29918772 dbVar	chr14:29899211-29933081 dbVar	NA	NA	0.555	0.285	14:29914768-29915022	AluY
14_94363765_94378503_DEL_1	full	q32.13	SERPINA2;SERPINA1	SERPINA6	SERPINA11	2	GLRX5 (morbid/RE=ABC_enhancer);SERPINA3 (morbid/RE=ABC_enhancer+EA_enhancer);SERPINA6 (morbid/RE=ABC_enhancer+EA_enhancer)	NA	NA	NA	NA	NA	NA	NA	NA	NA	NA	NA	NA	NA	dbVar:nssv15162475;dbVar:nssv15161908;dbVar:nssv15162476;dbVar:nssv15161629;dbVar:nssv15161107;nssv15161424;dbVar:nssv15161067;dbVar:nssv17976728;dbVar:nssv15161689;dbVar:nssv15161760;dbVar:nssv15161081;dbVar:nssv18329607;dbVar:nssv18330720;dbVar:nssv15161039;dbVar:nssv15161040;dbVar:nssv15777241;dbVar:nssv15161323;dbVar:nssv15125898	14:18223946-106880863;14:18504257-106879456;14:18551347-106879456;14:19652446-106826050;14:20043515-106877229;14:20151150-106855263;14:37201854-106530013;14:73284034-106877229;14:73655773-106879298;14:77222796-106879298;14:81127365-96592939;14:84071159-106877229;14:86094031-106832642;14:91455862-106832642;14:91502685-106877229;14:92540984-104863658;14:92865440-106881350	0.02;0.02;0.02;0.02;0.02;0.02;0.02;0.04;0.04;0.05;0.10;0.06;0.07;0.10;0.10;0.12;0.11	Emphysema due to AAT deficiency, 613490 (3) AR;Emphysema-cirrhosis, due to AAT deficiency, 613490 (3) AR;Hemorrhagic diathesis due to antithrombin Pittsburgh, 613490 (3) AR	dbVar:nssv15154706;dbVar:nssv16206456;dbVar:nssv15133479;dbVar:nssv17973904;morbid:SERPINA1;dbVar:nssv17970907;dbVar:nssv17968759	14:84316794-96441861;14:84317180-96441153;14:90255157-95274696;14:93638888-95094066;14:94376747-94390635;14:94377119-94381151;14:94377119-94388559	0.12;0.12;0.29;1.01;12.65;34.34;12.11	1	Alpha-1-antitrypsin_deficiency;SERPINA1-related_disorder	NA	NA	NA	NA	NA	NA	NA	NA	NA	IMH	14:23629193-97505158	0.4022	NA	chr14:94364363-94378663 dbVar	chr14:94363765-94378500 HPRC:pbsv.DEL.4798;chr14:94369448-94405478 dbVar;	14:94363765-94378500 CMRI:6_pbsv.DEL.1429_duplicate9;14:94363765-94378500 PacBioCoLoRS;chr14:94371127-94371157 HPRC:pbsv.DEL.4799	0.5	0.515	NA	NA
15_58429490_58434109_DEL_1	full	q21.3	LIPC	LOC124903499	LIPC-AS1	1	NA	NA	NA	NA	NA	NA	NA	NA	NA	NA	NA	NA	NA	NA	dbVar:nssv15172447;dbVar:nssv15125410;dbVar:nssv15172190;dbVar:nssv15149616;dbVar:nssv15150618;nssv15150717;dbVar:nssv15151655;dbVar:nssv15148445;dbVar:nssv15774424;dbVar:nssv18329578;dbVar:nssv15143611	15:19811559-101953337;15:19858088-101981189;15:19866421-101920959;15:20528157-101971413;15:23319715-101888909;15:30822845-101814654;15:41452887-101814595;15:47708237-60455352;15:48297649-63251239;15:57226456-58681976	0.01;0.01;0.01;0.01;0.01;0.01;0.01;0.04;0.03;0.32	Hepatic lipase deficiency, 614025 (3) AR;High density lipoprotein cholesterol level QTL 12, 612797 (3);Diabetes mellitus, noninsulin-dependent, 125853 (3) AD	dbVar:nssv15127755;dbVar:nssv15127602;dbVar:nssv15119846;dbVar:nssv15140571;dbVar:nssv15132072;dbVar:nssv15121017;dbVar:nssv15142027;morbid:LIPC	15:23377380-101981189;15:28917418-101981189;15:50864914-59646577;15:54421361-62477096;15:57456077-61907285;15:57567951-63019415;15:57796306-61929557;15:58431991-58569844	0.01;0.01;0.05;0.06;0.10;0.08;0.11;1.54	NA	NA	NA	NA	NA	dbVar	chr15:58404788-58495121;chr15:58429372-58438600;chr15:58429487-58438536	0.01	NA	NA	NA	IMH	15:41561843-76261439;15:41571420-76260552;15:52285432-100775019	0.2918	NA	NA	chr15:58429372-58438600 dbVar;chr15:58429487-58438536 dbVar	chr15:58404788-58495121 dbVar;chr15:58429487-58434104 dbVar	0.525	0.49	15:58429424-58429461	GA-rich
15_58429497_58438493_DEL_1	full	q21.3	LIPC;LIPC-AS1	LOC124903499	ADAM10	2	NA	NA	NA	NA	NA	NA	NA	NA	NA	NA	NA	NA	NA	NA	dbVar:nssv15172447;dbVar:nssv15125410;dbVar:nssv15172190;dbVar:nssv15149616;dbVar:nssv15150618;nssv15150717;dbVar:nssv15151655;dbVar:nssv15148445;dbVar:nssv15774424;dbVar:nssv18329578;dbVar:nssv15143611	15:19811559-101953337;15:19858088-101981189;15:19866421-101920959;15:20528157-101971413;15:23319715-101888909;15:30822845-101814654;15:41452887-101814595;15:47708237-60455352;15:48297649-63251239;15:57226456-58681976	0.01;0.01;0.01;0.01;0.01;0.01;0.01;0.07;0.06;0.62	Hepatic lipase deficiency, 614025 (3) AR;High density lipoprotein cholesterol level QTL 12, 612797 (3);Diabetes mellitus, noninsulin-dependent, 125853 (3) AD	dbVar:nssv15127755;dbVar:nssv15127602;dbVar:nssv15119846;dbVar:nssv15140571;dbVar:nssv15132072;dbVar:nssv15121017;dbVar:nssv15142027;morbid:LIPC	15:23377380-101981189;15:28917418-101981189;15:50864914-59646577;15:54421361-62477096;15:57456077-61907285;15:57567951-63019415;15:57796306-61929557;15:58431991-58569844	0.01;0.01;0.10;0.11;0.20;0.17;0.22;4.72	NA	NA	NA	NA	NA	dbVar	chr15:58404788-58495121;chr15:58429372-58438600;chr15:58429487-58438536	0.01	NA	NA	NA	IMH	15:41561843-76261439;15:41571420-76260552;15:52285432-100775019	0.2918	NA	NA	chr15:58429372-58438600 dbVar;chr15:58429487-58438536 dbVar;	chr15:58404788-58495121 dbVar;chr15:58429487-58434104 dbVar;chr15:58434150-58438536 dbVar	0.52	0.625	15:58429424-58429461	GA-rich
15_88855593_88855881_DEL_1	full	q26.1	ACAN	LOC105370960	HAPLN3	1	NA	NA	NA	NA	NA	NA	NA	NA	NA	NA	NA	NA	NA	NA	dbVar:nssv15172447;dbVar:nssv15125410;dbVar:nssv15172190;dbVar:nssv15149616;dbVar:nssv15150618;nssv15150717;dbVar:nssv15151655;dbVar:nssv15148445;dbVar:nssv15147594;dbVar:nssv15146047;dbVar:nssv15147575;dbVar:nssv18792793;dbVar:nssv15155456;dbVar:nssv15148989;dbVar:nssv18842022;dbVar:nssv15150223;dbVar:nssv15127211;dbVar:nssv15152390;dbVar:nssv18329320;dbVar:nssv15147350;dbVar:nssv18792794;dbVar:…	15:19811559-101953337;15:19858088-101981189;15:19866421-101920959;15:20528157-101971413;15:23319715-101888909;15:30822845-101814654;15:41452887-101814595;15:59005095-101940685;15:59828461-101920998;15:64345029-101969707;15:67066154-91101098;15:71036882-101730555;15:72154950-101920998;15:74873150-101980689;15:75768804-101888909;15:77062334-97586813;15:77186903-101888909;15:77220476-101494824;15:82…	0.00;0.00;0.00;0.00;0.00;0.00;0.00;0.00;0.00;0.00;0.00;0.00;0.00;0.00;0.00;0.00;0.00;0.00;0.00;0.00;0.00;0.00;0.00;0.00;0.00;0.00;0.00;0.00;0.00;0.00	?Spondyloepiphyseal dysplasia, Kimberley type, 608361 (3) AD;Short stature and advanced bone age, with or without early-onset osteoarthritis and;or osteochondritis dissecans, 165800 (3) AD;Spondyloepimetaphyseal dysplasia, aggrecan type, 612813 (3) AR	dbVar:nssv15127755;dbVar:nssv15127602;dbVar:nssv15606083;dbVar:nssv16254726;dbVar:nssv16208431;dbVar:nssv15149015;dbVar:nssv17955948;morbid:ACAN;dbVar:nssv18788135;dbVar:nssv18790772;dbVar:nssv17971233	15:23377380-101981189;15:28917418-101981189;15:83215072-91622614;15:86418823-101981189;15:86646015-101888909;15:87752762-93672378;15:87922631-93868617;15:88803436-88875353;15:88803436-88875354;15:88836199-88859437;15:88836208-88874481	0.00;0.00;0.00;0.00;0.00;0.00;0.00;0.40;0.40;1.24;0.76	NA	NA	dbVar	chr15:88678823-88931767	0.01	NA	NA	NA	NA	NA	NA	IMH	15:52285432-100775019;15:78662928-91049425	0.2918	NA	chr15:88678823-88931767 dbVar	15:88855593-88855707 CMRI:4_pbsv.DEL.1262_duplicate5;15:88855764-88855821 CMRI:5_pbsv.DEL.1090_duplicate3;chr15:88855765-88855822 HPRC:pbsv.DEL.4708;chr15:88855821-88856220 HPRC:pbsv.DEL.4709;chr15:88855878-88856163 HPRC:pbsv.DEL.4711;	chr15:88855507-88855621 HPRC:pbsv.DEL.4705;15:88855593-88855764 PacBioCoLoRS;15:88855764-88855821 PacBioCoLoRS;15:88855821-88856220 CMRI:3_pbsv.DEL.1295_duplicate8;15:88855878-88856163 CMRI:0_pbsv.DEL.874_duplicate10;15:88855878-88856163 PacBioCoLoRS	0.565	0.57	NA	NA
16_169283_173541_DEL_1	full	p13.3	HBA2	HBM	HBA1	1	NA	NA	NA	NA	NA	NA	NA	NA	NA	NA	NA	NA	NA	NA	dbVar:nssv15158812;dbVar:nssv15148703;dbVar:nssv15147067;dbVar:nssv15148669;dbVar:nssv15147068;dbVar:nssv17649874;dbVar:nssv15152396;dbVar:nssv15150758;dbVar:nssv15149904;dbVar:nssv15154767;dbVar:nssv16254459;dbVar:nssv15149503;dbVar:nssv15150639;nssv15151292;dbVar:nssv15158813;dbVar:nssv15158224;dbVar:nssv15147425;dbVar:nssv15147959;dbVar:nssv15147069;dbVar:nssv15148094;dbVar:nssv15147790;dbVar:…	16:11452-90228224;16:19194-90207973;16:23142-11296695;16:28802-9075591;16:29942-2560460;16:34486-5201012;16:35881-11115431;16:35881-19795599;16:35881-22430686;16:35881-3166550;16:35881-5199456;16:35881-9789272;16:35882-90088654;16:38166-90096867;16:38166-90208287;16:43733-13326806;16:46767-11525516;16:46767-3214623;16:46767-4247185;16:47134-5072973;16:52840-28316355;16:59981-4266796;16:61046-6577…	0.00;0.00;0.04;0.05;0.17;0.08;0.04;0.02;0.02;0.14;0.08;0.04;0.00;0.00;0.00;0.03;0.04;0.13;0.10;0.08;0.02;0.10;0.07	Erythrocytosis, familial, 7, 617981 (3) AD;Heinz body anemia, 140700 (3) AD;Hemoglobin H disease, deletional and nondeletional, 613978 (3);Thalassemia, alpha-, 604131 (3)	dbVar:nssv15173022;dbVar:nssv15147566;dbVar:nssv15145815;dbVar:nssv15147164;dbVar:nssv16208442;dbVar:nssv15772679;dbVar:nssv17969036;dbVar:nssv15155464;dbVar:nssv15155465;dbVar:nssv15776300;dbVar:nssv15141971;dbVar:nssv17969035;dbVar:nssv15774981;dbVar:nssv18330316;dbVar:nssv15146945;dbVar:nssv15148829;dbVar:nssv15148018;dbVar:nssv15145816;dbVar:nssv15136007;dbVar:nssv15138549;dbVar:nssv15147167;…	16:11452-1543644;16:22770-1461715;16:23142-1712523;16:23142-1773349;16:35881-1116355;16:35881-1418458;16:35881-1418827;16:35881-1448730;16:35881-1825693;16:35881-2003327;16:35881-593107;16:35881-704083;16:35881-780613;16:35882-1300185;16:38166-1665453;16:46723-1867327;16:46767-1544014;16:46767-1997582;16:46767-882211;16:59981-1221651;16:105430-1499893;16:151210-182142;16:151480-182582;16:154302-1…	0.28;0.30;0.25;0.24;0.39;0.31;0.31;0.30;0.24;0.22;0.76;0.64;0.57;0.34;0.26;0.23;0.28;0.22;0.51;0.37;0.31;13.77;13.69;18.76;18.75;25.97;23.74;22.61;25.04;28.66;28.00;28.50;25.77;29.38;31.97;30.42;17.47;24.49;16.39;29.59;27.74;17.62;79.76;91.41;16.11;13.96	30	Alpha-thalassemia,_Dutch_type;Alpha-thalassemia,_Hmong_type;Erythrocytosis,_familial,_7;HBA2-related_disorder;HEMOGLOBIN_AGRINIO;HEMOGLOBIN_DARTMOUTH;HEMOGLOBIN_HASHARON;HEMOGLOBIN_H_HYDROPS_FETALIS_SYNDROME;HEMOGLOBIN_L_(FERRARA);HEMOGLOBIN_SALLANCHES;HEMOGLOBIN_SEALY;HEMOGLOBIN_SINAI;Heinz_body_anemia;Hemoglobin_H_disease;Hemoglobin_H_disease,_nondeletional;Non-immune_hydrops_fetalis;Thalassemi…	dbVar	chr16:18500-204501;chr16:103803-175839;chr16:169165-177743	0.01	1000g;dbVar	chr16:151659-182295;chr16:165396-184700;chr16:165399-184707;16:165400-184707;chr16:165471-183879	0.0218	NA	NA	NA	NA	NA	NA	chr16:103803-175839 dbVar;chr16:169692-172432 dbVar;chr16:169692-175346 dbVar;chr16:172432-176045 dbVar;chr16:173219-175346 dbVar;	chr16:18500-204501 dbVar;chr16:169165-177743 dbVar;chr16:169692-173219 dbVar;chr16:172432-173219 dbVar;chr16:172432-177743 dbVar;chr16:173219-176045 dbVar	chr16:165396-184700 dbVar;16:165400-184707 1000g;16:170797-177611 DDD:46034;	chr16:151659-182295 dbVar;chr16:165399-184707 dbVar;chr16:165471-183879 dbVar;chr16:172000-177475 gnomAD-SV_v3_DEL_chr16_e447ef44	0.525	0.655	NA	NA
16_553028_553162_DEL_1	full	p13.3	CAPN15	MIR3176	PRR35	1	NA	NA	NA	NA	NA	NA	NA	NA	NA	NA	NA	NA	NA	NA	dbVar:nssv15158812;dbVar:nssv15148703;dbVar:nssv15147067;dbVar:nssv15148669;dbVar:nssv15147068;dbVar:nssv17649874;dbVar:nssv15152396;dbVar:nssv15150758;dbVar:nssv15149904;dbVar:nssv15154767;dbVar:nssv16254459;dbVar:nssv15149503;dbVar:nssv15150639;nssv15151292;dbVar:nssv15158813;dbVar:nssv15158224;dbVar:nssv15147425;dbVar:nssv15147959;dbVar:nssv15147069;dbVar:nssv15148094;dbVar:nssv15147790;dbVar:…	16:11452-90228224;16:19194-90207973;16:23142-11296695;16:28802-9075591;16:29942-2560460;16:34486-5201012;16:35881-11115431;16:35881-19795599;16:35881-22430686;16:35881-3166550;16:35881-5199456;16:35881-9789272;16:35882-90088654;16:38166-90096867;16:38166-90208287;16:43733-13326806;16:46767-11525516;16:46767-3214623;16:46767-4247185;16:47134-5072973;16:52840-28316355;16:59981-4266796;16:61046-6577…	0.00;0.00;0.00;0.00;0.01;0.00;0.00;0.00;0.00;0.00;0.00;0.00;0.00;0.00;0.00;0.00;0.00;0.00;0.00;0.00;0.00;0.00;0.00;0.04	Oculogastrointestinal neurodevelopmental syndrome, 619318 (3) AR	dbVar:nssv15173022;dbVar:nssv15147566;dbVar:nssv15145815;dbVar:nssv15147164;dbVar:nssv16208442;dbVar:nssv15772679;dbVar:nssv17969036;dbVar:nssv15155464;dbVar:nssv15155465;dbVar:nssv15776300;dbVar:nssv15141971;dbVar:nssv17969035;dbVar:nssv15774981;dbVar:nssv18330316;dbVar:nssv15146945;dbVar:nssv15148829;dbVar:nssv15148018;dbVar:nssv15145816;dbVar:nssv15136007;dbVar:nssv15138549;dbVar:nssv15147167;…	16:11452-1543644;16:22770-1461715;16:23142-1712523;16:23142-1773349;16:35881-1116355;16:35881-1418458;16:35881-1418827;16:35881-1448730;16:35881-1825693;16:35881-2003327;16:35881-593107;16:35881-704083;16:35881-780613;16:35882-1300185;16:38166-1665453;16:46723-1867327;16:46767-1544014;16:46767-1997582;16:46767-882211;16:59981-1221651;16:105430-1499893;16:206304-1607266;16:206304-583035;16:540378-…	0.01;0.01;0.01;0.01;0.01;0.01;0.01;0.01;0.01;0.01;0.02;0.02;0.02;0.01;0.01;0.01;0.01;0.01;0.02;0.01;0.01;0.01;0.04;0.95	NA	NA	NA	NA	NA	dbVar	chr16:552530-553335	0.01	NA	NA	NA	NA	NA	NA	NA	NA	chr16:553056-553117 HPRC:pbsv.DEL.256;	chr16:552530-553335 dbVar;16:553101-553162 CMRI:16_pbsv.DEL.24_duplicate7	0.7	0.71	NA	NA
16_1728628_1729619_DEL_1	full	p13.3	MAPK8IP3	MAPK8IP3-AS1	MIR3177	1	NA	NA	NA	NA	NA	NA	NA	NA	NA	NA	NA	NA	NA	NA	dbVar:nssv15158812;dbVar:nssv15148703;dbVar:nssv15147067;dbVar:nssv15148669;dbVar:nssv15147068;dbVar:nssv17649874;dbVar:nssv15152396;dbVar:nssv15150758;dbVar:nssv15149904;dbVar:nssv15154767;dbVar:nssv16254459;dbVar:nssv15149503;dbVar:nssv15150639;nssv15151292;dbVar:nssv15158813;dbVar:nssv15158224;dbVar:nssv15147425;dbVar:nssv15147959;dbVar:nssv15147069;dbVar:nssv15148094;dbVar:nssv15147790;dbVar:…	16:11452-90228224;16:19194-90207973;16:23142-11296695;16:28802-9075591;16:29942-2560460;16:34486-5201012;16:35881-11115431;16:35881-19795599;16:35881-22430686;16:35881-3166550;16:35881-5199456;16:35881-9789272;16:35882-90088654;16:38166-90096867;16:38166-90208287;16:43733-13326806;16:46767-11525516;16:46767-3214623;16:46767-4247185;16:47134-5072973;16:52840-28316355;16:59981-4266796;16:61046-6577…	0.00;0.00;0.01;0.01;0.04;0.02;0.01;0.01;0.00;0.03;0.02;0.01;0.00;0.00;0.00;0.01;0.01;0.03;0.02;0.02;0.00;0.02;0.02;0.01;0.10;0.15;0.03	NA	dbVar:nssv15147164;dbVar:nssv15155465;dbVar:nssv15776300;dbVar:nssv15148829;dbVar:nssv15145816;dbVar:nssv15771714;dbVar:nssv16214818;dbVar:nssv18792796;dbVar:nssv16214651;dbVar:nssv16213927;dbVar:nssv15155467	16:23142-1773349;16:35881-1825693;16:35881-2003327;16:46723-1867327;16:46767-1997582;16:574056-2065655;16:574056-2098004;16:761897-2080378;16:1153719-2135709;16:1523499-2064447;16:1684363-2235560	0.06;0.06;0.05;0.05;0.05;0.07;0.07;0.08;0.10;0.18;0.18	NA	NA	NA	NA	NA	NA	NA	NA	NA	NA	NA	NA	NA	NA	NA	NA	16:1729568-1729617 CLN:2810789	chr16:1728540-1728821 dbVar	0.615	0.7	NA	NA
16_19696834_19788413_DEL_1	full	p12.3	VPS35L;KNOP1;IQCK;LOC105371115	CCP110	GPRC5B	4	COQ7 (morbid/RE=EA_enhancer);GPRC5B (morbid/RE=ABC_enhancer+EA_enhancer+GH_enhancer);THUMPD1 (morbid/RE=ABC_enhancer)	NA	NA	NA	NA	NA	NA	NA	NA	NA	NA	NA	NA	NA	dbVar:nssv15158812;dbVar:nssv15148703;dbVar:nssv15150758;dbVar:nssv15149904;dbVar:nssv15150639;nssv15151292;dbVar:nssv15158813;dbVar:nssv15158224;dbVar:nssv8639650;dbVar:nssv16254749;dbVar:nssv18330738;dbVar:nssv15147962;dbVar:nssv16216874;dbVar:nssv15145716;dbVar:nssv15152163;dbVar:nssv15141610	16:11452-90228224;16:19194-90207973;16:35881-19795599;16:35881-22430686;16:35882-90088654;16:38166-90096867;16:38166-90208287;16:52840-28316355;16:2909279-30179272;16:4330767-30434029;16:4644893-29170820;16:5755001-34995630;16:14954895-28306843;16:18144419-30165919;16:19412794-30130899	0.10;0.10;0.46;0.41;0.10;0.10;0.10;0.32;0.34;0.35;0.37;0.31;0.69;0.76;0.85	Ritscher-Schinzel syndrome 3, 619135 (3) AR	morbid:VPS35L	16:19555703-19701163	2.98	NA	NA	NA	NA	NA	NA	NA	NA	NA	NA	NA	IMH	16:15020811-70019806	0.0124	NA	chr16:19732901-19792920 dbVar	chr16:19722046-19722497 dbVar;	16:19707737-19707880 CMRI:74_pbsv.DEL.420_duplicate5;chr16:19780405-19783208 dbVar	0.38	0.38	NA	NA
16_89647606_89648069_DEL_1	full	q24.3	CHMP1A	LOC124903758	SPATA33	1	CDK10 (morbid/RE=EA_enhancer)	NA	NA	NA	NA	NA	NA	NA	NA	NA	NA	NA	NA	NA	dbVar:nssv15158812;dbVar:nssv15148703;dbVar:nssv15150639;nssv15151292;dbVar:nssv15158813;dbVar:nssv15158224;dbVar:nssv15126469;dbVar:nssv17976066;dbVar:nssv15149003;dbVar:nssv15152203;dbVar:nssv15146029;dbVar:nssv15146411;dbVar:nssv15147487;dbVar:nssv15146412;dbVar:nssv15146731;dbVar:nssv18326405;dbVar:nssv15155495;dbVar:nssv15147670;dbVar:nssv15147484;dbVar:nssv15148926;dbVar:nssv15146413;dbVar:…	16:11452-90228224;16:19194-90207973;16:35882-90088654;16:38166-90096867;16:38166-90208287;16:31974778-90228345;16:46470057-90088654;16:52899184-90088654;16:57017562-89731261;16:64389379-90081985;16:65313396-90081985;16:65511484-90096995;16:70514632-90081985;16:70749399-90096995;16:71576374-90228345;16:72482040-90088654;16:74838617-90208032;16:75377982-90081992;16:76336204-90088654;16:76873570-900…	0.00;0.00;0.00;0.00;0.00;0.00;0.00;0.00;0.00;0.00;0.00;0.00;0.00;0.00;0.00;0.00;0.00;0.00;0.00;0.00;0.00;0.00;0.00;0.00;0.00;0.01;0.01;0.01;0.01;0.01;0.01;0.01;0.01;0.01;0.02;0.02	Pontocerebellar hypoplasia, type 8, 614961 (3) AR	dbVar:nssv17650021;dbVar:nssv18791227;morbid:CHMP1A	16:89554466-89814633;16:89646067-89799658;16:89647338-89657708	0.18;0.30;4.47	NA	NA	CMRI:286_pbsv.INS.DUP.1635;dbVar	chr16:89319165-89701560;chr16:89593529-89684760;16:89647564-89648402	0.01	CMRI:29_pbsv.DEL.2297_duplicate4;dbVar;gnomAD-SV_v3_DEL_chr16_2c130dea	chr16:89630156-89815079;chr16:89639592-89655592;16:89647539-89648295;chr16:89647571-89648381	0.0687	NA	NA	NA	NA	NA	NA	chr16:89593529-89684760 dbVar;	chr16:89319165-89701560 dbVar;16:89647564-89648402 CMRI:286_pbsv.INS.DUP.1635	chr16:89639592-89655592 dbVar;16:89647539-89648295 CMRI:29_pbsv.DEL.2297_duplicate4;16:89647606-89648068 CMRI:7_pbsv.DEL.1585_duplicate7;16:89647690-89648194 PacBioCoLoRS;16:89647739-89647907 CMRI:8_pbsv.DEL.1671_duplicate7;16:89647791-89647875 CMRI:11_pbsv.DEL.2406_duplicate2;chr16:89647858-89648110 HPRC:pbsv.DEL.7669	chr16:89630156-89815079 dbVar;16:89647539-89647749 CMRI:31_pbsv.DEL.1662_duplicate7;chr16:89647571-89648381 gnomAD-SV_v3_DEL_chr16_2c130dea;chr16:89647614-89648118 HPRC:pbsv.DEL.7664;16:89647733-89647901 CMRI:8_pbsv.DEL.1670_duplicate7;16:89647781-89648367 CMRI:7_pbsv.DEL.1586_duplicate5;chr16:89647823-89648370 HPRC:pbsv.DEL.7667	0.69	0.75	NA	NA
17_3447156_3450281_DEL_1	full	p13.2	SPATA22	OR1E2	ASPA	1	NA	NA	NA	NA	NA	NA	NA	NA	NA	NA	NA	NA	NA	NA	dbVar:nssv15154821;dbVar:nssv15148946;dbVar:nssv15150353;dbVar:nssv15150808;dbVar:nssv15149908;nssv15152170;dbVar:nssv15159024;dbVar:nssv15160732;dbVar:nssv15145907;dbVar:nssv15159027;dbVar:nssv18841908;dbVar:nssv15606040;dbVar:nssv15142393;dbVar:nssv15134135;dbVar:nssv15139750;dbVar:nssv18330730;dbVar:nssv15140076;dbVar:nssv15135692;dbVar:nssv15149975;dbVar:nssv15137621;dbVar:nssv15133591	17:150733-11283115;17:150733-14764202;17:150733-15124420;17:150733-4248126;17:150734-83084062;17:157424-83100564;17:158757-83102004;17:162017-12343901;17:162554-83100251;17:165731-11404096;17:197756-6384300;17:198749-5145032;17:198749-7491129;17:1016142-4143621;17:1192299-3581074;17:1209809-6839167;17:1348489-3513273;17:2019475-3525842;17:2062430-4141883;17:2357068-4328426	0.03;0.02;0.02;0.08;0.00;0.00;0.00;0.03;0.00;0.03;0.05;0.06;0.04;0.10;0.13;0.06;0.14;0.21;0.15;0.16	Premature ovarian failure 25, 621002 (3) AR;Spermatogenic failure 96, 621001 (3) AR	dbVar:nssv15143161;dbVar:nssv15138614;dbVar:nssv15158929;dbVar:nssv16208665;dbVar:nssv15134732;dbVar:nssv15132711;dbVar:nssv15134408;dbVar:nssv15138401;dbVar:nssv15142793;dbVar:nssv15133991;dbVar:nssv15138164;dbVar:nssv15133287;dbVar:nssv15173327;dbVar:nssv17650018;dbVar:nssv15130150;dbVar:nssv15120735;dbVar:nssv17974512;dbVar:nssv15159053;morbid:SPATA22	17:150733-3922134;17:150733-5935377;17:157424-3968029;17:158757-5724088;17:162017-7697012;17:162089-6959050;17:193308-5652222;17:198749-4265640;17:199068-3476106;17:226473-3655099;17:237249-4735533;17:2062381-5258340;17:2146873-4412211;17:2409803-3832231;17:2436268-3543868;17:2527511-3467165;17:2638290-3916225;17:3432869-5015163;17:3440019-3513858	0.08;0.05;0.08;0.06;0.04;0.05;0.06;0.08;0.10;0.09;0.07;0.10;0.14;0.22;0.28;0.33;0.24;0.20;4.23	NA	NA	dbVar	chr17:3326706-3451706	0.01	NA	NA	NA	NA	NA	NA	NA	NA	NA	NA	chr17:3326706-3451706 dbVar	NA	NA	0.34	0.38	17:3446972-3447303	L2a
17_4933822_4933901_DEL_1	full	p13.2	GP1BA	C17orf107	SLC25A11	1	NA	NA	NA	NA	NA	NA	NA	NA	NA	NA	NA	NA	NA	NA	dbVar:nssv15154821;dbVar:nssv15148946;dbVar:nssv15150353;dbVar:nssv15149908;nssv15152170;dbVar:nssv15159024;dbVar:nssv15160732;dbVar:nssv15145907;dbVar:nssv15159027;dbVar:nssv18841908;dbVar:nssv15606040;dbVar:nssv15142393;dbVar:nssv15134135;dbVar:nssv15140076	17:150733-11283115;17:150733-14764202;17:150733-15124420;17:150734-83084062;17:157424-83100564;17:158757-83102004;17:162017-12343901;17:162554-83100251;17:165731-11404096;17:197756-6384300;17:198749-5145032;17:198749-7491129;17:1209809-6839167	0.00;0.00;0.00;0.00;0.00;0.00;0.00;0.00;0.00;0.00;0.00;0.00;0.00	Bernard-Soulier syndrome, type A1 (recessive), 231200 (3) AR;Bernard-Soulier syndrome, type A2 (dominant), 153670 (3) AD;von Willebrand disease, platelet-type, 177820 (3) AD;Nonarteritic anterior ischemic optic neuropathy, susceptibility to, 258660 (3) AR	dbVar:nssv15138614;dbVar:nssv16208665;dbVar:nssv15134732;dbVar:nssv15132711;dbVar:nssv15134408;dbVar:nssv15133287;dbVar:nssv15159053;dbVar:nssv15132964;dbVar:nssv15134167;dbVar:nssv16212799;dbVar:nssv15138199;morbid:GP1BA	17:150733-5935377;17:158757-5724088;17:162017-7697012;17:162089-6959050;17:193308-5652222;17:2062381-5258340;17:3432869-5015163;17:3601516-7178024;17:4044303-5943772;17:4898727-4948404;17:4915520-5197126;17:4932277-4935023	0.00;0.00;0.00;0.00;0.00;0.00;0.01;0.00;0.00;0.16;0.03;2.91	1	Abnormal_bleeding;Bernard-Soulier_syndrome,_type_A2,_autosomal_dominant;Thrombocytopenia	NA	NA	NA	NA	NA	NA	NA	NA	NA	NA	NA	NA	NA	NA	17:4933822-4933900 CMRI:14_pbsv.DEL.277_duplicate5;chr17:4933876-4933915 HPRC:pbsv.DEL.1530	17:4933822-4933899 CLN:429986;chr17:4933822-4933900 HPRC:pbsv.DEL.1529	0.695	0.74	NA	NA
17_80090386_80090450_DEL_1	full	q25.3	CCDC40	LOC124904074	MIR1268B	1	NA	NA	NA	NA	NA	NA	NA	NA	NA	NA	NA	NA	NA	NA	dbVar:nssv15149908;nssv15152170;dbVar:nssv15159024;dbVar:nssv15160732;dbVar:nssv15159027;dbVar:nssv15127236;dbVar:nssv15149626;dbVar:nssv15776727;dbVar:nssv15153193;dbVar:nssv15152233;dbVar:nssv15147088;dbVar:nssv15146769;dbVar:nssv16207334;dbVar:nssv17976673;dbVar:nssv15142500;dbVar:nssv15132539;dbVar:nssv15155559;dbVar:nssv15132085;dbVar:nssv15132209	17:150734-83084062;17:157424-83100564;17:158757-83102004;17:162554-83100251;17:16854250-83103577;17:44503317-83137846;17:64782603-83084062;17:65693554-83084062;17:69006275-83084062;17:69209080-83086677;17:69916436-83102552;17:75265791-80634963;17:75485429-83085323;17:75955621-83084062;17:78092237-83086677;17:78556530-83084062;17:78901960-83086677;17:78918651-83021095	0.00;0.00;0.00;0.00;0.00;0.00;0.00;0.00;0.00;0.00;0.00;0.00;0.00;0.00;0.00;0.00;0.00;0.00	Ciliary dyskinesia, primary, 15, 613808 (3) AR;Primary_ciliary_dyskinesia_15	dbVar:nssv15127168;dbVar:nssv15134202;morbid:CCDC40;dbVar:nssv15775534;CLN:2670137;dbVar:nssv18830913	17:36382249-83103577;17:78225357-80099979;17:80036642-80100613;17:80084633-80100647;17:80085785-80092149;17:80085786-80092148	0.00;0.00;0.10;0.41;1.02;1.02	NA	NA	dbVar	chr17:79998021-80268196;chr17:80049040-80129247;chr17:80069299-80103165	0.01	NA	NA	NA	NA	NA	NA	NA	NA	NA	chr17:80049040-80129247 dbVar;	chr17:79998021-80268196 dbVar;chr17:80069299-80103165 dbVar	chr17:80090341-80090401 HPRC:pbsv.DEL.7059;17:80090386-80090449 CMRI:2_pbsv.DEL.1622_duplicate8;chr17:80090417-80090449 HPRC:pbsv.DEL.7061	17:80090309-80090401 CMRI:3_pbsv.DEL.1793_duplicate7;17:80090386-80090448 CLN:1246897;17:80090386-80090449 PacBioCoLoRS	0.595	0.51	NA	NA
17_81934871_81937917_DEL_1	full	q25.3	PYCR1	MILIP	MYADML2	1	ACTG1 (morbid/RE=EA_enhancer);ARHGDIA (morbid/RE=EA_enhancer);GCGR (morbid/RE=EA_enhancer);P4HB (morbid/RE=EA_enhancer);PCYT2 (morbid/RE=EA_enhancer);RAC3 (morbid/RE=EA_enhancer)	NA	NA	NA	NA	NA	NA	NA	NA	NA	NA	NA	NA	NA	dbVar:nssv15149908;nssv15152170;dbVar:nssv15159024;dbVar:nssv15160732;dbVar:nssv15159027;dbVar:nssv15127236;dbVar:nssv15149626;dbVar:nssv15776727;dbVar:nssv15153193;dbVar:nssv15152233;dbVar:nssv15147088;dbVar:nssv15146769;dbVar:nssv17976673;dbVar:nssv15142500;dbVar:nssv15132539;dbVar:nssv15155559;dbVar:nssv15132085;dbVar:nssv15132209;dbVar:nssv15775999;dbVar:nssv15135885	17:150734-83084062;17:157424-83100564;17:158757-83102004;17:162554-83100251;17:16854250-83103577;17:44503317-83137846;17:64782603-83084062;17:65693554-83084062;17:69006275-83084062;17:69209080-83086677;17:69916436-83102552;17:75485429-83085323;17:75955621-83084062;17:78092237-83086677;17:78556530-83084062;17:78901960-83086677;17:78918651-83021095;17:80635113-83084062;17:81008197-83102584	0.00;0.00;0.00;0.00;0.00;0.01;0.02;0.02;0.02;0.02;0.02;0.04;0.04;0.06;0.07;0.07;0.07;0.12;0.15	Cutis laxa, AR, type IIB, 612940 (3) AR;Cutis laxa, AR, type IIIB, 614438 (3) AR	dbVar:nssv15127168;dbVar:nssv15138252;dbVar:nssv18792647;dbVar:nssv15174213;morbid:PYCR1;dbVar:nssv18788626	17:36382249-83103577;17:81401967-83084062;17:81572016-83094577;17:81870373-83100251;17:81932391-81937300;17:81933215-82375494	0.01;0.18;0.20;0.25;49.49;0.69	14	Autosomal_recessive_cutis_laxa_type_2B;Cutis_laxa;Inborn_genetic_diseases;PYCR1-_related_autosomal_recessive_cutis_laxa;PYCR1-related_de_Barsy_syndrome;PYCR1-related_disorder;Wiedemann-Rautenstrauch-like_progeroid_syndrome	NA	NA	NA	NA	NA	NA	NA	NA	NA	NA	NA	NA	NA	NA	NA	NA	0.685	0.55	NA	NA
18_51047297_51054577_DEL_1	full	q21.2	SMAD4	LOC124904303	MEX3C	1	NA	NA	NA	NA	NA	NA	NA	NA	NA	NA	NA	NA	NA	NA	dbVar:nssv17976993;dbVar:nssv15174218;dbVar:nssv15173597;dbVar:nssv15146417;dbVar:nssv15147412;dbVar:nssv15148237;nssv17969152;dbVar:nssv15148196;nssv15150633;dbVar:nssv15145762;dbVar:nssv15146335;nssv15148275;dbVar:nssv15147988;dbVar:nssv15147431;dbVar:nssv15147830;dbVar:nssv15147673;dbVar:nssv15151212;dbVar:nssv15128647;dbVar:nssv15150311;dbVar:nssv15159888;dbVar:nssv15132210;dbVar:nssv15139135…	18:10002-80259271;18:12843-80257297;18:13035-80257297;18:53346-80209986;18:118761-80254946;18:136227-80256240;18:136228-80256240;18:148964-80244381;18:148964-80252149;18:149090-80234391;18:149090-80254936;18:163324-80247302;18:163324-80247353;18:14869206-80256240;18:15380698-80258298;18:20941325-66828561;18:20959846-52400074;18:20960321-80234429;18:20962120-74691446;18:20968059-80196282;18:209897…	0.01;0.01;0.01;0.01;0.01;0.01;0.01;0.01;0.01;0.01;0.01;0.01;0.01;0.01;0.01;0.02;0.02;0.01;0.01;0.01;0.01;0.03;0.01;0.02;0.02;0.02;0.04;0.03;0.02;0.02;0.02;0.02;0.05;0.02;0.02;0.02	Juvenile polyposis;hereditary hemorrhagic telangiectasia syndrome, 175050 (3) AD;Myhre syndrome, 139210 (3) AD;Pancreatic cancer, somatic, 260350 (3);Polyposis, juvenile intestinal, 174900 (3) AD	dbVar:nssv17955847;dbVar:nssv15150331;dbVar:nssv15155584;dbVar:nssv17969172;dbVar:nssv16213824;morbid:SMAD4;dbVar:nssv15146927;dbVar:nssv16212038;dbVar:nssv15143928;HI3:SMAD4;dbVar:nssv15130824	18:1262334-55587520;18:48651428-80256240;18:49416058-80256240;18:50130430-80256240;18:51029922-51078477;18:51030213-51085042;18:51030214-51065606;18:51030214-51078467;18:51030214-51078477;18:51030214-51085042;18:51047042-51078473	0.01;0.02;0.02;0.02;15.00;13.28;20.57;15.09;15.09;13.28;23.16	31	Familial_thoracic_aortic_aneurysm_and_aortic_dissection;Hereditary_cancer-predisposing_syndrome;Juvenile_polyposis/hereditary_hemorrhagic_telangiectasia_syndrome;Juvenile_polyposis_syndrome;Myhre_syndrome	NA	NA	NA	NA	NA	NA	NA	NA	NA	IMH	18:42385073-52009317	0.0987	NA	NA	NA	NA	0.36	0.305	NA	NA
18_51054993_51058124_DEL_1	full	q21.2	SMAD4	LOC124904303	MEX3C	1	NA	NA	NA	NA	NA	NA	NA	NA	NA	NA	NA	NA	NA	NA	dbVar:nssv17976993;dbVar:nssv15174218;dbVar:nssv15173597;dbVar:nssv15146417;dbVar:nssv15147412;dbVar:nssv15148237;nssv17969152;dbVar:nssv15148196;nssv15150633;dbVar:nssv15145762;dbVar:nssv15146335;nssv15148275;dbVar:nssv15147988;dbVar:nssv15147431;dbVar:nssv15147830;dbVar:nssv15147673;dbVar:nssv15151212;dbVar:nssv15128647;dbVar:nssv15150311;dbVar:nssv15159888;dbVar:nssv15132210;dbVar:nssv15139135…	18:10002-80259271;18:12843-80257297;18:13035-80257297;18:53346-80209986;18:118761-80254946;18:136227-80256240;18:136228-80256240;18:148964-80244381;18:148964-80252149;18:149090-80234391;18:149090-80254936;18:163324-80247302;18:163324-80247353;18:14869206-80256240;18:15380698-80258298;18:20941325-66828561;18:20959846-52400074;18:20960321-80234429;18:20962120-74691446;18:20968059-80196282;18:209897…	0.00;0.00;0.00;0.00;0.00;0.00;0.00;0.00;0.00;0.00;0.00;0.00;0.00;0.00;0.00;0.01;0.01;0.01;0.01;0.01;0.01;0.01;0.01;0.01;0.01;0.01;0.02;0.01;0.01;0.01;0.01;0.01;0.02;0.01;0.01;0.01	Juvenile polyposis;hereditary hemorrhagic telangiectasia syndrome, 175050 (3) AD;Myhre syndrome, 139210 (3) AD;Pancreatic cancer, somatic, 260350 (3);Polyposis, juvenile intestinal, 174900 (3) AD	dbVar:nssv17955847;dbVar:nssv15150331;dbVar:nssv15155584;dbVar:nssv17969172;dbVar:nssv16213824;morbid:SMAD4;dbVar:nssv15146927;dbVar:nssv16212038;dbVar:nssv15143928;HI3:SMAD4;dbVar:nssv15130824	18:1262334-55587520;18:48651428-80256240;18:49416058-80256240;18:50130430-80256240;18:51029922-51078477;18:51030213-51085042;18:51030214-51065606;18:51030214-51078467;18:51030214-51078477;18:51030214-51085042;18:51047042-51078473	0.01;0.01;0.01;0.01;6.45;5.71;8.85;6.49;6.49;5.71;9.96	NA	NA	NA	NA	NA	NA	NA	NA	NA	NA	NA	IMH	18:42385073-52009317	0.0987	NA	NA	NA	chr18:51056542-51056680 dbVar	0.445	0.43	NA	NA
18_51058244_51058339_DEL_1	full	q21.2	SMAD4	LOC124904303	MEX3C	1	NA	NA	NA	NA	NA	NA	NA	NA	NA	NA	NA	NA	NA	NA	dbVar:nssv17976993;dbVar:nssv15174218;dbVar:nssv15173597;dbVar:nssv15146417;dbVar:nssv15147412;dbVar:nssv15148237;nssv17969152;dbVar:nssv15148196;nssv15150633;dbVar:nssv15145762;dbVar:nssv15146335;nssv15148275;dbVar:nssv15147988;dbVar:nssv15147431;dbVar:nssv15147830;dbVar:nssv15147673;dbVar:nssv15151212;dbVar:nssv15128647;dbVar:nssv15150311;dbVar:nssv15159888;dbVar:nssv15132210;dbVar:nssv15139135…	18:10002-80259271;18:12843-80257297;18:13035-80257297;18:53346-80209986;18:118761-80254946;18:136227-80256240;18:136228-80256240;18:148964-80244381;18:148964-80252149;18:149090-80234391;18:149090-80254936;18:163324-80247302;18:163324-80247353;18:14869206-80256240;18:15380698-80258298;18:20941325-66828561;18:20959846-52400074;18:20960321-80234429;18:20962120-74691446;18:20968059-80196282;18:209897…	0.00;0.00;0.00;0.00;0.00;0.00;0.00;0.00;0.00;0.00;0.00;0.00;0.00;0.00;0.00;0.00;0.00;0.00;0.00;0.00;0.00;0.00;0.00;0.00;0.00;0.00;0.00;0.00;0.00;0.00;0.00;0.00;0.00;0.00;0.00;0.00	Juvenile polyposis;hereditary hemorrhagic telangiectasia syndrome, 175050 (3) AD;Myhre syndrome, 139210 (3) AD;Pancreatic cancer, somatic, 260350 (3);Polyposis, juvenile intestinal, 174900 (3) AD	dbVar:nssv17955847;dbVar:nssv15150331;dbVar:nssv15155584;dbVar:nssv17969172;dbVar:nssv16213824;morbid:SMAD4;dbVar:nssv15146927;dbVar:nssv16212038;dbVar:nssv15143928;HI3:SMAD4;dbVar:nssv15130824	18:1262334-55587520;18:48651428-80256240;18:49416058-80256240;18:50130430-80256240;18:51029922-51078477;18:51030213-51085042;18:51030214-51065606;18:51030214-51078467;18:51030214-51078477;18:51030214-51085042;18:51047042-51078473	0.00;0.00;0.00;0.00;0.20;0.18;0.27;0.20;0.20;0.18;0.31	NA	NA	NA	NA	NA	NA	NA	NA	NA	NA	NA	IMH	18:42385073-52009317	0.0987	NA	NA	NA	chr18:51058253-51058339 dbVar	0.415	0.42	NA	NA
18_51065603_51067015_DEL_1	full	q21.2	SMAD4	LOC124904303	MEX3C	1	NA	NA	NA	NA	NA	NA	NA	NA	NA	NA	NA	NA	NA	NA	dbVar:nssv17976993;dbVar:nssv15174218;dbVar:nssv15173597;dbVar:nssv15146417;dbVar:nssv15147412;dbVar:nssv15148237;nssv17969152;dbVar:nssv15148196;nssv15150633;dbVar:nssv15145762;dbVar:nssv15146335;nssv15148275;dbVar:nssv15147988;dbVar:nssv15147431;dbVar:nssv15147830;dbVar:nssv15147673;dbVar:nssv15151212;dbVar:nssv15128647;dbVar:nssv15150311;dbVar:nssv15159888;dbVar:nssv15132210;dbVar:nssv15139135…	18:10002-80259271;18:12843-80257297;18:13035-80257297;18:53346-80209986;18:118761-80254946;18:136227-80256240;18:136228-80256240;18:148964-80244381;18:148964-80252149;18:149090-80234391;18:149090-80254936;18:163324-80247302;18:163324-80247353;18:14869206-80256240;18:15380698-80258298;18:20941325-66828561;18:20959846-52400074;18:20960321-80234429;18:20962120-74691446;18:20968059-80196282;18:209897…	0.00;0.00;0.00;0.00;0.00;0.00;0.00;0.00;0.00;0.00;0.00;0.00;0.00;0.00;0.00;0.00;0.00;0.00;0.00;0.00;0.00;0.00;0.00;0.00;0.00;0.00;0.01;0.01;0.00;0.00;0.00;0.00;0.01;0.00;0.00;0.00	Juvenile polyposis;hereditary hemorrhagic telangiectasia syndrome, 175050 (3) AD;Myhre syndrome, 139210 (3) AD;Pancreatic cancer, somatic, 260350 (3);Polyposis, juvenile intestinal, 174900 (3) AD	dbVar:nssv17955847;dbVar:nssv15150331;dbVar:nssv15155584;dbVar:nssv17969172;dbVar:nssv16213824;morbid:SMAD4;dbVar:nssv15146927;dbVar:nssv16212038;dbVar:nssv15143928;HI3:SMAD4;dbVar:nssv15130824;dbVar:nssv17971080;dbVar:nssv18790520;dbVar:nssv15130960;nssv17172627;dbVar:nssv17172626	18:1262334-55587520;18:48651428-80256240;18:49416058-80256240;18:50130430-80256240;18:51029922-51078477;18:51030213-51085042;18:51030214-51065606;18:51030214-51078467;18:51030214-51078477;18:51030214-51085042;18:51047042-51078473;18:51065414-51065616;18:51065414-51067197;18:51065418-51067193;18:51067014-51078472	0.00;0.00;0.00;0.00;2.91;2.58;0.01;2.93;2.93;2.58;4.50;6.90;79.20;79.56;0.02	2	Familial_thoracic_aortic_aneurysm_and_aortic_dissection;Hereditary_cancer-predisposing_syndrome;Juvenile_polyposis/hereditary_hemorrhagic_telangiectasia_syndrome;Juvenile_polyposis_syndrome	dbVar	chr18:51063422-51140249	0.01	NA	NA	NA	NA	NA	NA	IMH	18:42385073-52009317	0.0987	NA	chr18:51063422-51140249 dbVar	NA	NA	0.38	0.325	NA	NA
18_51076776_51078255_DEL_1	full	q21.2	SMAD4	LOC124904303	MEX3C	1	NA	NA	NA	NA	NA	NA	NA	NA	NA	NA	NA	NA	NA	NA	dbVar:nssv17976993;dbVar:nssv15174218;dbVar:nssv15173597;dbVar:nssv15146417;dbVar:nssv15147412;dbVar:nssv15148237;nssv17969152;dbVar:nssv15148196;nssv15150633;dbVar:nssv15145762;dbVar:nssv15146335;nssv15148275;dbVar:nssv15147988;dbVar:nssv15147431;dbVar:nssv15147830;dbVar:nssv15147673;dbVar:nssv15151212;dbVar:nssv15128647;dbVar:nssv15150311;dbVar:nssv15159888;dbVar:nssv15132210;dbVar:nssv15139135…	18:10002-80259271;18:12843-80257297;18:13035-80257297;18:53346-80209986;18:118761-80254946;18:136227-80256240;18:136228-80256240;18:148964-80244381;18:148964-80252149;18:149090-80234391;18:149090-80254936;18:163324-80247302;18:163324-80247353;18:14869206-80256240;18:15380698-80258298;18:20941325-66828561;18:20959846-52400074;18:20960321-80234429;18:20962120-74691446;18:20968059-80196282;18:209897…	0.00;0.00;0.00;0.00;0.00;0.00;0.00;0.00;0.00;0.00;0.00;0.00;0.00;0.00;0.00;0.00;0.00;0.00;0.00;0.00;0.00;0.01;0.00;0.00;0.00;0.00;0.01;0.01;0.00;0.00;0.00;0.00;0.01;0.00;0.00;0.00	Generalized_juvenile_polyposis/juvenile_polyposis_coli;Juvenile polyposis;hereditary hemorrhagic telangiectasia syndrome, 175050 (3) AD;Myhre syndrome, 139210 (3) AD;Pancreatic cancer, somatic, 260350 (3);Polyposis, juvenile intestinal, 174900 (3) AD	dbVar:nssv17955847;dbVar:nssv15150331;dbVar:nssv15155584;dbVar:nssv17969172;dbVar:nssv16213824;morbid:SMAD4;dbVar:nssv16212038;dbVar:nssv15143928;HI3:SMAD4;dbVar:nssv15130824;dbVar:nssv17172626;dbVar:nssv15128335;CLN:940461;dbVar:nssv16297117;dbVar:nssv18790519;dbVar:nssv17971752;dbVar:nssv15144398;dbVar:nssv17172625	18:1262334-55587520;18:48651428-80256240;18:49416058-80256240;18:50130430-80256240;18:51029922-51078477;18:51030213-51085042;18:51030214-51078467;18:51030214-51078477;18:51030214-51085042;18:51047042-51078473;18:51067014-51078472;18:51067020-51085042;18:51068889-51078372;18:51068890-51078371;18:51076619-51078467;18:51076629-51078467;18:51076629-51078477;18:51078247-51078467	0.00;0.00;0.00;0.00;3.05;2.70;3.07;3.07;2.70;4.71;12.92;8.21;15.61;15.61;80.04;80.48;80.04;4.07	1	Juvenile_polyposis_syndrome	dbVar	chr18:51063422-51140249	0.01	NA	NA	NA	NA	NA	NA	IMH	18:42385073-52009317	0.0987	NA	chr18:51063422-51140249 dbVar	NA	NA	0.425	0.45	18:51076670-51076728	(GCA)n
18_66543042_66547879_DEL_1	full	q22.1	CDH19	LOC105372170	LOC124904320	1	NA	NA	NA	NA	NA	NA	NA	NA	NA	NA	NA	NA	NA	NA	dbVar:nssv17976993;dbVar:nssv15174218;dbVar:nssv15173597;dbVar:nssv15146417;dbVar:nssv15147412;dbVar:nssv15148237;nssv17969152;dbVar:nssv15148196;nssv15150633;dbVar:nssv15145762;dbVar:nssv15146335;nssv15148275;dbVar:nssv15147988;dbVar:nssv15147431;dbVar:nssv15147830;dbVar:nssv15147673;dbVar:nssv15151212;dbVar:nssv15128647;dbVar:nssv15150311;dbVar:nssv15132210;dbVar:nssv15139135;dbVar:nssv15140063…	18:10002-80259271;18:12843-80257297;18:13035-80257297;18:53346-80209986;18:118761-80254946;18:136227-80256240;18:136228-80256240;18:148964-80244381;18:148964-80252149;18:149090-80234391;18:149090-80254936;18:163324-80247302;18:163324-80247353;18:14869206-80256240;18:15380698-80258298;18:20941325-66828561;18:20960321-80234429;18:20962120-74691446;18:20968059-80196282;18:20989763-80209986;18:260467…	0.01;0.01;0.01;0.01;0.01;0.01;0.01;0.01;0.01;0.01;0.01;0.01;0.01;0.01;0.01;0.01;0.01;0.01;0.01;0.01;0.01;0.01;0.01;0.01;0.01;0.01;0.01;0.01;0.02;0.02;0.02;0.02;0.02;0.04;0.02;0.03;0.07;0.03	NA	dbVar:nssv15150331;dbVar:nssv15155584;dbVar:nssv17969172;dbVar:nssv15138502;dbVar:nssv15132872;dbVar:nssv16208540;dbVar:nssv15136669;dbVar:nssv15142220;dbVar:nssv15134818;dbVar:nssv17969177;dbVar:nssv15159911;dbVar:nssv17969178;dbVar:nssv15135195;dbVar:nssv17969179;dbVar:nssv17969182;dbVar:nssv18330224;dbVar:nssv15131770;dbVar:nssv17649896;dbVar:nssv15132333;dbVar:nssv15151235;dbVar:nssv15125171;…	18:48651428-80256240;18:49416058-80256240;18:50130430-80256240;18:51167160-80256240;18:51190430-80252149;18:51934227-80256240;18:52421053-80254946;18:52698529-80256240;18:53865058-80252149;18:55007971-80256240;18:55135285-80257297;18:55170622-80231543;18:55179365-80254946;18:55433354-80256240;18:55641883-80256240;18:55957175-80256240;18:56353041-80209986;18:56618005-80202932;18:56618039-80252149;…	0.02;0.02;0.02;0.02;0.02;0.02;0.02;0.02;0.02;0.02;0.02;0.02;0.02;0.02;0.02;0.02;0.02;0.02;0.02;0.02;0.02;0.03;0.02;0.02;0.02;0.02;0.02;0.02;0.02;0.05;0.02;0.02;0.03;0.03;0.03;0.03;0.03;0.03;0.03;0.03;0.03;0.03;0.03;0.03;0.03;0.03;0.03;0.03;0.18;0.03;0.03;0.03;0.03;0.04;0.03;0.03;0.03;0.03;0.03;0.03;0.03;0.03;0.03;0.04;6.54	NA	NA	NA	NA	NA	dbVar	chr18:66224118-66995937;chr18:66414787-66668426;chr18:66414808-66668427;chr18:66523313-66551561;chr18:66542971-66548038	0.01	NA	NA	NA	NA	NA	NA	NA	NA	chr18:66414787-66668426 dbVar;chr18:66523313-66551561 dbVar;chr18:66542971-66548038 dbVar;chr18:66545672-66546989 dbVar;18:66547657-66547966 CMRI:3_pbsv.DEL.1212_duplicate10;	chr18:66224118-66995937 dbVar;chr18:66414808-66668427 dbVar;chr18:66542763-66547863 dbVar;chr18:66545393-66545413 HPRC:pbsv.DEL.4074;chr18:66547254-66547966 dbVar;chr18:66547665-66547941 gnomAD-SV_v3_DEL_chr18_cd001bdb	0.46	0.585	18:66542646-66542967;18:66543029-66543326	MER1B;AluY
19_535072_591830_DEL_1	full	p13.3	CDC34;GZMM;BSG-AS1;BSG;HCN2	TPGS1	LOC107987266	5	APC2 (morbid/RE=EA_enhancer);GAMT (morbid/RE=EA_enhancer);GPX4 (morbid/RE=EA_enhancer);KISS1R (morbid/RE=EA_enhancer);NDUFS7 (morbid/RE=EA_enhancer);REEP6 (morbid/RE=EA_enhancer);STK11 (HI=3/morbid/RE=EA_enhancer)	NA	NA	NA	NA	NA	NA	NA	NA	NA	NA	NA	NA	NA	dbVar:nssv15173860;dbVar:nssv15146429;dbVar:nssv15132925;dbVar:nssv15132880;dbVar:nssv15132660;dbVar:nssv15153079;dbVar:nssv15146033;dbVar:nssv15132358;dbVar:nssv15143570;dbVar:nssv17977108;dbVar:nssv15153914;dbVar:nssv16208547;dbVar:nssv15775218;dbVar:nssv15124514;dbVar:nssv16209035;dbVar:nssv15150638;nssv15150782;dbVar:nssv15173861;dbVar:nssv15150856;dbVar:nssv15138543;dbVar:nssv15139757;dbVar:…	19:68030-58598923;19:233566-4699472;19:259396-1952650;19:259396-2068507;19:259396-2555149;19:259396-3152421;19:259396-6795611;19:259396-819679;19:260912-1965787;19:260912-2256388;19:260912-3200877;19:260912-3501273;19:260912-4788345;19:260913-1163935;19:260913-4384677;19:260913-58445521;19:260913-58585793;19:266118-1094615;19:275926-1892276;19:277374-2555166;19:421538-2897921;19:591813-1358152	0.10;1.27;3.35;3.14;2.47;1.96;0.87;10.13;3.33;2.84;1.93;1.75;1.25;6.29;1.38;0.10;0.10;6.85;3.51;2.49;2.29;0.00	Febrile seizures, familial, 2, 602477 (3) AD;Generalized epilepsy with febrile seizures plus, type 11, 602477 (3) AD;Epilepsy, idiopathic generalized, susceptibility to, 17, 602477 (3) AD	dbVar:nssv17976968;morbid:HCN2	19:260912-1319320;19:589881-617159	5.36;7.15	1	HCN2_related_developmental_and_epileptic_encephalopathy	NA	NA	NA	NA	NA	NA	NA	NA	NA	NA	NA	NA	19:544906-545135 IMH;chr19:559485-562003 dbVar;chr19:563586-563898 dbVar;chr19:564084-565593 HPRC:pbsv.SPLIT.DUP.409;chr19:564942-565602 HPRC:pbsv.SPLIT.DUP.420;chr19:568887-574452 dbVar;	chr19:521524-587552 dbVar;chr19:544933-545110 gnomAD-SV_v3_DUP_chr19_22be2e04;chr19:559525-560033 dbVar;chr19:563842-565827 dbVar;chr19:564579-565595 HPRC:pbsv.SPLIT.DUP.416;19:565048-565602 CMRI:31_pbsv.SPLIT.DUP.75;chr19:572192-582084 dbVar	chr19:536067-536107 HPRC:pbsv.DEL.382;chr19:540046-540779 gnomAD-SV_v3_DEL_chr19_e1735e19;chr19:540124-540655 HPRC:pbsv.DEL.386;19:540194-540306 CMRI:20_pbsv.DEL.63_duplicate8;19:540325-540816 CMRI:5_pbsv.DEL.64_duplicate9;chr19:540388-540803 HPRC:pbsv.DEL.389;19:540425-540803 CMRI:0_pbsv.DEL.45_duplicate11;19:544690-544822 CMRI:31_pbsv.DEL.69_duplicate6;19:548622-558690 DDD:51921;chr19:550613-55…	chr19:535511-535591 dbVar;19:540017-540875 IMH;chr19:540049-540087 HPRC:pbsv.DEL.385;19:540155-540649 CMRI:0_pbsv.DEL.44_duplicate11;19:540278-540800 IMH;19:540325-540816 PacBioCoLoRS;chr19:540425-540540 HPRC:pbsv.DEL.390;chr19:543961-544023 dbVar;chr19:544725-544845 dbVar;19:548646-559392 esv2656977;chr19:551644-551758 HPRC:pbsv.DEL.401;chr19:551645-551758 dbVar;chr19:557500-564000 dbVar;19:5599…	0.645	0.665	NA	NA
19_601830_606179_DEL_1	full	p13.3	HCN2	BSG	LOC107987266	1	GPX4 (morbid/RE=EA_enhancer);KISS1R (morbid/RE=EA_enhancer);STK11 (HI=3/morbid/RE=EA_enhancer)	NA	NA	NA	NA	NA	NA	NA	NA	NA	NA	NA	NA	NA	dbVar:nssv15173860;dbVar:nssv15146429;dbVar:nssv15132925;dbVar:nssv15132880;dbVar:nssv15132660;dbVar:nssv15153079;dbVar:nssv15146033;dbVar:nssv15132358;dbVar:nssv15143570;dbVar:nssv17977108;dbVar:nssv15153914;dbVar:nssv16208547;dbVar:nssv15775218;dbVar:nssv15124514;dbVar:nssv16209035;dbVar:nssv15150638;nssv15150782;dbVar:nssv15173861;dbVar:nssv15150856;dbVar:nssv15138543;dbVar:nssv15139757;dbVar:…	19:68030-58598923;19:233566-4699472;19:259396-1952650;19:259396-2068507;19:259396-2555149;19:259396-3152421;19:259396-6795611;19:259396-819679;19:260912-1965787;19:260912-2256388;19:260912-3200877;19:260912-3501273;19:260912-4788345;19:260913-1163935;19:260913-4384677;19:260913-58445521;19:260913-58585793;19:266118-1094615;19:275926-1892276;19:277374-2555166;19:421538-2897921;19:591813-1358152	0.01;0.10;0.26;0.24;0.19;0.15;0.07;0.78;0.26;0.22;0.15;0.13;0.10;0.48;0.11;0.01;0.01;0.53;0.27;0.19;0.18;0.57	Febrile seizures, familial, 2, 602477 (3) AD;Generalized epilepsy with febrile seizures plus, type 11, 602477 (3) AD;Epilepsy, idiopathic generalized, susceptibility to, 17, 602477 (3) AD	dbVar:nssv17976968;morbid:HCN2	19:260912-1319320;19:589881-617159	0.41;15.95	3	Epilepsy,_idiopathic_generalized,_susceptibility_to,_17;HCN2_related_developmental_and_epileptic_encephalopathy	NA	NA	NA	NA	NA	NA	NA	NA	NA	NA	NA	NA	19:602921-603149 IMH;	19:602187-604113 IMH;19:604606-604755 IMH	19:604088-604211 PacBioCoLoRS;chr19:604691-604743 dbVar;19:605298-608431 1000g;19:605383-605591 CMRI:3_pbsv.DEL.54_duplicate11;chr19:605389-605533 HPRC:pbsv.DEL.461;19:605522-605626 CMRI:4_pbsv.DEL.36_duplicate8;	19:604088-604211 CMRI:2_pbsv.DEL.68_duplicate12;19:604140-604222 CMRI:11_pbsv.DEL.128_duplicate13;chr19:605297-608431 dbVar;19:605325-605377 CMRI:25_pbsv.DEL.58_duplicate7;19:605383-605591 PacBioCoLoRS;chr19:605436-605488 HPRC:pbsv.DEL.464;19:605725-605777 CMRI:48_pbsv.DEL.73_duplicate9	0.595	0.48	NA	NA
19_3590547_3590871_DEL_1	full	p13.3	GIPC3	HMG20B	TBXA2R	1	NA	NA	NA	NA	NA	NA	NA	NA	NA	NA	NA	NA	NA	NA	dbVar:nssv15173860;dbVar:nssv15146429;dbVar:nssv15146033;dbVar:nssv15775218;dbVar:nssv16209035;dbVar:nssv15150638;nssv15150782;dbVar:nssv15173861;dbVar:nssv15147142;dbVar:nssv15147143;dbVar:nssv15146739;dbVar:nssv15155593	19:68030-58598923;19:233566-4699472;19:259396-6795611;19:260912-4788345;19:260913-4384677;19:260913-58445521;19:260913-58585793;19:1565576-4108128;19:1972246-9648879;19:3080622-4912622;19:3120163-9622144	0.00;0.01;0.00;0.01;0.01;0.00;0.00;0.01;0.00;0.02;0.00	Deafness, AR 15, 601869 (3) AR	dbVar:nssv15148011;dbVar:nssv15146572;dbVar:nssv15606078;dbVar:nssv15146640;dbVar:nssv15147310;dbVar:nssv17957087;dbVar:nssv15146497;morbid:GIPC3	19:1549145-4288720;19:2926239-4051635;19:3076811-4796770;19:3338025-4833139;19:3437997-4039217;19:3501627-5357113;19:3554636-4690965;19:3585478-3593541	0.01;0.03;0.02;0.02;0.05;0.02;0.03;4.03	NA	NA	NA	NA	NA	NA	NA	NA	NA	NA	NA	IMH	19:1692676-41507766	0.0103	NA	NA	NA	19:3590624-3590732 CMRI:5_pbsv.DEL.216_duplicate4	0.56	0.555	NA	NA
19_4511338_4511735_DEL_1	full	p13.3	PLIN4	HDGFL2	PLIN5	1	NA	NA	NA	NA	NA	NA	NA	NA	NA	NA	NA	NA	NA	NA	dbVar:nssv15173860;dbVar:nssv15146429;dbVar:nssv15146033;dbVar:nssv15775218;dbVar:nssv15150638;nssv15150782;dbVar:nssv15173861;dbVar:nssv15147143;dbVar:nssv15146739;dbVar:nssv15155593;dbVar:nssv15121173	19:68030-58598923;19:233566-4699472;19:259396-6795611;19:260912-4788345;19:260913-58445521;19:260913-58585793;19:1972246-9648879;19:3080622-4912622;19:3120163-9622144;19:4008561-4763159	0.00;0.01;0.01;0.01;0.00;0.00;0.01;0.02;0.01;0.05	Myopathy with rimmed ubiquitin-positive autophagic vacuolation, AD, 601846 (3) AD	dbVar:nssv15606078;dbVar:nssv15146640;dbVar:nssv17957087;dbVar:nssv15146497;dbVar:nssv15148253;morbid:PLIN4	19:3076811-4796770;19:3338025-4833139;19:3501627-5357113;19:3554636-4690965;19:3788728-5147354;19:4502192-4518486	0.02;0.03;0.02;0.04;0.03;2.44	NA	NA	dbVar	chr19:4339888-4577018	0.01	dbVar	chr19:4509645-4517805	0.01	NA	NA	NA	IMH	19:1692676-41507766	0.0103	chr19:4511467-4511641 gnomAD-SV_v3_DUP_chr19_fae3f145;	chr19:4339888-4577018 dbVar;chr19:4511718-4512510 gnomAD-SV_v3_DUP_chr19_b03017e5	chr19:4511322-4511718 HPRC:pbsv.DEL.1450;19:4511328-4511724 PacBioCoLoRS;	chr19:4509645-4517805 dbVar;19:4511328-4511724 CMRI:13_pbsv.DEL.224_duplicate9;19:4511610-4511808 CMRI:53_pbsv.DEL.283_duplicate11	0.58	0.575	NA	NA
19_4512587_4513083_DEL_1	full	p13.3	PLIN4	HDGFL2	PLIN5	1	NA	NA	NA	NA	NA	NA	NA	NA	NA	NA	NA	NA	NA	NA	dbVar:nssv15173860;dbVar:nssv15146429;dbVar:nssv15146033;dbVar:nssv15775218;dbVar:nssv15150638;nssv15150782;dbVar:nssv15173861;dbVar:nssv15147143;dbVar:nssv15146739;dbVar:nssv15155593;dbVar:nssv15121173	19:68030-58598923;19:233566-4699472;19:259396-6795611;19:260912-4788345;19:260913-58445521;19:260913-58585793;19:1972246-9648879;19:3080622-4912622;19:3120163-9622144;19:4008561-4763159	0.00;0.01;0.01;0.01;0.00;0.00;0.01;0.03;0.01;0.07	Myopathy with rimmed ubiquitin-positive autophagic vacuolation, AD, 601846 (3) AD	dbVar:nssv15606078;dbVar:nssv15146640;dbVar:nssv17957087;dbVar:nssv15146497;dbVar:nssv15148253;morbid:PLIN4	19:3076811-4796770;19:3338025-4833139;19:3501627-5357113;19:3554636-4690965;19:3788728-5147354;19:4502192-4518486	0.03;0.03;0.03;0.04;0.04;3.05	NA	NA	dbVar	chr19:4339888-4577018	0.01	dbVar	chr19:4509645-4517805	0.01	NA	NA	NA	IMH	19:1692676-41507766	0.0103	chr19:4512231-4512774 dbVar;	chr19:4339888-4577018 dbVar;chr19:4512318-4512663 dbVar	chr19:4512416-4513082 gnomAD-SV_v3_DEL_chr19_64ae2c7d;chr19:4512587-4513082 HPRC:pbsv.DEL.1454;19:4512884-4512983 CMRI:44_pbsv.DEL.175_duplicate9;19:4513031-4513130 CMRI:3_pbsv.DEL.205_duplicate11;19:4513031-4513130 PacBioCoLoRS	chr19:4509645-4517805 dbVar;19:4512587-4513082 CMRI:1_pbsv.DEL.159_duplicate6;19:4512587-4513082 PacBioCoLoRS;19:4512932-4513130 CMRI:135_pbsv.DEL.258_duplicate6;chr19:4513031-4513130 HPRC:pbsv.DEL.1456	0.575	0.555	NA	NA
19_14481719_14485964_DEL_1	full	p13.12	GIPC1	PTGER1	DNAJB1	1	PRKACA (morbid/RE=EA_enhancer);TECR (morbid/RE=EA_enhancer)	NA	NA	NA	NA	NA	NA	NA	NA	NA	NA	NA	NA	NA	dbVar:nssv15173860;dbVar:nssv15150638;nssv15150782;dbVar:nssv15173861;dbVar:nssv15140428;dbVar:nssv15147244;dbVar:nssv15132928;dbVar:nssv15147146;dbVar:nssv16254308	19:68030-58598923;19:260913-58445521;19:260913-58585793;19:9568093-14742614;19:11227943-44626354;19:12132053-14751798;19:13974678-27839676;19:14175813-20773947	0.01;0.01;0.01;0.08;0.01;0.16;0.03;0.06	Oculopharyngodistal myopathy 2, 618940 (3) AD	dbVar:nssv15142544;dbVar:nssv15133775;dbVar:nssv15143134;dbVar:nssv15120390;dbVar:nssv17969211;dbVar:nssv15133376;dbVar:nssv16208995;morbid:GIPC1	19:12463530-14615385;19:12580428-14742673;19:13481779-14606716;19:13533926-15371089;19:14013855-16320538;19:14154963-16914313;19:14257519-15601557;19:14477762-14496127	0.20;0.20;0.38;0.23;0.18;0.15;0.32;23.12	NA	NA	NA	NA	NA	NA	NA	NA	NA	NA	NA	IMH	19:1692676-41507766;19:12342311-19691845;19:14371609-14784585;19:14397584-14765285;19:14397973-14765469;19:14398142-14765338	0.3663	chr19:14485434-14490736 dbVar	chr19:14481445-14484433 dbVar	NA	NA	0.475	0.55	19:14481442-14481747;19:14481748-14481810	AluSc;L2b
19_19809178_22772023_DUP_1	full	p13.11-p12	ZNF56P;ZNF506;LOC124904664;ZNF253;ZNF93;LOC124904665;ZNF682;LOC105372308;LOC105372309;ZNF90;LOC105372310;LOC124904662;LOC124904667;ZNF486;LOC102724427;LOC105372314;LOC124904660;ZNF826P;MIR1270;LOC124904663;LOC105372317;LOC105372316;ZNF737;LOC105372318;ZNF626;LOC105372319;ZNF66;ZNF85;LOC112268247;ZNF430;ZNF714;ZNF431;ZNF708;ZNF738;ZNF493;LOC105372321;LINC00664;ZNF429;LOC124904670;LOC101929007;LOC1…	LINC00663	ZNF723	65	NDUFA13 (morbid/RE=ABC_enhancer+EA_enhancer);NEUROD1 (morbid/RE=mTL_miRNA);RFXANK (morbid/RE=EA_enhancer);SLC9A7 (morbid/RE=mTL_miRNA);TUBB (morbid/RE=mTL_miRNA);TUBB2A (morbid/RE=mTL_miRNA);ZNFX1 (morbid/RE=mTL_miRNA)	NA	NA	NA	NA	NA	NA	NA	NA	NA	NA	NA	NA	NA	dbVar:nssv15173860;dbVar:nssv15150638;nssv15150782;dbVar:nssv15173861;dbVar:nssv15147244;dbVar:nssv15147146;dbVar:nssv16254308;dbVar:nssv15145840;dbVar:nssv15174494;dbVar:nssv15146318;dbVar:nssv17955801	19:68030-58598923;19:260913-58445521;19:260913-58585793;19:11227943-44626354;19:13974678-27839676;19:14175813-20773947;19:15133595-24193591;19:16415977-24448802;19:17176768-34924150;19:19436115-40807324	5.06;5.09;5.08;8.87;21.37;14.62;32.70;36.88;16.69;13.86	NA	NA	NA	NA	NA	NA	NA	NA	NA	NA	NA	NA	NA	NA	NA	IMH	19:1692676-41507766	0.0103	chr19:19903978-20219996 dbVar;chr19:19905535-19962641 dbVar;chr19:19942781-20419583 dbVar;chr19:19974200-19980468 dbVar;chr19:20060055-20060128 dbVar;chr19:20076009-20082903 dbVar;chr19:20082728-20097814 dbVar;chr19:20124590-20127235 dbVar;chr19:20128755-20142932 dbVar;chr19:20152273-20175397 dbVar;chr19:20217089-20412606 dbVar;chr19:20221121-20221203 dbVar;chr19:20392625-20392990 dbVar;chr19:204…	chr19:19872562-19872579 HPRC:pbsv.INS.DUP.3192;chr19:19905191-19919191 dbVar;chr19:19916242-19962639 dbVar;chr19:19972452-20166951 dbVar;chr19:20036575-20036932 dbVar;19:20069624-20069939 1000g;chr19:20076299-20077085 dbVar;chr19:20114468-20123739 dbVar;chr19:20124893-20213497 dbVar;chr19:20151191-20156191 dbVar;chr19:20167817-20189349 dbVar;chr19:20219191-20338191 dbVar;chr19:20283822-20289106 d…	19:19816610-19818079 DDD:52640;chr19:19816649-19818108 dbVar;chr19:19852944-19856878 dbVar;chr19:19865549-19865610 dbVar;chr19:19865809-19865944 dbVar;chr19:19867936-19873925 dbVar;chr19:19874648-19874906 dbVar;chr19:19885250-19885397 HPRC:pbsv.DEL.3194;19:19885253-19885394 CMRI:0_pbsv.DEL.487_duplicate9;chr19:19885254-19885390 dbVar;chr19:19891013-19891466 dbVar;chr19:19900653-19900713 dbVar;chr…	chr19:19811372-19816582 dbVar;chr19:19816646-19817064 dbVar;chr19:19824168-19828006 dbVar;chr19:19865538-19865569 HPRC:pbsv.DEL.3189;chr19:19865550-19865618 dbVar;chr19:19867859-19873975 dbVar;chr19:19874645-19874906 dbVar;chr19:19882781-19882835 dbVar;chr19:19885252-19885616 gnomAD-SV_v3_DEL_chr19_17504298;19:19885253-19885394 PacBioCoLoRS;chr19:19885326-19885363 HPRC:pbsv.DEL.3195;chr19:1989326…	0.355	0.535	NA	NA
19_49166162_49168084_DEL_1	full	q13.33	TRPM4	HRC	LOC107985340	1	NA	NA	NA	NA	NA	NA	NA	NA	NA	NA	NA	NA	NA	NA	dbVar:nssv15173860;dbVar:nssv15150638;nssv15150782;dbVar:nssv15173861;dbVar:nssv16208556;dbVar:nssv15146445;dbVar:nssv15145773;dbVar:nssv16255652	19:68030-58598923;19:260913-58445521;19:260913-58585793;19:44233936-53118308;19:47908541-58539965;19:47929576-58572206;19:47960675-56583886	0.00;0.00;0.00;0.02;0.02;0.02;0.02	NA	NA	NA	NA	NA	NA	dbVar	chr19:49130606-49174000;chr19:49131438-49174381;chr19:49131487-49174364	0.01	CMRI:13_pbsv.DEL.1313_duplicate8;HPRC:pbsv.DEL.5719;dbVar	chr19:49164665-49173906;19:49166162-49168084;chr19:49166162-49168084	0.1553	NA	NA	NA	NA	NA	NA	chr19:49131438-49174381 dbVar;chr19:49166960-49167262 dbVar	chr19:49130606-49174000 dbVar;chr19:49131487-49174364 dbVar	19:49166162-49168084 CMRI:13_pbsv.DEL.1313_duplicate8;chr19:49166239-49167200 gnomAD-SV_v3_DEL_chr19_c8f3c99f;19:49166425-49166521 CMRI:40_pbsv.DEL.1233_duplicate9;chr19:49166469-49167106 dbVar;chr19:49167145-49167188 HPRC:pbsv.DEL.5721	chr19:49164665-49173906 dbVar;chr19:49166162-49168084 HPRC:pbsv.DEL.5719;chr19:49166425-49166449 HPRC:pbsv.DEL.5720;19:49166425-49166521 PacBioCoLoRS;chr19:49166909-49167136 dbVar	0.72	0.74	NA	NA
19_49201889_49202819_DEL_1	full	q13.33	TRPM4	HRC	LOC107985340	1	NA	NA	NA	NA	NA	NA	NA	NA	NA	NA	NA	NA	NA	NA	dbVar:nssv15173860;dbVar:nssv15150638;nssv15150782;dbVar:nssv15173861;dbVar:nssv16208556;dbVar:nssv15146445;dbVar:nssv15145773;dbVar:nssv16255652	19:68030-58598923;19:260913-58445521;19:260913-58585793;19:44233936-53118308;19:47908541-58539965;19:47929576-58572206;19:47960675-56583886	0.00;0.00;0.00;0.01;0.01;0.01;0.01	Erythrokeratodermia variabilis et progressiva 6, 618531 (3) AD;Progressive familial heart block, type IB, 604559 (3) AD	morbid:TRPM4	19:49172013-49211836	2.34	NA	NA	NA	NA	NA	NA	NA	NA	NA	NA	NA	NA	NA	NA	NA	NA	chr19:49201916-49202025 dbVar	chr19:49201895-49202778 dbVar	0.57	0.4	19:49201606-49201899	AluSp
2_1835001_1835101_DEL_1	full	p25.3	MYT1L	LOC124905967	LOC107985838	1	NA	NA	NA	NA	NA	NA	NA	NA	NA	NA	NA	NA	NA	NA	dbVar:nssv17976961;dbVar:nssv15161672;dbVar:nssv15161098;dbVar:nssv15161566;dbVar:nssv15152820;dbVar:nssv15775408;nssv15775409;dbVar:nssv15161685;nssv15161863;dbVar:nssv15174359;dbVar:nssv15174602;dbVar:nssv15161093;dbVar:nssv15161076;dbVar:nssv15138133;dbVar:nssv15161534;dbVar:nssv15122991;dbVar:nssv15133088;dbVar:nssv15161739;dbVar:nssv15119871;dbVar:nssv15161279;dbVar:nssv15161375;dbVar:nssv18…	2:10002-242157305;2:12771-19881713;2:12771-25039694;2:12771-33711509;2:12771-4776035;2:12771-7362665;2:12772-241841232;2:14239-242106609;2:15673-242157305;2:17020-20001056;2:17020-26318846;2:17020-4957745;2:30342-28419664;2:30342-4642399;2:30342-4932359;2:30343-14866951;2:50662-9652907;2:66098-55570637;2:236817-45983232;2:706461-35298573;2:1248605-1861318;2:1540994-1956170;2:1607920-1857776;2:166…	0.00;0.00;0.00;0.00;0.00;0.00;0.00;0.00;0.00;0.00;0.00;0.00;0.00;0.00;0.00;0.00;0.00;0.00;0.00;0.00;0.02;0.02;0.04;0.00;0.02;0.03	Intellectual developmental disorder, AD 39, 616521 (3) AD	dbVar:nssv17956024;dbVar:nssv15138126;dbVar:nssv15776261;dbVar:nssv15138226;dbVar:nssv15775014;dbVar:nssv16207779;dbVar:nssv18330313;dbVar:nssv15138552;dbVar:nssv15133933;dbVar:nssv15136368;dbVar:nssv15133613;dbVar:nssv15119947;dbVar:nssv15137919;dbVar:nssv17969548;dbVar:nssv17969559;HI3:MYT1L	2:10502-2383145;2:12771-2310816;2:12771-2345104;2:12771-2748672;2:12771-2829122;2:12771-2997182;2:12772-1944060;2:17020-2305267;2:30342-1969402;2:30342-2656139;2:30342-3449132;2:50662-3293835;2:131731-2713517;2:528353-2561220;2:637830-1941818;2:1789114-2331275	0.00;0.00;0.00;0.00;0.00;0.00;0.01;0.00;0.01;0.00;0.00;0.00;0.00;0.00;0.01;0.02	NA	NA	dbVar	chr2:1445896-1846245;chr2:1494734-2207511;chr2:1502347-2321943;chr2:1505895-1905495;chr2:1637837-2039647;chr2:1736571-1846326	0.01	NA	NA	NA	NA	NA	NA	NA	NA	NA	chr2:1494734-2207511 dbVar;chr2:1505895-1905495 dbVar;chr2:1736571-1846326 dbVar	chr2:1445896-1846245 dbVar;chr2:1502347-2321943 dbVar;chr2:1637837-2039647 dbVar	2:1834943-1835042 PacBioCoLoRS;2:1835001-1835100 CMRI:3_pbsv.DEL.176	chr2:1834943-1835042 HPRC:pbsv.DEL.850;2:1835001-1835099 CLN:2815475	0.54	0.51	NA	NA
2_178432254_178436144_DEL_1	full	q31.2	CHROMR;PRKRA	OSBPL6	PJVK	2	NA	NA	NA	NA	NA	NA	NA	NA	NA	NA	NA	NA	NA	NA	dbVar:nssv17976961;dbVar:nssv15161685;nssv15161863;dbVar:nssv15174359;dbVar:nssv15174602;dbVar:nssv15162217;dbVar:nssv15140042;dbVar:nssv16207855;dbVar:nssv17969793;dbVar:nssv16254741	2:10002-242157305;2:12772-241841232;2:14239-242106609;2:15673-242157305;2:151553465-178461009;2:155632919-182056571;2:162376653-211062464;2:168973465-214656712;2:177533232-242065306	0.00;0.00;0.00;0.00;0.01;0.01;0.01;0.01;0.01	NA	dbVar:nssv15124851;dbVar:nssv16296942;dbVar:nssv15134479;dbVar:nssv15775914;dbVar:nssv15131793;dbVar:nssv16867378;dbVar:nssv15136250;dbVar:nssv15774888;dbVar:nssv15129038;dbVar:nssv15162606;dbVar:nssv16207862;dbVar:nssv15139319;dbVar:nssv18330310;dbVar:nssv15136255;dbVar:nssv15146209;dbVar:nssv15138862;dbVar:nssv15127961;dbVar:nssv15146426;dbVar:nssv15139744;dbVar:nssv15138204;dbVar:nssv15133598;…	2:50659295-242160331;2:162221546-181254890;2:163965383-182195062;2:166473077-191891647;2:170407689-186189894;2:171143063-181909634;2:171429234-189179568;2:172674227-185536879;2:173137873-180404669;2:173373530-180739614;2:173825312-194656858;2:174236452-181188846;2:174278625-180134909;2:174634503-189000964;2:174898849-203941548;2:176086764-193201970;2:176187319-181143355;2:176304446-202039790;2:17…	0.00;0.02;0.02;0.02;0.02;0.04;0.02;0.03;0.05;0.05;0.02;0.06;0.07;0.03;0.01;0.02;0.08;0.02;0.02;0.02;0.02;1.76	NA	NA	DDD:8055	2:178431420-178441455	0.0154	CMRI:2_pbsv.DEL.2776_duplicate1;DDD:8055;HPRC:pbsv.DEL.12194;PacBioCoLoRS	2:178431420-178441455;2:178432254-178436144;chr2:178432254-178436144;2:178432254-178436144	0.512	NA	NA	NA	IMH	2:65359567-213949290;2:121478683-234514775;2:136890294-221566955;2:163662941-202335758	0.3179	2:178431420-178441455 DDD:8055	2:178431420-178432314 DDD:8054	2:178431420-178441455 DDD:8055;chr2:178432254-178436144 HPRC:pbsv.DEL.12194;2:178432256-178449694 CMRI:2_pbsv.DEL.2777;2:178432256-178449694 PacBioCoLoRS	2:178431420-178432314 DDD:8054;2:178432254-178436144 CMRI:2_pbsv.DEL.2776_duplicate1;2:178432254-178436144 PacBioCoLoRS;chr2:178432256-178449694 HPRC:pbsv.DEL.12195	0.395	0.295	NA	NA
2_178450411_178450965_DEL_1	full	q31.2	PRKRA	CHROMR	PJVK	1	PJVK (morbid/RE=GH_promoter_enhancer+RefSeq_promoter)	NA	NA	NA	NA	NA	NA	NA	NA	NA	NA	NA	NA	NA	dbVar:nssv17976961;dbVar:nssv15161685;nssv15161863;dbVar:nssv15174359;dbVar:nssv15174602;dbVar:nssv15162217;dbVar:nssv15140042;dbVar:nssv16207855;dbVar:nssv17969793;dbVar:nssv16254741	2:10002-242157305;2:12772-241841232;2:14239-242106609;2:15673-242157305;2:151553465-178461009;2:155632919-182056571;2:162376653-211062464;2:168973465-214656712;2:177533232-242065306	0.00;0.00;0.00;0.00;0.00;0.00;0.00;0.00;0.00	Dystonia 16, 612067 (3) AR	dbVar:nssv15124851;dbVar:nssv16296942;dbVar:nssv15134479;dbVar:nssv15775914;dbVar:nssv15131793;dbVar:nssv16867378;dbVar:nssv15136250;dbVar:nssv15774888;dbVar:nssv15129038;dbVar:nssv15162606;dbVar:nssv16207862;dbVar:nssv15139319;dbVar:nssv18330310;dbVar:nssv15136255;dbVar:nssv15146209;dbVar:nssv15138862;dbVar:nssv15127961;dbVar:nssv15146426;dbVar:nssv15139744;dbVar:nssv15138204;dbVar:nssv15133598;…	2:50659295-242160331;2:162221546-181254890;2:163965383-182195062;2:166473077-191891647;2:170407689-186189894;2:171143063-181909634;2:171429234-189179568;2:172674227-185536879;2:173137873-180404669;2:173373530-180739614;2:173825312-194656858;2:174236452-181188846;2:174278625-180134909;2:174634503-189000964;2:174898849-203941548;2:176086764-193201970;2:176187319-181143355;2:176304446-202039790;2:17…	0.00;0.00;0.00;0.00;0.00;0.01;0.00;0.00;0.01;0.01;0.00;0.01;0.01;0.00;0.00;0.00;0.01;0.00;0.00;0.00;0.00;0.25;3.69	NA	NA	NA	NA	NA	CMRI:66_pbsv.DEL.2788;HPRC:pbsv.DEL.12197;PacBioCoLoRS;gnomAD-SV_v3_DEL_chr2_dc8a39f9	chr2:178450263-178450974;2:178450411-178450965;chr2:178450411-178450965;2:178450411-178450965	0.1748	NA	NA	NA	IMH	2:65359567-213949290;2:121478683-234514775;2:136890294-221566955;2:163662941-202335758	0.3179	NA	NA	2:178450411-178450965 CMRI:66_pbsv.DEL.2788;2:178450411-178450965 PacBioCoLoRS;	chr2:178450263-178450974 gnomAD-SV_v3_DEL_chr2_dc8a39f9;chr2:178450411-178450965 HPRC:pbsv.DEL.12197;chr2:178450414-178450965 dbVar	0.46	0.735	NA	NA
2_178651917_178654951_DEL_1	full	q31.2	TTN;LOC124906100	TTN-AS1	LOC124907912	2	NA	NA	NA	NA	NA	NA	NA	NA	NA	NA	NA	NA	NA	NA	dbVar:nssv17976961;dbVar:nssv15161685;nssv15161863;dbVar:nssv15174359;dbVar:nssv15174602;dbVar:nssv15140042;dbVar:nssv16207855;dbVar:nssv17969793;dbVar:nssv16254741	2:10002-242157305;2:12772-241841232;2:14239-242106609;2:15673-242157305;2:155632919-182056571;2:162376653-211062464;2:168973465-214656712;2:177533232-242065306	0.00;0.00;0.00;0.00;0.01;0.01;0.01;0.00	Cardiomyopathy, dilated, 1G, 604145 (3) AD;Cardiomyopathy, familial hypertrophic, 9, 613765 (3) AD;Congenital myopathy 5 with cardiomyopathy, 611705 (3) AR;Muscular dystrophy, limb-girdle, AR 10, 608807 (3) AR;Myopathy, myofibrillar, 9, with early respiratory failure, 603689 (3) AD;Tibial muscular dystrophy, tardive, 600334 (3) AD	dbVar:nssv15124851;dbVar:nssv16296942;dbVar:nssv15134479;dbVar:nssv15775914;dbVar:nssv15131793;dbVar:nssv16867378;dbVar:nssv15136250;dbVar:nssv15774888;dbVar:nssv15129038;dbVar:nssv15162606;dbVar:nssv16207862;dbVar:nssv15139319;dbVar:nssv18330310;dbVar:nssv15136255;dbVar:nssv15146209;dbVar:nssv15138862;dbVar:nssv15127961;dbVar:nssv15146426;dbVar:nssv15139744;dbVar:nssv15138204;dbVar:nssv15133598;…	2:50659295-242160331;2:162221546-181254890;2:163965383-182195062;2:166473077-191891647;2:170407689-186189894;2:171143063-181909634;2:171429234-189179568;2:172674227-185536879;2:173137873-180404669;2:173373530-180739614;2:173825312-194656858;2:174236452-181188846;2:174278625-180134909;2:174634503-189000964;2:174898849-203941548;2:176086764-193201970;2:176187319-181143355;2:176304446-202039790;2:17…	0.00;0.02;0.02;0.01;0.02;0.03;0.02;0.02;0.04;0.04;0.01;0.04;0.05;0.02;0.01;0.02;0.06;0.01;0.02;0.02;0.01;0.73;1.08;1.20;2.55;1.78;2.11;1.34	5	Autosomal_recessive_limb-girdle_muscular_dystrophy_type_2J;Autosomal_recessive_titinopathy;CAP-congenital_myopathy_with_arthrogryposis_multiplex_congenita_without_heart_involvement;Dilated_cardiomyopathy_1G;Early-onset_myopathy_with_fatal_cardiomyopathy;Hypertrophic_cardiomyopathy_9;Myopathy,_myofibrillar,_9,_with_early_respiratory_failure;TTN-related_disorder;TTN-related_myopathy;Tibial_muscular…	NA	NA	NA	NA	NA	NA	NA	NA	NA	IMH	2:65359567-213949290;2:121478683-234514775;2:136890294-221566955;2:163662941-202335758	0.3179	NA	chr2:178654925-178662000 gnomAD-SV_v3_DUP_chr2_4bf97740	2:178651952-178664036 1000g	chr2:178651951-178664036 dbVar	0.51	0.385	NA	NA
20_63491180_63493240_DEL_1	full	q13.33	EEF1A2	KCNQ2-AS1	LOC124904955	1	SOX18 (morbid/RE=EA_enhancer)	NA	NA	NA	NA	NA	NA	NA	NA	NA	NA	NA	NA	NA	dbVar:nssv15161429;nssv15161862;dbVar:nssv15163105;dbVar:nssv15163106;dbVar:nssv15163386;dbVar:nssv15161322;dbVar:nssv15145784;dbVar:nssv15150706;dbVar:nssv17649957;dbVar:nssv15138905;dbVar:nssv15605863;dbVar:nssv15135765;dbVar:nssv15138542;dbVar:nssv16207428;dbVar:nssv17969249;dbVar:nssv15134222;dbVar:nssv15136949;dbVar:nssv15163235;dbVar:nssv15163236;dbVar:nssv15133383	20:80929-64284202;20:82604-64281110;20:82604-64317435;20:82604-64329941;20:99558-64277321;20:44787705-64277321;20:52926078-64284202;20:53183110-64285273;20:53236166-64284202;20:55568690-63563528;20:56198033-64277321;20:57229416-64273089;20:58213046-64131052;20:58260684-64284202;20:59041967-64277321;20:61326550-64277326;20:61478179-64329941;20:61488590-64329941;20:63199021-64277321	0.00;0.00;0.00;0.00;0.00;0.01;0.02;0.02;0.02;0.03;0.03;0.03;0.03;0.03;0.04;0.07;0.07;0.07;0.19	Developmental and epileptic encephalopathy 33, 616409 (3) AD;Intellectual developmental disorder, AD 38, 616393 (3) AD	dbVar:nssv17969253;dbVar:nssv15132223;dbVar:nssv17955968;dbVar:nssv17955983;dbVar:nssv15134318;dbVar:nssv16209004;dbVar:nssv15131908;dbVar:nssv15137506;dbVar:nssv18841909;dbVar:nssv17955984;dbVar:nssv15138620;dbVar:nssv15149838;dbVar:nssv15124160;dbVar:nssv15126985;dbVar:nssv16867401;dbVar:nssv15129589;dbVar:nssv17969254;dbVar:nssv15121156;dbVar:nssv17956222;dbVar:nssv15137111;dbVar:nssv17969255;…	20:62428208-64284202;20:62455232-63839491;20:62463497-64276226;20:62466426-64049639;20:62545371-64241486;20:62555115-64284202;20:62561795-64277321;20:62582074-64284202;20:62632018-63794804;20:62642503-64276226;20:62663308-64284202;20:62706178-64273148;20:62798549-63662638;20:62834379-63667436;20:62879101-63684028;20:62908956-64334167;20:62987871-64284202;20:63095687-63524980;20:63144405-64284202;…	0.11;0.15;0.11;0.13;0.12;0.12;0.12;0.12;0.18;0.13;0.13;0.13;0.24;0.25;0.26;0.14;0.16;0.48;0.18;0.18;0.40;0.41;0.25;0.19;0.19;0.41;0.19;0.20;0.85;1.33;0.22;1.36;1.13;0.35;0.59;0.87;0.60;0.23;1.70;2.97;3.48;2.47;0.83;0.83;0.92;0.90;0.25;8.04;3.68;18.62	NA	NA	NA	NA	NA	NA	NA	NA	NA	NA	NA	NA	NA	NA	chr20:63492159-63492545 gnomAD-SV_v3_DUP_chr20_0d621373	chr20:63491796-63492515 gnomAD-SV_v3_DUP_chr20_de2ff605	chr20:63491685-63491748 dbVar;chr20:63492390-63492470 HPRC:pbsv.DEL.5604	chr20:63491180-63491203 HPRC:pbsv.DEL.5600;chr20:63491972-63492025 HPRC:pbsv.DEL.5601	0.64	0.625	20:63491183-63491225	(CCCTGCT)n
21_33352868_33364644_DEL_1	full	q22.11	IFNAR1	IL10RB	IFNGR2	1	IFNGR2 (morbid/RE=ABC_enhancer+EA_enhancer+GH_enhancer);IL10RB (morbid/RE=ABC_enhancer+EA_enhancer+GH_enhancer);SON (HI=3/morbid/RE=ABC_enhancer+EA_enhancer+GH_enhancer)	NA	NA	NA	NA	NA	NA	NA	NA	NA	NA	NA	NA	NA	dbVar:nssv15147949;dbVar:nssv15145786;nssv15145787;nssv15145788;dbVar:nssv15147265;dbVar:nssv15147268;dbVar:nssv15146446;dbVar:nssv15147289;dbVar:nssv15145792;dbVar:nssv15147273;dbVar:nssv15145950;nssv15147280;dbVar:nssv15145650;nssv15145793;nssv15145794;nssv15146803;dbVar:nssv15146648;nssv15147989;dbVar:nssv15145903;nssv15147362;nssv15147367;nssv15148853;dbVar:nssv15146752;nssv15148994;nssv15149…	21:7749533-42971047;21:7749533-46623792;21:7749533-46649831;21:7749533-46653084;21:7749533-46653090;21:7749533-46660999;21:7749533-46661140;21:7749533-46664250;21:7749533-46670346;21:7749533-46670405;21:7749533-46670440;21:7749533-46671060;21:7749533-46677460;21:7749533-46698247;21:8522362-46699983;21:12965810-46670717;21:12965810-46680243;21:12965810-46697984;21:13048295-46661014;21:13256743-466…	0.03;0.03;0.03;0.03;0.03;0.03;0.03;0.03;0.03;0.03;0.03;0.03;0.03;0.03;0.03;0.03;0.03;0.03;0.04;0.04;0.04;0.04;0.04;0.04;0.04;0.04;0.04;0.04;0.12;0.25;0.14	Immunodeficiency 106, susceptibility to viral infections, 619935 (3) AR	dbVar:nssv15136031;dbVar:nssv15148957;dbVar:nssv15146956;dbVar:nssv15137471;dbVar:nssv15124432;dbVar:nssv15605918;dbVar:nssv16215100;dbVar:nssv17976289;dbVar:nssv16254330;dbVar:nssv17171564;morbid:IFNAR1;dbVar:nssv15120501	21:7749533-37653653;21:7817159-46670440;21:14166335-46661014;21:28508148-34690032;21:31206325-33687787;21:31217588-33987634;21:31832753-34666723;21:32213459-34373118;21:33006789-34200430;21:33168413-33641268;21:33324970-33359864;21:33361173-34048047	0.04;0.03;0.04;0.19;0.47;0.43;0.42;0.55;0.99;2.49;20.05;0.51	NA	NA	NA	NA	NA	NA	NA	NA	NA	NA	NA	IMH	21:6070414-43469061	0.9993	NA	NA	NA	NA	0.33	0.29	NA	NA
[truncated: 74,123 more rows]
[truncated: 25 more columns]
